# Supplementary material for: Identification and Expression Profile of CYPome in Perennial Ryegrass and Tall Fescue in Response to Temperature Stress
Source: Front Plant Sci. 2017 Nov 20;8:1519. doi: 10.3389/fpls.2017.01519 (PMC5702011; doi:10.3389/fpls.2017.01519)
Supplement: Table S1 — Annotation, expression profiling and subfamily analyses of P450 transcripts identified in transcriptomes from perennial ryegrass and tall fescue. [file Table1.XLSX]

## Sheet: A
Table S1 Annotation, expression profiling and subfamily analyses of P450 transcripts identified in Perennial Ryegrass and Tall Fescue Transcriptome
A: P450 transcripts identified in perennial ryegrass transcriptome
geneID	geneLength	Subfamily	Clan	RCK_rawfragments	RCK_FPKM	RHEAT_rawfragments	RHEAT_FPKM	RHEAT-log2FC	RHEAT-FDR	RHEAT-sig	RCOLD_rawfragments	RCOLD_FPKM	RCOLD-log2FC	RCOLD-FDR	RCOLD-sig	Nr-ID	Nr-Score	Nr-Evalue	Nr-annotation	Nt-ID	Nt-Score	Nt-Evalue	Nt-annotation	Swissprot-ID	Swissprot-Score	Swissprot-Evalue	Swissprot-annotation	COG-Protein-or-Domain	COG-Score	COG-Evalue	COG-ID	COG-Function-Description	KO_id	KEGG-Evalue	KEGG-Score	KEGG-Gene	ko_definition	GO-BiologicalProcess	GO-MolecularFunction	Go-CellularComponent
CL10034.Contig2_All	393	51H	51	9	1.3832	33	5.3246	1.94466	0.000285594	Up	2	0.3632	-1.92917	0.138279	#N/A	gi|440577359|emb|CCI55364.1|	164.1	6e-40	PH01B035L11.9 [Phyllostachys edulis]	gi|110734748|gb|DQ680849.1|	406	1e-111	Avena strigosa beta-amyrin synthase (Sad1) and cytochrome P450 CYP51H10 (Sad2) genes, complete cds	--	--	--	--	--	--	--	--	--	--	--	--	--	--	-	GO:0097159//organic cyclic compound binding;GO:0043167//ion binding;GO:1901363	-
CL10046.Contig1_All	1808	734A	72	230	7.6838	287	10.0658	0.38957	0.00516539	#N/A	406	16.0283	1.06073	1.19e-18	Up	gi|357112155|ref|XP_003557875.1|	879.4	0	PREDICTED: cytochrome P450 734A6-like [Brachypodium distachyon]	gi|357112154|ref|XM_003557827.1|	1542	0	PREDICTED: Brachypodium distachyon cytochrome P450 734A6-like (LOC100823608), mRNA	sp|B9X287|C7346_ORYSJ	401	6e-112	Cytochrome P450 734A6 OS=Oryza sativa subsp. japonica GN=CYP734A6 PE=2 SV=1	Cj1411c	154	4e-37	COG2124	Cytochrome P450	K15639	4e-111	400	ath:AT2G26710	cytochrome P450, family 734, subfamily A, polypeptide 1 (PHYB activation tagged suppressor 1) [EC:1.14.-.-]	GO:0022900//electron transport chain	GO:0009055//electron carrier activity;GO:0004497//monooxygenase activity;GO:0005506//iron ion binding;GO:0020037//heme binding;GO:0016705//oxidoreductase activity, acting on paired donors, with incorporation or reduction of molecular oxygen	GO:0016023//cytoplasmic membrane-bounded vesicle;GO:0005739//mitochondrion
CL10046.Contig2_All	1880	734A	72	123	3.9518	320	10.7934	1.44957	1.76e-22	Up	220	8.3527	1.07973	9.46e-11	Up	gi|357112155|ref|XP_003557875.1|	417.5	0	PREDICTED: cytochrome P450 734A6-like [Brachypodium distachyon]	gi|357112154|ref|XM_003557827.1|	914	0	PREDICTED: Brachypodium distachyon cytochrome P450 734A6-like (LOC100823608), mRNA	sp|B9X287|C7346_ORYSJ	241	3e-108	Cytochrome P450 734A6 OS=Oryza sativa subsp. japonica GN=CYP734A6 PE=2 SV=1	Cj1411c	123	1e-27	COG2124	Cytochrome P450	K15639	1e-106	233	ath:AT2G26710	cytochrome P450, family 734, subfamily A, polypeptide 1 (PHYB activation tagged suppressor 1) [EC:1.14.-.-]	GO:0055114//oxidation-reduction process	GO:0020037//heme binding;GO:0016705//oxidoreductase activity, acting on paired donors, with incorporation or reduction of molecular oxygen;GO:0004497//monooxygenase activity;GO:0005506//iron ion binding;GO:0009055//electron carrier activity	-
CL1019.Contig1_All	519	86B	86	116	13.5001	131	16.0055	0.245598	0.248784	#N/A	143	19.6666	0.542777	0.00745384	#N/A	gi|326506508|dbj|BAJ86572.1|	290.4	8e-78	predicted protein [Hordeum vulgare subsp. vulgare]	gi|300681509|emb|FN564433.1|	476	1e-131	Triticum aestivum chromosome 3B-specific BAC library, contig ctg0661b	sp|Q9FMY1|C86B1_ARATH	101	3e-22	Cytochrome P450 86B1 OS=Arabidopsis thaliana GN=CYP86B1 PE=2 SV=1	YDL140c	56.2	3e-08	COG0086	DNA-directed RNA polymerase, beta' subunit/160 kD subunit	K15405	3e-28	122	aly:ARALYDRAFT_474859	cytochrome P450, family 96, subfamily A, polypeptide 15 (midchain alkane hydroxylase)	GO:0055114//oxidation-reduction process	GO:0009055//electron carrier activity;GO:0004497//monooxygenase activity;GO:0005506//iron ion binding;GO:0020037//heme binding;GO:0016705//oxidoreductase activity, acting on paired donors, with incorporation or reduction of molecular oxygen	GO:0016023//cytoplasmic membrane-bounded vesicle
CL10240.Contig1_All	1020	716B	85	158	9.3563	54	3.3571	-1.47872	3.17e-11	Down	58	4.0587	-1.20492	7.88e-08	Down	gi|357122630|ref|XP_003563018.1|	473	3e-132	PREDICTED: cytochrome P450 716B1-like [Brachypodium distachyon]	gi|357122629|ref|XM_003562970.1|	660	0	PREDICTED: Brachypodium distachyon cytochrome P450 716B1-like (LOC100846787), mRNA	sp|Q50EK1|C16B1_PICSI	242	2e-64	Cytochrome P450 716B1 OS=Picea sitchensis GN=CYP716B1 PE=2 SV=1	slr0574	130	3e-30	COG2124	Cytochrome P450	K09843	7e-47	186	aly:ARALYDRAFT_683506	(+)-abscisic acid 8'-hydroxylase [EC:1.14.13.93]	GO:0055114//oxidation-reduction process	GO:0020037//heme binding;GO:0016705//oxidoreductase activity, acting on paired donors, with incorporation or reduction of molecular oxygen;GO:0004497//monooxygenase activity;GO:0005506//iron ion binding;GO:0009055//electron carrier activity	-
CL1031.Contig1_All	869	750A	71	1773	123.235	4291	313.116	1.34528	1.16e-261	Up	3842	315.572	1.35655	4.36e-253	Up	gi|125563879|gb|EAZ09259.1|	419.1	4e-116	hypothetical protein OsI_31532 [Oryza sativa Indica Group]	gi|115479382|ref|NM_001069820.1|	527	1e-147	Oryza sativa Japonica Group Os09g0441400 (Os09g0441400) mRNA, complete cds	sp|Q50EK4|C75A1_PINTA	207	5e-54	Cytochrome P450 750A1 OS=Pinus taeda GN=CYP750A1 PE=2 SV=1	--	--	--	--	--	K05280	8e-54	208	vvi:100263810	flavonoid 3'-monooxygenase [EC:1.14.13.21]	GO:0055114//oxidation-reduction process	GO:0009055//electron carrier activity;GO:0004497//monooxygenase activity;GO:0005506//iron ion binding;GO:0020037//heme binding;GO:0016705//oxidoreductase activity, acting on paired donors, with incorporation or reduction of molecular oxygen	GO:0016023//cytoplasmic membrane-bounded vesicle
CL1031.Contig2_All	313	750A	71	28	5.4033	10	2.0259	-1.41528	0.0115035	Down	19	4.3328	-0.318541	0.592491	#N/A	gi|326514526|dbj|BAJ96250.1|	175.3	2e-43	predicted protein [Hordeum vulgare subsp. vulgare]	gi|115479382|ref|NM_001069820.1|	256	1e-65	Oryza sativa Japonica Group Os09g0441400 (Os09g0441400) mRNA, complete cds	sp|Q50EK4|C75A1_PINTA	90.9	2e-19	Cytochrome P450 750A1 OS=Pinus taeda GN=CYP750A1 PE=2 SV=1	--	--	--	--	--	K15814	2e-16	82	gmx:100037459	beta-amyrin 24-hydroxylase [EC:1.14.99.43]	GO:0055114//oxidation-reduction process	GO:0020037//heme binding;GO:0016705//oxidoreductase activity, acting on paired donors, with incorporation or reduction of molecular oxygen;GO:0004497//monooxygenase activity;GO:0005506//iron ion binding;GO:0009055//electron carrier activity	-
CL10342.Contig1_All	1743	71E	71	94	3.2574	125	4.5476	0.481384	0.0270187	#N/A	112	4.5865	0.493673	0.0339944	#N/A	gi|357128911|ref|XP_003566113.1|	822	0	PREDICTED: 4-hydroxyphenylacetaldehyde oxime monooxygenase-like [Brachypodium distachyon]	gi|241983811|dbj|AK331753.1|	1382	0	Triticum aestivum cDNA, clone: WT002_E10, cultivar: Chinese Spring	sp|O48958|C71E1_SORBI	516	1e-146	4-hydroxyphenylacetaldehyde oxime monooxygenase OS=Sorghum bicolor GN=CYP71E1 PE=2 SV=1	alr1450	108	2e-23	COG2124	Cytochrome P450	K13029	1e-147	521	sbi:SORBI_01g001180	4-hydroxyphenylacetaldehyde oxime monooxygenase [EC:1.14.13.68]	GO:0055114//oxidation-reduction process	GO:0020037//heme binding;GO:0016705//oxidoreductase activity, acting on paired donors, with incorporation or reduction of molecular oxygen;GO:0004497//monooxygenase activity;GO:0005506//iron ion binding;GO:0009055//electron carrier activity	-
CL10342.Contig2_All	1876	71E	71	35	1.1269	82	2.7717	1.29841	1.37e-05	Up	51	1.9404	0.783995	0.0305211	Up	gi|242037405|ref|XP_002466097.1|	263.8	1e-141	hypothetical protein SORBIDRAFT_01g001180 [Sorghum bicolor] >gi|241919951|gb|EER93095.1| hypothetical protein SORBIDRAFT_01g001180 [Sorghum bicolor]	gi|241983811|dbj|AK331753.1|	890	0	Triticum aestivum cDNA, clone: WT002_E10, cultivar: Chinese Spring	sp|O48958|C71E1_SORBI	263	1e-141	4-hydroxyphenylacetaldehyde oxime monooxygenase OS=Sorghum bicolor GN=CYP71E1 PE=2 SV=1	all1361	101	5e-21	COG2124	Cytochrome P450	K13029	1e-142	264	sbi:SORBI_01g001180	4-hydroxyphenylacetaldehyde oxime monooxygenase [EC:1.14.13.68]	GO:0055114//oxidation-reduction process	GO:0020037//heme binding;GO:0016705//oxidoreductase activity, acting on paired donors, with incorporation or reduction of molecular oxygen;GO:0004497//monooxygenase activity;GO:0005506//iron ion binding;GO:0009055//electron carrier activity	-
CL10363.Contig1_All	1211	78A	71	244	12.17	21	1.0996	-3.46828	7.28e-46	Down	49	2.8881	-2.07514	1.52e-24	Down	gi|326501540|dbj|BAK02559.1|	526.9	2e-148	predicted protein [Hordeum vulgare subsp. vulgare]	gi|241987532|dbj|AK334789.1|	777	0	Triticum aestivum cDNA, clone: WT011_B07, cultivar: Chinese Spring	sp|O48927|C78A3_SOYBN	375	3e-104	Cytochrome P450 78A3 OS=Glycine max GN=CYP78A3 PE=2 SV=1	Rv0764c	96.7	7e-20	COG2124	Cytochrome P450	K00517	3e-104	377	ath:AT1G01190	[EC:1.14.-.-]	GO:0055114//oxidation-reduction process;GO:0010154//fruit development	GO:0020037//heme binding;GO:0016705//oxidoreductase activity, acting on paired donors, with incorporation or reduction of molecular oxygen;GO:0004497//monooxygenase activity;GO:0005506//iron ion binding;GO:0009055//electron carrier activity;GO:0019825//oxygen binding	-
CL10394.Contig1_All	876	94A	86	128	8.8258	34	2.4612	-1.84237	2.52e-12	Down	92	7.4962	-0.235568	0.348166	#N/A	gi|357129094|ref|XP_003566202.1|	172.9	5e-42	PREDICTED: cytochrome P450 94A1-like [Brachypodium distachyon]	gi|357129093|ref|XM_003566154.1|	365	5e-98	PREDICTED: Brachypodium distachyon cytochrome P450 94A1-like (LOC100845280), mRNA	sp|P85191|CP450_HELAN	99.4	2e-21	Cytochrome P450 (Fragment) OS=Helianthus annuus PE=1 SV=1	alr4766	51.6	2e-06	COG2124	Cytochrome P450	K13407	1e-16	85.1	vvi:100259592	cytochrome P450, family 94, subfamily A, polypeptide 1 (fatty acid omega-hydroxylase) [EC:1.14.-.-]	GO:0022900//electron transport chain	GO:0009055//electron carrier activity;GO:0005506//iron ion binding;GO:0020037//heme binding;GO:0018685//alkane 1-monooxygenase activity	GO:0016023//cytoplasmic membrane-bounded vesicle
CL1048.Contig1_All	1461	71A	71	10	0.4134	8	0.3472	-0.251771	0.78181	#N/A	20	0.9771	1.24097	0.0515561	#N/A	gi|148596802|dbj|BAF63628.1|	749.6	0	cytochrome P450 [Lolium rigidum]	gi|148596801|dbj|AB097496.1|	1435	0	Lolium rigidum CYP71R4 mRNA for cytochrome P450, complete cds	sp|P24465|C71A1_PERAE	400	1e-111	Cytochrome P450 71A1 OS=Persea americana GN=CYP71A1 PE=1 SV=2	Cj1411c	108	2e-23	COG2124	Cytochrome P450	K11868	9e-94	342	aly:ARALYDRAFT_481994	cytochrome P450, family 71, subfamily A, polypeptide 13 (indoleacetaldoxime dehydratase) [EC:4.99.1.6]	GO:0044710	GO:0046872//metal ion binding;GO:0016705//oxidoreductase activity, acting on paired donors, with incorporation or reduction of molecular oxygen;GO:0004497//monooxygenase activity	GO:0016023//cytoplasmic membrane-bounded vesicle
CL1048.Contig10_All	1954	71A	71	198	6.1205	69	2.2392	-1.45067	1.73e-13	Down	113	4.1278	-0.568276	0.00245281	#N/A	gi|148596802|dbj|BAF63628.1|	719.2	0	cytochrome P450 [Lolium rigidum]	gi|241988177|dbj|AK335435.1|	327	3e-86	Triticum aestivum cDNA, clone: SET2_J01, cultivar: Chinese Spring	sp|P24465|C71A1_PERAE	444	1e-124	Cytochrome P450 71A1 OS=Persea americana GN=CYP71A1 PE=1 SV=2	Cj1411c	114	8e-25	COG2124	Cytochrome P450	K11868	3e-100	364	aly:ARALYDRAFT_481994	cytochrome P450, family 71, subfamily A, polypeptide 13 (indoleacetaldoxime dehydratase) [EC:4.99.1.6]	GO:0044710	GO:0046872//metal ion binding;GO:0016491//oxidoreductase activity	GO:0016023//cytoplasmic membrane-bounded vesicle
CL1048.Contig11_All	1913	71A	71	156	4.9256	10	0.3315	-3.89322	2.55e-32	Down	5	0.1866	-4.72228	1.44e-33	Down	gi|148596802|dbj|BAF63628.1|	726.9	0	cytochrome P450 [Lolium rigidum]	gi|241988177|dbj|AK335435.1|	327	2e-86	Triticum aestivum cDNA, clone: SET2_J01, cultivar: Chinese Spring	sp|P24465|C71A1_PERAE	439	3e-123	Cytochrome P450 71A1 OS=Persea americana GN=CYP71A1 PE=1 SV=2	Cj1411c	114	8e-25	COG2124	Cytochrome P450	K00517	4e-100	363	ath:AT5G24960	[EC:1.14.-.-]	GO:0044710	GO:0046872//metal ion binding;GO:0016491//oxidoreductase activity	GO:0016023//cytoplasmic membrane-bounded vesicle
CL1048.Contig2_All	1815	71A	71	131	4.3595	93	3.2492	-0.424078	0.0516917	#N/A	151	5.9383	0.445887	0.0239008	#N/A	gi|148596802|dbj|BAF63628.1|	798.5	0	cytochrome P450 [Lolium rigidum]	gi|148596801|dbj|AB097496.1|	908	0	Lolium rigidum CYP71R4 mRNA for cytochrome P450, complete cds	sp|P24465|C71A1_PERAE	445	4e-125	Cytochrome P450 71A1 OS=Persea americana GN=CYP71A1 PE=1 SV=2	mlr5192	120	8e-27	COG2124	Cytochrome P450	K11868	5e-108	390	aly:ARALYDRAFT_481994	cytochrome P450, family 71, subfamily A, polypeptide 13 (indoleacetaldoxime dehydratase) [EC:4.99.1.6]	GO:0051707//response to other organism;GO:0044710	GO:0046872//metal ion binding;GO:0016491//oxidoreductase activity	GO:0016023//cytoplasmic membrane-bounded vesicle;GO:0005794//Golgi apparatus
CL1048.Contig3_All	1844	71A	71	97	3.1773	31	1.066	-1.57559	7.52e-08	Down	104	4.0256	0.341403	0.16643	#N/A	gi|148596802|dbj|BAF63628.1|	792.3	0	cytochrome P450 [Lolium rigidum]	gi|148596801|dbj|AB097496.1|	1461	0	Lolium rigidum CYP71R4 mRNA for cytochrome P450, complete cds	sp|P24465|C71A1_PERAE	434	6e-122	Cytochrome P450 71A1 OS=Persea americana GN=CYP71A1 PE=1 SV=2	mlr5192	100	7e-21	COG2124	Cytochrome P450	K11868	1e-99	362	aly:ARALYDRAFT_481994	cytochrome P450, family 71, subfamily A, polypeptide 13 (indoleacetaldoxime dehydratase) [EC:4.99.1.6]	-	GO:0046872//metal ion binding;GO:0004497//monooxygenase activity;GO:0016705//oxidoreductase activity, acting on paired donors, with incorporation or reduction of molecular oxygen	GO:0016023//cytoplasmic membrane-bounded vesicle
CL1048.Contig4_All	3816			2386	37.7666	6386	106.118	1.49048	0	Up	1781	33.3132	-0.181017	0.000251928	#N/A	gi|148596802|dbj|BAF63628.1|	582	2e-164	cytochrome P450 [Lolium rigidum]	gi|151419060|dbj|AK250411.1|	1001	0	Hordeum vulgare subsp. vulgare cDNA clone: FLbaf76n02, mRNA sequence	sp|Q8H8U5|IN21B_ORYSJ	432	9e-121	Protein IN2-1 homolog B OS=Oryza sativa subsp. japonica GN=GSTZ5 PE=2 SV=1	mlr5192	97.4	2e-19	COG2124	Cytochrome P450	K00799	2e-114	412	zma:100282747	glutathione S-transferase [EC:2.5.1.18]	GO:0046686//response to cadmium ion;GO:0010731//protein glutathionylation	GO:0004364//glutathione transferase activity;GO:0005488//binding;GO:0016491//oxidoreductase activity	GO:0016023//cytoplasmic membrane-bounded vesicle;GO:0009570//chloroplast stroma
CL1048.Contig5_All	1367	71A	71	12	0.5302	20	0.9277	0.807122	0.179959	#N/A	21	1.0965	1.0483	0.0852468	#N/A	gi|148596802|dbj|BAF63628.1|	602.8	4e-171	cytochrome P450 [Lolium rigidum]	gi|148596801|dbj|AB097496.1|	379	1e-102	Lolium rigidum CYP71R4 mRNA for cytochrome P450, complete cds	sp|P24465|C71A1_PERAE	390	7e-109	Cytochrome P450 71A1 OS=Persea americana GN=CYP71A1 PE=1 SV=2	mlr5192	104	4e-22	COG2124	Cytochrome P450	K11868	2e-90	331	aly:ARALYDRAFT_481994	cytochrome P450, family 71, subfamily A, polypeptide 13 (indoleacetaldoxime dehydratase) [EC:4.99.1.6]	-	GO:0046872//metal ion binding;GO:0004497//monooxygenase activity;GO:0016705//oxidoreductase activity, acting on paired donors, with incorporation or reduction of molecular oxygen	GO:0016023//cytoplasmic membrane-bounded vesicle
CL1048.Contig6_All	1030	71A	71	185	10.8488	257	15.822	0.544397	0.000262293	#N/A	237	16.4237	0.598244	9.91e-05	Up	gi|148596802|dbj|BAF63628.1|	456.4	3e-127	cytochrome P450 [Lolium rigidum]	gi|148596801|dbj|AB097496.1|	430	1e-117	Lolium rigidum CYP71R4 mRNA for cytochrome P450, complete cds	sp|P24465|C71A1_PERAE	268	4e-72	Cytochrome P450 71A1 OS=Persea americana GN=CYP71A1 PE=1 SV=2	Cj1411c	102	8e-22	COG2124	Cytochrome P450	K00517	1e-58	224	ath:AT5G24960	[EC:1.14.-.-]	GO:0044710	GO:0046872//metal ion binding;GO:0016491//oxidoreductase activity	GO:0016023//cytoplasmic membrane-bounded vesicle
CL1048.Contig7_All	1911	71A	71	45	1.4223	4	0.1327	-3.42199	7.51e-09	Down	24	0.8964	-0.666011	0.126851	#N/A	gi|148596802|dbj|BAF63628.1|	801.6	0	cytochrome P450 [Lolium rigidum]	gi|148596801|dbj|AB097496.1|	737	0	Lolium rigidum CYP71R4 mRNA for cytochrome P450, complete cds	sp|P24465|C71A1_PERAE	440	2e-123	Cytochrome P450 71A1 OS=Persea americana GN=CYP71A1 PE=1 SV=2	Cj1411c	114	8e-25	COG2124	Cytochrome P450	K00517	6e-102	370	ath:AT5G24960	[EC:1.14.-.-]	GO:0051707//response to other organism;GO:0044710	GO:0046872//metal ion binding;GO:0016491//oxidoreductase activity	GO:0016023//cytoplasmic membrane-bounded vesicle
CL1048.Contig8_All	720	71A	71	116	9.7313	179	15.7647	0.695993	0.000143615	Up	157	15.5642	0.677527	0.000450481	Up	gi|148596802|dbj|BAF63628.1|	282	6e-75	cytochrome P450 [Lolium rigidum]	gi|241988177|dbj|AK335435.1|	272	5e-70	Triticum aestivum cDNA, clone: SET2_J01, cultivar: Chinese Spring	sp|P24465|C71A1_PERAE	161	3e-40	Cytochrome P450 71A1 OS=Persea americana GN=CYP71A1 PE=1 SV=2	--	--	--	--	--	K11868	2e-35	147	aly:ARALYDRAFT_481994	cytochrome P450, family 71, subfamily A, polypeptide 13 (indoleacetaldoxime dehydratase) [EC:4.99.1.6]	-	GO:0046872//metal ion binding;GO:0016491//oxidoreductase activity	GO:0016023//cytoplasmic membrane-bounded vesicle
CL1048.Contig9_All	1517	71A	71	217	8.6401	142	5.9357	-0.54163	0.00124228	#N/A	267	12.5628	0.540038	0.000172807	#N/A	gi|148596802|dbj|BAF63628.1|	176	0	cytochrome P450 [Lolium rigidum]	gi|241988177|dbj|AK335435.1|	595	1e-167	Triticum aestivum cDNA, clone: SET2_J01, cultivar: Chinese Spring	sp|P24465|C71A1_PERAE	286	2e-114	Cytochrome P450 71A1 OS=Persea americana GN=CYP71A1 PE=1 SV=2	BH0579	62.8	5e-21	COG2124	Cytochrome P450	K11868	4e-100	267	aly:ARALYDRAFT_481994	cytochrome P450, family 71, subfamily A, polypeptide 13 (indoleacetaldoxime dehydratase) [EC:4.99.1.6]	-	GO:0046872//metal ion binding;GO:0016491//oxidoreductase activity	GO:0005794//Golgi apparatus;GO:0016023//cytoplasmic membrane-bounded vesicle
CL10743.Contig1_All	508	71D	71	75	8.9175	78	9.7364	0.126749	0.657937	#N/A	57	8.0089	-0.155035	0.660422	#N/A	gi|326490377|dbj|BAJ84852.1|	234.6	5e-61	predicted protein [Hordeum vulgare subsp. vulgare]	gi|115469133|ref|NM_001064701.1|	262	3e-67	Oryza sativa Japonica Group Os06g0641100 (Os06g0641100) mRNA, complete cds	sp|P93531|C71D7_SOLCH	157	3e-39	Cytochrome P450 71D7 OS=Solanum chacoense GN=CYP71D7 PE=3 SV=1	--	--	--	--	--	K16083	3e-34	142	osa:4329725	cytochrome P450, family 71, subfamily Z, polypeptide 6 (ent-isokaurene C2-hydroxylase) [EC:1.14.13.143]	GO:0055114//oxidation-reduction process	GO:0020037//heme binding;GO:0016705//oxidoreductase activity, acting on paired donors, with incorporation or reduction of molecular oxygen;GO:0004497//monooxygenase activity;GO:0005506//iron ion binding;GO:0009055//electron carrier activity	-
CL10772.Contig1_All	603	92C	71	69	6.9116	46	4.8373	-0.514818	0.0961155	#N/A	80	9.4696	0.454284	0.106625	#N/A	gi|414592038|tpg|DAA42609.1|	221.5	7e-57	TPA: putative cytochrome P450 superfamily protein [Zea mays]	gi|195612437|gb|EU955931.1|	244	9e-62	Zea mays clone 1553178 cytochrome P450 CYP92C5 mRNA, complete cds	sp|O48958|C71E1_SORBI	137	3e-33	4-hydroxyphenylacetaldehyde oxime monooxygenase OS=Sorghum bicolor GN=CYP71E1 PE=2 SV=1	SMc02579	53.5	2e-07	COG2124	Cytochrome P450	K09754	4e-33	139	vvi:100263633	coumaroylquinate(coumaroylshikimate) 3'-monooxygenase [EC:1.14.13.36]	GO:0055114//oxidation-reduction process	GO:0009055//electron carrier activity;GO:0004497//monooxygenase activity;GO:0005506//iron ion binding;GO:0020037//heme binding;GO:0016705//oxidoreductase activity, acting on paired donors, with incorporation or reduction of molecular oxygen	GO:0016023//cytoplasmic membrane-bounded vesicle
CL10988.Contig1_All	465	86B	86	39	5.0659	15	2.0455	-1.30837	0.00444105	Down	6	0.921	-2.45955	2.38e-05	Down	gi|357114111|ref|XP_003558844.1|	255	3e-67	PREDICTED: cytochrome P450 86B1-like [Brachypodium distachyon]	gi|151419515|dbj|AK250867.1|	402	1e-109	Hordeum vulgare subsp. vulgare cDNA clone: FLbaf100c06, mRNA sequence	sp|O23066|C86A2_ARATH	78.2	2e-15	Cytochrome P450 86A2 OS=Arabidopsis thaliana GN=CYP86A2 PE=2 SV=1	--	--	--	--	--	K15405	1e-18	90.1	ath:AT1G57750	cytochrome P450, family 96, subfamily A, polypeptide 15 (midchain alkane hydroxylase)	GO:0055114//oxidation-reduction process	GO:0009055//electron carrier activity;GO:0004497//monooxygenase activity;GO:0005506//iron ion binding;GO:0020037//heme binding;GO:0016705//oxidoreductase activity, acting on paired donors, with incorporation or reduction of molecular oxygen	GO:0016023//cytoplasmic membrane-bounded vesicle
CL1112.Contig1_All	1204	99A	71	183	9.1806	214	11.2708	0.29593	0.0692189	#N/A	162	9.6039	0.0650319	0.761693	#N/A	gi|357165885|ref|XP_003580527.1|	517.3	2e-145	PREDICTED: cytochrome P450 99A2-like [Brachypodium distachyon]	gi|357165884|ref|XM_003580479.1|	327	2e-86	PREDICTED: Brachypodium distachyon cytochrome P450 99A2-like (LOC100834069), mRNA	sp|Q7X7X4|C99A2_ORYSJ	456	9e-129	Cytochrome P450 99A2 OS=Oryza sativa subsp. japonica GN=CYP99A2 PE=2 SV=2	VNG0422G	104	3e-22	COG2124	Cytochrome P450	K16085	4e-119	426	osa:4335091	cytochrome P450, family 99, subfamily A, polypeptide 3 (9beta-pimara-7,15-diene oxidase) [EC:1.14.13.144]	GO:0006952//defense response;GO:0051502;GO:0071395//cellular response to jasmonic acid stimulus;GO:0055114//oxidation-reduction process	GO:0009055//electron carrier activity;GO:0005506//iron ion binding;GO:0020037//heme binding;GO:0036209	GO:0016021//integral to membrane
CL11184.Contig1_All	1486	72A	72	208	8.4546	196	8.3638	-0.0155779	0.936593	#N/A	440	21.1346	1.3218	2.36e-28	Up	gi|357135623|ref|XP_003569408.1|	821.6	0	PREDICTED: secologanin synthase-like [Brachypodium distachyon]	gi|357135622|ref|XM_003569360.1|	1257	0	PREDICTED: Brachypodium distachyon secologanin synthase-like (LOC100842753), mRNA	sp|Q05047|C72A1_CATRO	403	1e-112	Secologanin synthase OS=Catharanthus roseus GN=CYP72A1 PE=2 SV=1	AGc2890	130	8e-30	COG2124	Cytochrome P450	K15638	4e-88	323	aly:ARALYDRAFT_494050	cytochrome P450, family 72, subfamily C, polypeptide 1	GO:0016131//brassinosteroid metabolic process;GO:0009826//unidimensional cell growth;GO:0009416//response to light stimulus;GO:0055114//oxidation-reduction process	GO:0009055//electron carrier activity;GO:0004497//monooxygenase activity;GO:0005506//iron ion binding;GO:0020037//heme binding;GO:0016705//oxidoreductase activity, acting on paired donors, with incorporation or reduction of molecular oxygen	GO:0005783//endoplasmic reticulum
CL11502.Contig1_All	404			62	9.2695	14	2.1974	-2.07669	2.4e-07	Down	20	3.5335	-1.39139	0.000298777	Down	gi|301130790|gb|ADK62367.1|	201.8	2e-51	hexose carrier [Triticum aestivum]	gi|224365600|gb|FJ436983.1|	379	1e-102	Triticum aestivum cultivar Chinese Spring hexose carrier, LR34, cytochrome P450, lectin receptor kinases, and cytochrome P450 genes, complete cds	sp|Q07423|HEX6_RICCO	147	1e-36	Hexose carrier protein HEX6 OS=Ricinus communis GN=HEX6 PE=2 SV=1	--	--	--	--	--	--	--	--	--	--	GO:0055085//transmembrane transport;GO:0008643//carbohydrate transport	GO:0005351//sugar:hydrogen symporter activity	GO:0016021//integral to membrane
CL11514.Contig1_All	469	90B	85	30	3.8636	4	0.5408	-2.83678	2.58e-05	Down	0	0	-11.9157	7.86e-08	Down	gi|326533280|dbj|BAJ93612.1|	153.3	1e-36	predicted protein [Hordeum vulgare subsp. vulgare]	gi|357113269|ref|XM_003558379.1|	190	9e-46	PREDICTED: Brachypodium distachyon cytochrome P450 90B1-like (LOC100837605), mRNA	sp|O64989|C90B1_ARATH	65.1	2e-11	Cytochrome P450 90B1 OS=Arabidopsis thaliana GN=CYP90B1 PE=1 SV=2	--	--	--	--	--	K09587	6e-35	144	bdi:100837605	cytochrome P450, family 90, subfamily B, polypeptide 1 (steroid 22-alpha-hydroxylase) [EC:1.14.13.-]	GO:0016132//brassinosteroid biosynthetic process;GO:0055114//oxidation-reduction process;GO:0048366//leaf development	GO:0016705//oxidoreductase activity, acting on paired donors, with incorporation or reduction of molecular oxygen;GO:0009055//electron carrier activity;GO:0004497//monooxygenase activity;GO:0020037//heme binding;GO:0005506//iron ion binding	GO:0016023//cytoplasmic membrane-bounded vesicle;GO:0016020//membrane
CL11514.Contig2_All	370	90B	85	7	1.1427	1	0.1714	-2.73701	0.0767451	#N/A	0	0	-10.1582	0.0351225	Down	gi|326533280|dbj|BAJ93612.1|	153.3	1e-36	predicted protein [Hordeum vulgare subsp. vulgare]	gi|357113269|ref|XM_003558379.1|	190	7e-46	PREDICTED: Brachypodium distachyon cytochrome P450 90B1-like (LOC100837605), mRNA	sp|O64989|C90B1_ARATH	65.1	1e-11	Cytochrome P450 90B1 OS=Arabidopsis thaliana GN=CYP90B1 PE=1 SV=2	--	--	--	--	--	K09587	3e-35	144	bdi:100837605	cytochrome P450, family 90, subfamily B, polypeptide 1 (steroid 22-alpha-hydroxylase) [EC:1.14.13.-]	GO:0016132//brassinosteroid biosynthetic process;GO:0055114//oxidation-reduction process;GO:0048366//leaf development	GO:0016705//oxidoreductase activity, acting on paired donors, with incorporation or reduction of molecular oxygen;GO:0009055//electron carrier activity;GO:0004497//monooxygenase activity;GO:0020037//heme binding;GO:0005506//iron ion binding	GO:0016023//cytoplasmic membrane-bounded vesicle;GO:0016020//membrane
CL1459.Contig1_All	2158	97C	97	197	5.5139	143	4.202	-0.391997	0.0252229	#N/A	92	3.043	-0.857579	7.46e-06	Down	gi|326510159|dbj|BAJ87296.1|	1017.3	0	predicted protein [Hordeum vulgare subsp. vulgare] >gi|326518840|dbj|BAJ92581.1| predicted protein [Hordeum vulgare subsp. vulgare]	gi|357147301|ref|XM_003574246.1|	1911	0	PREDICTED: Brachypodium distachyon carotene epsilon-monooxygenase, chloroplastic-like (LOC100835344), mRNA	sp|Q6TBX7|LUT1_ARATH	793	0	Carotene epsilon-monooxygenase, chloroplastic OS=Arabidopsis thaliana GN=CYP97C1 PE=1 SV=1	BH0579	173	1e-42	COG2124	Cytochrome P450	K09837	0	977	bdi:100835344	carotene epsilon-monooxygenase [EC:1.14.99.45]	GO:0010103//stomatal complex morphogenesis;GO:0016117//carotenoid biosynthetic process;GO:0006636//unsaturated fatty acid biosynthetic process;GO:0019288//isopentenyl diphosphate biosynthetic process, mevalonate-independent pathway;GO:0016556//mRNA modification;GO:0015995//chlorophyll biosynthetic process;GO:0022900//electron transport chain;GO:0009965//leaf morphogenesis;GO:0030154//cell differe…	GO:0070330//aromatase activity;GO:0020037//heme binding;GO:0009055//electron carrier activity;GO:0019825//oxygen binding;GO:0005506//iron ion binding;GO:0009974//zeinoxanthin epsilon hydroxylase activity	GO:0009941//chloroplast envelope
CL1459.Contig2_All	1855	97C	97	4	0.1302	1	0.0342	-1.92866	0.317716	#N/A	0	0	-7.02459	0.166316	#N/A	gi|326510159|dbj|BAJ87296.1|	1017.3	0	predicted protein [Hordeum vulgare subsp. vulgare] >gi|326518840|dbj|BAJ92581.1| predicted protein [Hordeum vulgare subsp. vulgare]	gi|357147301|ref|XM_003574246.1|	1893	0	PREDICTED: Brachypodium distachyon carotene epsilon-monooxygenase, chloroplastic-like (LOC100835344), mRNA	sp|Q6TBX7|LUT1_ARATH	793	0	Carotene epsilon-monooxygenase, chloroplastic OS=Arabidopsis thaliana GN=CYP97C1 PE=1 SV=1	BH0579	173	8e-43	COG2124	Cytochrome P450	K09837	0	977	bdi:100835344	carotene epsilon-monooxygenase [EC:1.14.99.45]	GO:0010103//stomatal complex morphogenesis;GO:0016117//carotenoid biosynthetic process;GO:0006636//unsaturated fatty acid biosynthetic process;GO:0019288//isopentenyl diphosphate biosynthetic process, mevalonate-independent pathway;GO:0016556//mRNA modification;GO:0015995//chlorophyll biosynthetic process;GO:0022900//electron transport chain;GO:0009965//leaf morphogenesis;GO:0030154//cell differe…	GO:0070330//aromatase activity;GO:0020037//heme binding;GO:0009055//electron carrier activity;GO:0019825//oxygen binding;GO:0005506//iron ion binding;GO:0009974//zeinoxanthin epsilon hydroxylase activity	GO:0009941//chloroplast envelope
CL1459.Contig3_All	1736	97C	97	13	0.4523	8	0.2922	-0.630324	0.42444	#N/A	3	0.1233	-1.87511	0.066518	#N/A	gi|326510159|dbj|BAJ87296.1|	265	0	predicted protein [Hordeum vulgare subsp. vulgare] >gi|326518840|dbj|BAJ92581.1| predicted protein [Hordeum vulgare subsp. vulgare]	gi|241987620|dbj|AK334877.1|	2038	0	Triticum aestivum cDNA, clone: WT011_F17, cultivar: Chinese Spring	sp|Q6TBX7|LUT1_ARATH	540	0	Carotene epsilon-monooxygenase, chloroplastic OS=Arabidopsis thaliana GN=CYP97C1 PE=1 SV=1	BH0579	85.9	6e-35	COG2124	Cytochrome P450	K09837	0	658	bdi:100835344	carotene epsilon-monooxygenase [EC:1.14.99.45]	GO:0010103//stomatal complex morphogenesis;GO:0016117//carotenoid biosynthetic process;GO:0006636//unsaturated fatty acid biosynthetic process;GO:0019288//isopentenyl diphosphate biosynthetic process, mevalonate-independent pathway;GO:0016556//mRNA modification;GO:0015995//chlorophyll biosynthetic process;GO:0022900//electron transport chain;GO:0009965//leaf morphogenesis;GO:0030154//cell differe…	GO:0070330//aromatase activity;GO:0020037//heme binding;GO:0009055//electron carrier activity;GO:0019825//oxygen binding;GO:0005506//iron ion binding;GO:0009974//zeinoxanthin epsilon hydroxylase activity	GO:0009941//chloroplast envelope
CL1459.Contig4_All	1745	97C	97	3	0.1038	2	0.0727	-0.513779	0.787467	#N/A	0	0	-6.69766	0.273659	#N/A	gi|326510159|dbj|BAJ87296.1|	266.9	0	predicted protein [Hordeum vulgare subsp. vulgare] >gi|326518840|dbj|BAJ92581.1| predicted protein [Hordeum vulgare subsp. vulgare]	gi|241987620|dbj|AK334877.1|	2070	0	Triticum aestivum cDNA, clone: WT011_F17, cultivar: Chinese Spring	sp|Q6TBX7|LUT1_ARATH	540	0	Carotene epsilon-monooxygenase, chloroplastic OS=Arabidopsis thaliana GN=CYP97C1 PE=1 SV=1	BH0579	85.9	6e-35	COG2124	Cytochrome P450	K09837	0	658	bdi:100835344	carotene epsilon-monooxygenase [EC:1.14.99.45]	GO:0010103//stomatal complex morphogenesis;GO:0016117//carotenoid biosynthetic process;GO:0006636//unsaturated fatty acid biosynthetic process;GO:0019288//isopentenyl diphosphate biosynthetic process, mevalonate-independent pathway;GO:0016556//mRNA modification;GO:0015995//chlorophyll biosynthetic process;GO:0022900//electron transport chain;GO:0009965//leaf morphogenesis;GO:0030154//cell differe…	GO:0070330//aromatase activity;GO:0020037//heme binding;GO:0009055//electron carrier activity;GO:0019825//oxygen binding;GO:0005506//iron ion binding;GO:0009974//zeinoxanthin epsilon hydroxylase activity	GO:0009941//chloroplast envelope
CL1459.Contig5_All	2020	97C	97	115	3.4387	38	1.1929	-1.52739	8.88e-09	Down	50	1.7668	-0.960725	0.00021908	Down	gi|326510159|dbj|BAJ87296.1|	265	0	predicted protein [Hordeum vulgare subsp. vulgare] >gi|326518840|dbj|BAJ92581.1| predicted protein [Hordeum vulgare subsp. vulgare]	gi|241987620|dbj|AK334877.1|	2062	0	Triticum aestivum cDNA, clone: WT011_F17, cultivar: Chinese Spring	sp|Q6TBX7|LUT1_ARATH	540	0	Carotene epsilon-monooxygenase, chloroplastic OS=Arabidopsis thaliana GN=CYP97C1 PE=1 SV=1	BH0579	85.9	7e-35	COG2124	Cytochrome P450	K09837	0	658	bdi:100835344	carotene epsilon-monooxygenase [EC:1.14.99.45]	GO:0010103//stomatal complex morphogenesis;GO:0016117//carotenoid biosynthetic process;GO:0006636//unsaturated fatty acid biosynthetic process;GO:0019288//isopentenyl diphosphate biosynthetic process, mevalonate-independent pathway;GO:0016556//mRNA modification;GO:0015995//chlorophyll biosynthetic process;GO:0022900//electron transport chain;GO:0009965//leaf morphogenesis;GO:0030154//cell differe…	GO:0070330//aromatase activity;GO:0020037//heme binding;GO:0009055//electron carrier activity;GO:0019825//oxygen binding;GO:0005506//iron ion binding;GO:0009974//zeinoxanthin epsilon hydroxylase activity	GO:0009941//chloroplast envelope
CL1459.Contig6_All	1834	97C	97	5	0.1647	4	0.1383	-0.252039	0.85412	#N/A	7	0.2724	0.725886	0.515663	#N/A	gi|326510159|dbj|BAJ87296.1|	1018.1	0	predicted protein [Hordeum vulgare subsp. vulgare] >gi|326518840|dbj|BAJ92581.1| predicted protein [Hordeum vulgare subsp. vulgare]	gi|357147301|ref|XM_003574246.1|	1871	0	PREDICTED: Brachypodium distachyon carotene epsilon-monooxygenase, chloroplastic-like (LOC100835344), mRNA	sp|Q6TBX7|LUT1_ARATH	792	0	Carotene epsilon-monooxygenase, chloroplastic OS=Arabidopsis thaliana GN=CYP97C1 PE=1 SV=1	BH0579	173	8e-43	COG2124	Cytochrome P450	K09837	0	973	bdi:100835344	carotene epsilon-monooxygenase [EC:1.14.99.45]	GO:0010103//stomatal complex morphogenesis;GO:0016117//carotenoid biosynthetic process;GO:0006636//unsaturated fatty acid biosynthetic process;GO:0019288//isopentenyl diphosphate biosynthetic process, mevalonate-independent pathway;GO:0016556//mRNA modification;GO:0015995//chlorophyll biosynthetic process;GO:0022900//electron transport chain;GO:0009965//leaf morphogenesis;GO:0030154//cell differe…	GO:0070330//aromatase activity;GO:0020037//heme binding;GO:0009055//electron carrier activity;GO:0019825//oxygen binding;GO:0005506//iron ion binding;GO:0009974//zeinoxanthin epsilon hydroxylase activity	GO:0009941//chloroplast envelope
CL1642.Contig1_All	503	51H	51	50	6.0041	52	6.5554	0.126736	0.719623	#N/A	29	4.1152	-0.544985	0.184541	#N/A	--	--	--	--	gi|110734748|gb|DQ680849.1|	210	1e-51	Avena strigosa beta-amyrin synthase (Sad1) and cytochrome P450 CYP51H10 (Sad2) genes, complete cds	--	--	--	--	--	--	--	--	--	--	--	--	--	--	-	-	-
CL1642.Contig2_All	694	51H	51	14	1.2185	31	2.8325	1.21697	0.014464	Up	10	1.0285	-0.244564	0.788164	#N/A	--	--	--	--	gi|110734748|gb|DQ680849.1|	212	4e-52	Avena strigosa beta-amyrin synthase (Sad1) and cytochrome P450 CYP51H10 (Sad2) genes, complete cds	--	--	--	--	--	--	--	--	--	--	--	--	--	--	-	-	-
CL1642.Contig3_All	709	51H	51	25	2.1298	30	2.6831	0.333183	0.47889	#N/A	21	2.1141	-0.0106743	0.996516	#N/A	--	--	--	--	gi|110734748|gb|DQ680849.1|	303	1e-79	Avena strigosa beta-amyrin synthase (Sad1) and cytochrome P450 CYP51H10 (Sad2) genes, complete cds	--	--	--	--	--	--	--	--	--	--	--	--	--	--	-	-	-
CL1642.Contig4_All	654	51H	51	13	1.2006	26	2.5209	1.07018	0.0463883	Up	9	0.9823	-0.28952	0.756842	#N/A	--	--	--	--	gi|110734748|gb|DQ680849.1|	212	3e-52	Avena strigosa beta-amyrin synthase (Sad1) and cytochrome P450 CYP51H10 (Sad2) genes, complete cds	--	--	--	--	--	--	--	--	--	--	--	--	--	--	-	-	-
CL1642.Contig5_All	922	51H	51	260	17.0329	288	19.8074	0.217715	0.11961	#N/A	260	20.1281	0.240887	0.110275	#N/A	--	--	--	--	gi|110734748|gb|DQ680849.1|	202	5e-49	Avena strigosa beta-amyrin synthase (Sad1) and cytochrome P450 CYP51H10 (Sad2) genes, complete cds	--	--	--	--	--	--	--	--	--	--	--	--	--	--	-	-	-
CL1894.Contig1_All	1752	81B	71	16	0.5516	17	0.6153	0.157668	0.800032	#N/A	9	0.3667	-0.589022	0.463097	#N/A	gi|50199405|dbj|BAD27508.1|	878.2	0	P450 [Lolium rigidum]	gi|50199404|dbj|AB159039.1|	2252	0	Lolium rigidum mRNA for P450, complete cds, clone:CYP81B1v3	sp|P93147|C81E1_GLYEC	359	3e-99	Isoflavone 2'-hydroxylase OS=Glycyrrhiza echinata GN=CYP81E1 PE=1 SV=2	alr1450	111	5e-24	COG2124	Cytochrome P450	K00517	0	712	osa:4334183	[EC:1.14.-.-]	GO:0055114//oxidation-reduction process	GO:0009055//electron carrier activity;GO:0004497//monooxygenase activity;GO:0005506//iron ion binding;GO:0020037//heme binding;GO:0016705//oxidoreductase activity, acting on paired donors, with incorporation or reduction of molecular oxygen	GO:0016023//cytoplasmic membrane-bounded vesicle
CL1894.Contig2_All	1801	81B	71	139	4.6617	135	4.7532	0.0280429	0.903757	#N/A	62	2.4572	-0.923841	7.5e-05	Down	gi|13661748|gb|AAK38081.1|	998	0	putative cytochrome P450 [Lolium rigidum]	gi|50199404|dbj|AB159039.1|	2589	0	Lolium rigidum mRNA for P450, complete cds, clone:CYP81B1v3	sp|P93147|C81E1_GLYEC	406	2e-113	Isoflavone 2'-hydroxylase OS=Glycyrrhiza echinata GN=CYP81E1 PE=1 SV=2	BH0579	126	1e-28	COG2124	Cytochrome P450	K00517	0	800	osa:4334183	[EC:1.14.-.-]	GO:0055114//oxidation-reduction process	GO:0009055//electron carrier activity;GO:0004497//monooxygenase activity;GO:0005506//iron ion binding;GO:0020037//heme binding;GO:0016705//oxidoreductase activity, acting on paired donors, with incorporation or reduction of molecular oxygen	GO:0016023//cytoplasmic membrane-bounded vesicle
CL1894.Contig3_All	1405	81B	71	73	3.1383	87	3.9265	0.323261	0.22002	#N/A	37	1.8797	-0.739481	0.0251315	Down	gi|13661748|gb|AAK38081.1|	606.3	4e-172	putative cytochrome P450 [Lolium rigidum]	gi|50199404|dbj|AB159039.1|	1639	0	Lolium rigidum mRNA for P450, complete cds, clone:CYP81B1v3	sp|P93147|C81E1_GLYEC	185	6e-47	Isoflavone 2'-hydroxylase OS=Glycyrrhiza echinata GN=CYP81E1 PE=1 SV=2	SPBC28F2.12	57.8	5e-08	COG0086	DNA-directed RNA polymerase, beta' subunit/160 kD subunit	K00517	1e-132	471	osa:4334183	[EC:1.14.-.-]	GO:0055114//oxidation-reduction process	GO:0009055//electron carrier activity;GO:0004497//monooxygenase activity;GO:0005506//iron ion binding;GO:0020037//heme binding;GO:0016705//oxidoreductase activity, acting on paired donors, with incorporation or reduction of molecular oxygen	GO:0016023//cytoplasmic membrane-bounded vesicle
CL1894.Contig4_All	1890	81B	71	318	10.1628	176	5.905	-0.783289	2.26e-08	Down	116	4.3808	-1.21403	3.85e-15	Down	gi|13661748|gb|AAK38081.1|	1001.1	0	putative cytochrome P450 [Lolium rigidum]	gi|50199404|dbj|AB159039.1|	2603	0	Lolium rigidum mRNA for P450, complete cds, clone:CYP81B1v3	sp|P93147|C81E1_GLYEC	409	3e-114	Isoflavone 2'-hydroxylase OS=Glycyrrhiza echinata GN=CYP81E1 PE=1 SV=2	BH0579	126	1e-28	COG2124	Cytochrome P450	K00517	0	803	osa:4334183	[EC:1.14.-.-]	GO:0055114//oxidation-reduction process	GO:0009055//electron carrier activity;GO:0004497//monooxygenase activity;GO:0005506//iron ion binding;GO:0020037//heme binding;GO:0016705//oxidoreductase activity, acting on paired donors, with incorporation or reduction of molecular oxygen	GO:0016023//cytoplasmic membrane-bounded vesicle
CL1894.Contig6_All	1803	81B	71	36	1.206	25	0.8792	-0.455967	0.301636	#N/A	6	0.2375	-2.34423	8.92e-05	Down	gi|50199405|dbj|BAD27508.1|	878.2	0	P450 [Lolium rigidum]	gi|50199404|dbj|AB159039.1|	2252	0	Lolium rigidum mRNA for P450, complete cds, clone:CYP81B1v3	sp|P93147|C81E1_GLYEC	359	3e-99	Isoflavone 2'-hydroxylase OS=Glycyrrhiza echinata GN=CYP81E1 PE=1 SV=2	alr1450	111	5e-24	COG2124	Cytochrome P450	K00517	0	712	osa:4334183	[EC:1.14.-.-]	GO:0055114//oxidation-reduction process	GO:0009055//electron carrier activity;GO:0004497//monooxygenase activity;GO:0005506//iron ion binding;GO:0020037//heme binding;GO:0016705//oxidoreductase activity, acting on paired donors, with incorporation or reduction of molecular oxygen	GO:0016023//cytoplasmic membrane-bounded vesicle
CL1894.Contig7_All	1754	81B	71	126	4.339	114	4.1214	-0.0742281	0.751969	#N/A	21	0.8546	-2.34404	5.94e-15	Down	gi|13661748|gb|AAK38081.1|	1003.4	0	putative cytochrome P450 [Lolium rigidum]	gi|50199404|dbj|AB159039.1|	2613	0	Lolium rigidum mRNA for P450, complete cds, clone:CYP81B1v3	sp|P93147|C81E1_GLYEC	411	7e-115	Isoflavone 2'-hydroxylase OS=Glycyrrhiza echinata GN=CYP81E1 PE=1 SV=2	BH0579	126	1e-28	COG2124	Cytochrome P450	K00517	0	803	osa:4334183	[EC:1.14.-.-]	GO:0055114//oxidation-reduction process	GO:0009055//electron carrier activity;GO:0004497//monooxygenase activity;GO:0005506//iron ion binding;GO:0020037//heme binding;GO:0016705//oxidoreductase activity, acting on paired donors, with incorporation or reduction of molecular oxygen	GO:0016023//cytoplasmic membrane-bounded vesicle
CL1968.Contig1_All	1319	71C	71	209	9.5708	67	3.221	-1.57113	7.52e-16	Down	470	25.4339	1.41004	2.5e-33	Up	gi|326492389|dbj|BAK01978.1|	633.3	2e-180	predicted protein [Hordeum vulgare subsp. vulgare]	gi|241988359|dbj|AK335617.1|	547	1e-152	Triticum aestivum cDNA, clone: WT013_F18, cultivar: Chinese Spring	sp|Q43257|C71C4_MAIZE	437	5e-123	indole-2-monooxygenase OS=Zea mays GN=CYP71C4 PE=1 SV=1	Rv0764c	63.9	6e-10	COG2124	Cytochrome P450	K13225	2e-109	394	zma:100382554	cytochrome P450, family 71, subfamily C, polypeptide 1 (3-hydroxyindolin-2-one monooxygenase) [EC:1.14.13.139]	GO:0055114//oxidation-reduction process	GO:0020037//heme binding;GO:0016705//oxidoreductase activity, acting on paired donors, with incorporation or reduction of molecular oxygen;GO:0004497//monooxygenase activity;GO:0005506//iron ion binding;GO:0009055//electron carrier activity	-
CL1968.Contig2_All	2193	71C	71	226	6.2247	82	2.3711	-1.39245	2.04e-14	Down	614	19.9843	1.68279	3.93e-56	Up	gi|326492389|dbj|BAK01978.1|	233.8	9e-60	predicted protein [Hordeum vulgare subsp. vulgare]	gi|357116999|ref|XM_003560216.1|	323	4e-85	PREDICTED: Brachypodium distachyon cytochrome P450 71C4-like (LOC100827325), mRNA	sp|Q43257|C71C4_MAIZE	272	7e-73	indole-2-monooxygenase OS=Zea mays GN=CYP71C4 PE=1 SV=1	Rv0764c	63.9	1e-09	COG2124	Cytochrome P450	K13223	1e-73	276	zma:100192631	cytochrome P450, family 71, subfamily C, polypeptide 4 (indole-2-monooxygenase) [EC:1.14.13.137]	GO:0055114//oxidation-reduction process	GO:0020037//heme binding;GO:0016705//oxidoreductase activity, acting on paired donors, with incorporation or reduction of molecular oxygen;GO:0004497//monooxygenase activity;GO:0005506//iron ion binding;GO:0009055//electron carrier activity	-
CL1968.Contig3_All	454	71C	71	44	5.8539	14	1.9554	-1.58193	0.000425467	Down	86	13.5208	1.20771	1.73e-05	Up	gi|326490337|dbj|BAJ84832.1|	189.1	1e-47	predicted protein [Hordeum vulgare subsp. vulgare]	gi|241988359|dbj|AK335617.1|	200	9e-49	Triticum aestivum cDNA, clone: WT013_F18, cultivar: Chinese Spring	sp|Q43257|C71C4_MAIZE	133	5e-32	indole-2-monooxygenase OS=Zea mays GN=CYP71C4 PE=1 SV=1	all1361	60.5	1e-09	COG2124	Cytochrome P450	K13223	8e-33	137	zma:100192631	cytochrome P450, family 71, subfamily C, polypeptide 4 (indole-2-monooxygenase) [EC:1.14.13.137]	GO:0055114//oxidation-reduction process	GO:0020037//heme binding;GO:0016705//oxidoreductase activity, acting on paired donors, with incorporation or reduction of molecular oxygen;GO:0004497//monooxygenase activity;GO:0005506//iron ion binding;GO:0009055//electron carrier activity	-
CL2065.Contig1_All	2573			2179	51.1521	7391	182.15	1.83226	0	Up	3882	107.69	1.07402	2.11e-176	Up	gi|357162410|ref|XP_003579401.1|	1298.1	0	PREDICTED: NADPH--cytochrome P450 reductase-like [Brachypodium distachyon]	gi|10442764|gb|AF123610.1|AF123610	2674	0	Triticum aestivum clone RED1-TA NADPH-cytochrome P450 reductase mRNA, partial cds	sp|Q05001|NCPR_CATRO	992	0	NADPH--cytochrome P450 reductase OS=Catharanthus roseus GN=CPR PE=2 SV=1	YHR042w	291	5e-78	COG0369	Sulfite reductase, alpha subunit (flavoprotein)	K00327	0	1298	bdi:100837832	NADPH-ferrihemoprotein reductase [EC:1.6.2.4]	GO:0009698//phenylpropanoid metabolic process;GO:0055114//oxidation-reduction process	GO:0003958//NADPH-hemoprotein reductase activity;GO:0005506//iron ion binding;GO:0010181//FMN binding	GO:0005789//endoplasmic reticulum membrane
CL2065.Contig2_All	412			18	2.6389	18	2.7704	0.0701576	0.91209	#N/A	0	0	-11.3657	8.12e-05	Down	gi|326508206|dbj|BAJ99370.1|	248.8	1e-65	predicted protein [Hordeum vulgare subsp. vulgare]	gi|10442764|gb|AF123610.1|AF123610	539	1e-151	Triticum aestivum clone RED1-TA NADPH-cytochrome P450 reductase mRNA, partial cds	sp|Q9SUM3|NCPR2_ARATH	207	1e-54	NADPH--cytochrome P450 reductase 2 OS=Arabidopsis thaliana GN=ATR2 PE=1 SV=1	VC0384	109	1e-24	COG0369	Sulfite reductase, alpha subunit (flavoprotein)	K00327	5e-63	237	bdi:100837832	NADPH-ferrihemoprotein reductase [EC:1.6.2.4]	GO:0009698//phenylpropanoid metabolic process;GO:0055114//oxidation-reduction process	GO:0003958//NADPH-hemoprotein reductase activity;GO:0005506//iron ion binding;GO:0010181//FMN binding	GO:0005789//endoplasmic reticulum membrane
CL2228.Contig1_All	1566	71D	71	114	4.397	343	13.8889	1.65934	3.81e-29	Up	76	3.464	-0.344081	0.187249	#N/A	gi|326496054|dbj|BAJ90648.1|	763.8	0	predicted protein [Hordeum vulgare subsp. vulgare] >gi|326509001|dbj|BAJ86893.1| predicted protein [Hordeum vulgare subsp. vulgare] >gi|326510739|dbj|BAJ91717.1| predicted protein [Hordeum vulgare subsp. vulgare]	gi|115444662|ref|NM_001052646.1|	603	1e-169	Oryza sativa Japonica Group Os02g0184700 (Os02g0184700) mRNA, complete cds	sp|A6YIH8|C7D55_HYOMU	405	3e-113	Premnaspirodiene oxygenase OS=Hyoscyamus muticus GN=CYP71D55 PE=1 SV=1	VNG0422G	101	4e-21	COG2124	Cytochrome P450	K16083	2e-106	384	osa:4329725	cytochrome P450, family 71, subfamily Z, polypeptide 6 (ent-isokaurene C2-hydroxylase) [EC:1.14.13.143]	GO:0055114//oxidation-reduction process	GO:0009055//electron carrier activity;GO:0004497//monooxygenase activity;GO:0005506//iron ion binding;GO:0020037//heme binding;GO:0016705//oxidoreductase activity, acting on paired donors, with incorporation or reduction of molecular oxygen	GO:0016023//cytoplasmic membrane-bounded vesicle
CL2228.Contig2_All	934	71D	71	88	5.6909	139	9.437	0.729671	0.00051759	Up	110	8.4063	0.562814	0.0164608	#N/A	gi|326496054|dbj|BAJ90648.1|	485.7	4e-136	predicted protein [Hordeum vulgare subsp. vulgare] >gi|326509001|dbj|BAJ86893.1| predicted protein [Hordeum vulgare subsp. vulgare] >gi|326510739|dbj|BAJ91717.1| predicted protein [Hordeum vulgare subsp. vulgare]	gi|115444662|ref|NM_001052646.1|	115	9e-23	Oryza sativa Japonica Group Os02g0184700 (Os02g0184700) mRNA, complete cds	sp|A6YIH8|C7D55_HYOMU	304	4e-83	Premnaspirodiene oxygenase OS=Hyoscyamus muticus GN=CYP71D55 PE=1 SV=1	BH0579	115	1e-25	COG2124	Cytochrome P450	K16083	9e-78	288	osa:4329725	cytochrome P450, family 71, subfamily Z, polypeptide 6 (ent-isokaurene C2-hydroxylase) [EC:1.14.13.143]	GO:0055114//oxidation-reduction process	GO:0009055//electron carrier activity;GO:0004497//monooxygenase activity;GO:0005506//iron ion binding;GO:0020037//heme binding;GO:0016705//oxidoreductase activity, acting on paired donors, with incorporation or reduction of molecular oxygen	GO:0016023//cytoplasmic membrane-bounded vesicle
CL2228.Contig3_All	990	71D	71	57	3.4777	238	15.2443	2.13206	2.07e-28	Up	65	4.6864	0.430347	0.174198	#N/A	gi|326496054|dbj|BAJ90648.1|	500.4	1e-140	predicted protein [Hordeum vulgare subsp. vulgare] >gi|326509001|dbj|BAJ86893.1| predicted protein [Hordeum vulgare subsp. vulgare] >gi|326510739|dbj|BAJ91717.1| predicted protein [Hordeum vulgare subsp. vulgare]	gi|357138532|ref|XM_003570798.1|	167	3e-38	PREDICTED: Brachypodium distachyon premnaspirodiene oxygenase-like, transcript variant 2 (LOC100821505), mRNA	sp|O81974|C71D8_SOYBN	302	2e-82	Cytochrome P450 71D8 OS=Glycine max GN=CYP71D8 PE=2 SV=1	BH0579	115	9e-26	COG2124	Cytochrome P450	K16083	1e-78	291	osa:4329725	cytochrome P450, family 71, subfamily Z, polypeptide 6 (ent-isokaurene C2-hydroxylase) [EC:1.14.13.143]	GO:0055114//oxidation-reduction process	GO:0009055//electron carrier activity;GO:0004497//monooxygenase activity;GO:0005506//iron ion binding;GO:0020037//heme binding;GO:0016705//oxidoreductase activity, acting on paired donors, with incorporation or reduction of molecular oxygen	GO:0016023//cytoplasmic membrane-bounded vesicle
CL2228.Contig4_All	1938	71D	71	1087	33.8783	1001	32.7527	-0.0487476	0.523915	#N/A	614	22.6139	-0.583152	5.46e-15	#N/A	gi|326496054|dbj|BAJ90648.1|	828.2	0	predicted protein [Hordeum vulgare subsp. vulgare] >gi|326509001|dbj|BAJ86893.1| predicted protein [Hordeum vulgare subsp. vulgare] >gi|326510739|dbj|BAJ91717.1| predicted protein [Hordeum vulgare subsp. vulgare]	gi|115444662|ref|NM_001052646.1|	345	1e-91	Oryza sativa Japonica Group Os02g0184700 (Os02g0184700) mRNA, complete cds	sp|P93531|C71D7_SOLCH	456	2e-128	Cytochrome P450 71D7 OS=Solanum chacoense GN=CYP71D7 PE=3 SV=1	BH0579	119	1e-26	COG2124	Cytochrome P450	K16083	7e-126	449	osa:4329725	cytochrome P450, family 71, subfamily Z, polypeptide 6 (ent-isokaurene C2-hydroxylase) [EC:1.14.13.143]	GO:0055114//oxidation-reduction process	GO:0009055//electron carrier activity;GO:0004497//monooxygenase activity;GO:0005506//iron ion binding;GO:0020037//heme binding;GO:0016705//oxidoreductase activity, acting on paired donors, with incorporation or reduction of molecular oxygen	GO:0016023//cytoplasmic membrane-bounded vesicle
CL2228.Contig6_All	412	71Z	71	20	2.9321	114	17.5458	2.58112	2.19e-17	Up	16	2.7719	-0.0810591	0.915006	#N/A	gi|326496054|dbj|BAJ90648.1|	190.7	6e-48	predicted protein [Hordeum vulgare subsp. vulgare] >gi|326509001|dbj|BAJ86893.1| predicted protein [Hordeum vulgare subsp. vulgare] >gi|326510739|dbj|BAJ91717.1| predicted protein [Hordeum vulgare subsp. vulgare]	gi|115444662|ref|NM_001052646.1|	113	1e-22	Oryza sativa Japonica Group Os02g0184700 (Os02g0184700) mRNA, complete cds	sp|A3A871|C71Z6_ORYSJ	138	9e-34	Ent-isokaurene C2-hydroxylase OS=Oryza sativa subsp. japonica GN=CYP71Z6 PE=1 SV=1	AGc2890	69.7	1e-12	COG2124	Cytochrome P450	K16083	2e-33	138	osa:4329725	cytochrome P450, family 71, subfamily Z, polypeptide 6 (ent-isokaurene C2-hydroxylase) [EC:1.14.13.143]	GO:0055114//oxidation-reduction process	GO:0009055//electron carrier activity;GO:0004497//monooxygenase activity;GO:0005506//iron ion binding;GO:0020037//heme binding;GO:0016705//oxidoreductase activity, acting on paired donors, with incorporation or reduction of molecular oxygen	GO:0016023//cytoplasmic membrane-bounded vesicle
CL2380.Contig1_All	2121	73A	71	753	21.4437	1654	49.4494	1.2054	2.56e-85	Up	1606	54.0462	1.33364	2.8e-103	Up	gi|10442761|gb|AAG17469.1|AF123610_8	959.1	0	cytochrome P450 [Triticum aestivum]	gi|10442760|gb|AF123608.1|AF123608	2066	0	Triticum aestivum clone CYP73-TA cytochrome P450 mRNA, complete cds	sp|Q42797|TCMO_SOYBN	786	0	Trans-cinnamate 4-monooxygenase OS=Glycine max GN=CYP73A11 PE=2 SV=1	alr1450	109	2e-23	COG2124	Cytochrome P450	K00487	0	940	bdi:100833073	trans-cinnamate 4-monooxygenase [EC:1.14.13.11]	GO:0055114//oxidation-reduction process	GO:0009055//electron carrier activity;GO:0004497//monooxygenase activity;GO:0005506//iron ion binding;GO:0020037//heme binding;GO:0016705//oxidoreductase activity, acting on paired donors, with incorporation or reduction of molecular oxygen	GO:0016023//cytoplasmic membrane-bounded vesicle
CL2380.Contig2_All	1792	73A	71	143	4.82	1523	53.8925	3.48298	1.99e-304	Up	523	20.8317	2.11168	4.03e-65	Up	gi|326500908|dbj|BAJ95120.1|	285.4	0	predicted protein [Hordeum vulgare subsp. vulgare]	gi|151419190|dbj|AK250541.1|	2258	0	Hordeum vulgare subsp. vulgare cDNA clone: FLbaf84a06, mRNA sequence	sp|P48522|TCMO_CATRO	627	0	Trans-cinnamate 4-monooxygenase OS=Catharanthus roseus GN=CYP73A4 PE=2 SV=1	alr1450	94	8e-19	COG2124	Cytochrome P450	K00487	0	689	bdi:100839986	trans-cinnamate 4-monooxygenase [EC:1.14.13.11]	GO:0009555//pollen development;GO:0009611//response to wounding;GO:0009808//lignin metabolic process;GO:0040007//growth;GO:0009416//response to light stimulus;GO:0055114//oxidation-reduction process;GO:0080167//response to karrikin	GO:0016710//trans-cinnamate 4-monooxygenase activity;GO:0009055//electron carrier activity;GO:0005506//iron ion binding;GO:0020037//heme binding	GO:0009505//plant-type cell wall;GO:0005886//plasma membrane;GO:0005783//endoplasmic reticulum
CL2390.Contig1_All	1826	71C	71	725	23.9819	3382	117.446	2.29198	0	Up	435	17.0039	-0.49608	7.07e-08	#N/A	gi|242077849|ref|XP_002443693.1|	676	0	hypothetical protein SORBIDRAFT_07g000500 [Sorghum bicolor] >gi|241940043|gb|EES13188.1| hypothetical protein SORBIDRAFT_07g000500 [Sorghum bicolor]	gi|226501927|ref|NM_001152921.1|	180	3e-42	Zea mays LOC100279973 (sog1226c), mRNA >gi|219886988|gb|BT055262.1| Zea mays full-length cDNA clone ZM_BFc0067F12 mRNA, complete cds	sp|Q43257|C71C4_MAIZE	551	6e-157	indole-2-monooxygenase OS=Zea mays GN=CYP71C4 PE=1 SV=1	CC2997	112	3e-24	COG2124	Cytochrome P450	K13225	1e-147	521	zma:100382554	cytochrome P450, family 71, subfamily C, polypeptide 1 (3-hydroxyindolin-2-one monooxygenase) [EC:1.14.13.139]	GO:0055114//oxidation-reduction process	GO:0020037//heme binding;GO:0016705//oxidoreductase activity, acting on paired donors, with incorporation or reduction of molecular oxygen;GO:0004497//monooxygenase activity;GO:0005506//iron ion binding;GO:0009055//electron carrier activity	-
CL2390.Contig2_All	421	71C	71	164	23.5292	205	30.8772	0.39209	0.0186551	#N/A	24	4.069	-2.53171	5.2e-21	Down	gi|242077851|ref|XP_002443694.1|	152.5	1e-36	hypothetical protein SORBIDRAFT_07g000510 [Sorghum bicolor] >gi|241940044|gb|EES13189.1| hypothetical protein SORBIDRAFT_07g000510 [Sorghum bicolor]	gi|357116999|ref|XM_003560216.1|	101	6e-19	PREDICTED: Brachypodium distachyon cytochrome P450 71C4-like (LOC100827325), mRNA	sp|Q43255|C71C2_MAIZE	129	8e-31	indolin-2-one monooxygenase OS=Zea mays GN=CYP71C2 PE=1 SV=1	--	--	--	--	--	K13225	1e-29	126	zma:100382554	cytochrome P450, family 71, subfamily C, polypeptide 1 (3-hydroxyindolin-2-one monooxygenase) [EC:1.14.13.139]	-	GO:0046872//metal ion binding;GO:0016491//oxidoreductase activity	-
CL2390.Contig3_All	667	71C	71	43	3.8939	115	10.933	1.4894	6.01e-09	Up	7	0.7491	-2.37799	1.23e-05	Down	gi|242077849|ref|XP_002443693.1|	202.2	5e-51	hypothetical protein SORBIDRAFT_07g000500 [Sorghum bicolor] >gi|241940043|gb|EES13188.1| hypothetical protein SORBIDRAFT_07g000500 [Sorghum bicolor]	gi|223975212|gb|BT065918.1|	145	7e-32	Zea mays full-length cDNA clone ZM_BFc0038J06 mRNA, complete cds	sp|Q43255|C71C2_MAIZE	164	3e-41	indolin-2-one monooxygenase OS=Zea mays GN=CYP71C2 PE=1 SV=1	--	--	--	--	--	K13225	2e-39	160	zma:100382554	cytochrome P450, family 71, subfamily C, polypeptide 1 (3-hydroxyindolin-2-one monooxygenase) [EC:1.14.13.139]	-	GO:0046872//metal ion binding;GO:0016491//oxidoreductase activity	GO:0016023//cytoplasmic membrane-bounded vesicle
CL2448.Contig2_All	1854	98A	71	406	13.227	1075	36.7676	1.47495	9.32e-76	Up	613	23.5999	0.835295	7.64e-19	Up	gi|40641242|emb|CAE47491.1|	917.1	0	cytochrome P450 [Triticum aestivum]	gi|40641241|emb|AJ583532.1|	1754	0	Triticum aestivum mRNA for cytochrome P450 (CYP98A12 gene)	sp|O48956|C98A1_SORBI	833	0	Cytochrome P450 98A1 OS=Sorghum bicolor GN=CYP98A1 PE=2 SV=1	all1361	126	1e-28	COG2124	Cytochrome P450	K09754	0	845	zma:100191539	coumaroylquinate(coumaroylshikimate) 3'-monooxygenase [EC:1.14.13.36]	GO:0008216//spermidine metabolic process;GO:0055114//oxidation-reduction process	GO:0020037//heme binding;GO:0005506//iron ion binding;GO:0009055//electron carrier activity;GO:0016711//flavonoid 3'-monooxygenase activity	-
CL2533.Contig1_All	725	74A	74	18	1.4996	7	0.6122	-1.2925	0.066255	#N/A	8	0.7876	-0.929043	0.219182	#N/A	gi|125538638|gb|EAY85033.1|	263.8	1e-69	hypothetical protein OsI_06390 [Oryza sativa Indica Group]	gi|151426796|dbj|AK248845.1|	406	1e-110	Hordeum vulgare subsp. vulgare cDNA clone: FLbaf6f08, mRNA sequence	sp|Q6Z6K9|C74A4_ORYSJ	263	1e-70	Allene oxide synthase 4 OS=Oryza sativa subsp. japonica GN=CYP74A4 PE=2 SV=1	Rv3876	58.9	8e-09	COG0455	ATPases involved in chromosome partitioning	K01723	2e-50	196	zma:542150	hydroperoxide dehydratase [EC:4.2.1.92]	GO:0009108//coenzyme biosynthetic process;GO:0008652//cellular amino acid biosynthetic process;GO:0009695//jasmonic acid biosynthetic process;GO:0009697//salicylic acid biosynthetic process;GO:0010363//regulation of plant-type hypersensitive response;GO:0019761//glucosinolate biosynthetic process;GO:0010200//response to chitin;GO:0009684//indoleacetic acid biosynthetic process;GO:0031348//negativ…	GO:0016705//oxidoreductase activity, acting on paired donors, with incorporation or reduction of molecular oxygen;GO:0005506//iron ion binding;GO:0047987;GO:0020037//heme binding;GO:0009055//electron carrier activity;GO:0019825//oxygen binding;GO:0004497//monooxygenase activity;GO:0009978//allene oxide synthase activity	GO:0009941//chloroplast envelope;GO:0010287//plastoglobule;GO:0005739//mitochondrion;GO:0009535//chloroplast thylakoid membrane
CL2533.Contig2_All	746	74A	74	23	1.8622	12	1.02	-0.868439	0.135662	#N/A	25	2.392	0.361209	0.50782	#N/A	gi|125538638|gb|EAY85033.1|	263.8	1e-69	hypothetical protein OsI_06390 [Oryza sativa Indica Group]	gi|151426796|dbj|AK248845.1|	398	1e-108	Hordeum vulgare subsp. vulgare cDNA clone: FLbaf6f08, mRNA sequence	sp|Q6Z6K9|C74A4_ORYSJ	263	1e-70	Allene oxide synthase 4 OS=Oryza sativa subsp. japonica GN=CYP74A4 PE=2 SV=1	Cgl1939	62.4	8e-10	COG0532	Translation initiation factor 2 (IF-2; GTPase)	K01723	2e-50	196	zma:542150	hydroperoxide dehydratase [EC:4.2.1.92]	GO:0009108//coenzyme biosynthetic process;GO:0008652//cellular amino acid biosynthetic process;GO:0009695//jasmonic acid biosynthetic process;GO:0009697//salicylic acid biosynthetic process;GO:0010363//regulation of plant-type hypersensitive response;GO:0019761//glucosinolate biosynthetic process;GO:0010200//response to chitin;GO:0009684//indoleacetic acid biosynthetic process;GO:0031348//negativ…	GO:0016705//oxidoreductase activity, acting on paired donors, with incorporation or reduction of molecular oxygen;GO:0005506//iron ion binding;GO:0047987;GO:0020037//heme binding;GO:0009055//electron carrier activity;GO:0019825//oxygen binding;GO:0004497//monooxygenase activity;GO:0009978//allene oxide synthase activity	GO:0009941//chloroplast envelope;GO:0010287//plastoglobule;GO:0005739//mitochondrion;GO:0009535//chloroplast thylakoid membrane
CL2570.Contig1_All	1902	71A	71	114	3.6203	77	2.5671	-0.49597	0.0352319	#N/A	78	2.9271	-0.306637	0.24532	#N/A	gi|326528189|dbj|BAJ89146.1|	577.4	3e-163	predicted protein [Hordeum vulgare subsp. vulgare]	gi|357127698|ref|XM_003565468.1|	765	0	PREDICTED: Brachypodium distachyon cytochrome P450 71A1-like (LOC100834183), mRNA	sp|P37117|C71A4_SOLME	273	3e-105	Cytochrome P450 71A4 OS=Solanum melongena GN=CYP71A4 PE=2 SV=1	BH0579	126	2e-28	COG2124	Cytochrome P450	K11868	8e-98	252	aly:ARALYDRAFT_481994	cytochrome P450, family 71, subfamily A, polypeptide 13 (indoleacetaldoxime dehydratase) [EC:4.99.1.6]	-	GO:0005488//binding;GO:0016491//oxidoreductase activity	GO:0016023//cytoplasmic membrane-bounded vesicle
CL2570.Contig3_All	1829	71A	71	280	9.2468	419	14.5267	0.651681	1.98e-08	Up	421	16.4297	0.82928	4.95e-13	Up	gi|326528189|dbj|BAJ89146.1|	109	2e-22	predicted protein [Hordeum vulgare subsp. vulgare]	gi|357127698|ref|XM_003565468.1|	912	0	PREDICTED: Brachypodium distachyon cytochrome P450 71A1-like (LOC100834183), mRNA	sp|P24465|C71A1_PERAE	417	1e-116	Cytochrome P450 71A1 OS=Persea americana GN=CYP71A1 PE=1 SV=2	BH0579	118	3e-26	COG2124	Cytochrome P450	K00517	2e-100	346	ath:AT5G24960	[EC:1.14.-.-]	GO:0055114//oxidation-reduction process	GO:0009055//electron carrier activity;GO:0004497//monooxygenase activity;GO:0005506//iron ion binding;GO:0020037//heme binding;GO:0016705//oxidoreductase activity, acting on paired donors, with incorporation or reduction of molecular oxygen	GO:0016023//cytoplasmic membrane-bounded vesicle
CL2586.Contig1_All	1838	89A	71	543	17.8443	1678	57.8912	1.69788	1.13e-144	Up	1030	39.9993	1.16451	1.01e-53	Up	gi|326494866|dbj|BAJ94552.1|	878.2	0	predicted protein [Hordeum vulgare subsp. vulgare]	gi|241988303|dbj|AK335561.1|	1612	0	Triticum aestivum cDNA, clone: WT013_D13, cultivar: Chinese Spring	sp|Q42602|C89A2_ARATH	501	7e-142	Cytochrome P450 89A2 OS=Arabidopsis thaliana GN=CYP89A2 PE=2 SV=2	AGc2890	112	2e-24	COG2124	Cytochrome P450	K00517	0	773	osa:4349111	[EC:1.14.-.-]	GO:0022900//electron transport chain	GO:0020037//heme binding;GO:0016705//oxidoreductase activity, acting on paired donors, with incorporation or reduction of molecular oxygen;GO:0004497//monooxygenase activity;GO:0005506//iron ion binding;GO:0009055//electron carrier activity	-
CL2586.Contig2_All	1670	89A	71	579	20.9415	672	25.5164	0.28506	0.00132143	#N/A	368	15.7287	-0.412965	7.16e-05	#N/A	gi|326494866|dbj|BAJ94552.1|	855.9	0	predicted protein [Hordeum vulgare subsp. vulgare]	gi|241988303|dbj|AK335561.1|	1499	0	Triticum aestivum cDNA, clone: WT013_D13, cultivar: Chinese Spring	sp|Q42602|C89A2_ARATH	504	8e-143	Cytochrome P450 89A2 OS=Arabidopsis thaliana GN=CYP89A2 PE=2 SV=2	AGc2890	107	8e-23	COG2124	Cytochrome P450	K00517	0	788	osa:4349111	[EC:1.14.-.-]	GO:0022900//electron transport chain	GO:0009055//electron carrier activity;GO:0004497//monooxygenase activity;GO:0005506//iron ion binding;GO:0020037//heme binding;GO:0016705//oxidoreductase activity, acting on paired donors, with incorporation or reduction of molecular oxygen	GO:0016023//cytoplasmic membrane-bounded vesicle
CL3026.Contig1_All	382	71D	71	26	4.1111	1	0.166	-4.63027	1.87e-06	Down	2	0.3737	-3.45957	5.75e-05	Down	gi|357168444|ref|XP_003581650.1|	189.9	1e-47	PREDICTED: cytochrome P450 71D11-like [Brachypodium distachyon]	gi|357168449|ref|XM_003581605.1|	216	1e-53	PREDICTED: Brachypodium distachyon cytochrome P450 71D7-like (LOC100829569), mRNA	sp|D5JBX1|GAO_BARSP	136	4e-33	Germacrene A oxidase OS=Barnadesia spinosa PE=1 SV=1	all1361	68.6	3e-12	COG2124	Cytochrome P450	K00517	6e-30	127	ath:AT3G26280	[EC:1.14.-.-]	GO:0055114//oxidation-reduction process	GO:0020037//heme binding;GO:0016705//oxidoreductase activity, acting on paired donors, with incorporation or reduction of molecular oxygen;GO:0004497//monooxygenase activity;GO:0005506//iron ion binding;GO:0009055//electron carrier activity	-
CL3026.Contig2_All	1325	71D	71	731	33.3233	55	2.6322	-3.66219	4.57e-143	Down	101	5.4408	-2.61464	2.2e-95	Down	gi|413954662|gb|AFW87311.1|	542	8e-153	putative cytochrome P450 superfamily protein [Zea mays]	gi|156765808|dbj|AK289193.1|	325	7e-86	Oryza sativa Japonica Group cDNA, clone: J100041A07, full insert sequence	sp|A6YIH8|C7D55_HYOMU	335	4e-92	Premnaspirodiene oxygenase OS=Hyoscyamus muticus GN=CYP71D55 PE=1 SV=1	CC2997	78.6	2e-14	COG2124	Cytochrome P450	K13267	5e-80	296	gmx:100814284	cytochrome P450, family 71, subfamily D, polypeptide 9 (flavonoid 6-hydroxylase) [EC:1.14.13.-]	GO:0055114//oxidation-reduction process	GO:0009055//electron carrier activity;GO:0004497//monooxygenase activity;GO:0005506//iron ion binding;GO:0020037//heme binding;GO:0016705//oxidoreductase activity, acting on paired donors, with incorporation or reduction of molecular oxygen	GO:0016023//cytoplasmic membrane-bounded vesicle
CL340.Contig1_All	338	92A	71	35	6.2546	18	3.3769	-0.889218	0.0544006	Down	30	6.3353	0.0184953	0.964148	#N/A	gi|354802086|gb|AER39773.1|	211.5	3e-54	CYP92A44-3 [Festuca rubra subsp. commutata]	gi|354802087|gb|JF682485.1|	440	1e-121	Festuca rubra subsp. commutata CYP92A44-4 mRNA, complete cds	sp|P48419|C75A3_PETHY	126	3e-30	Flavonoid 3',5'-hydroxylase 2 OS=Petunia hybrida GN=CYP75A3 PE=2 SV=1	SMc02579	54.7	4e-08	COG2124	Cytochrome P450	K13083	3e-30	127	vvi:100248071	cytochrome P450, family 75, subfamily A (flavonoid 3',5'-hydroxylase) [EC:1.14.13.88]	GO:0055114//oxidation-reduction process	GO:0009055//electron carrier activity;GO:0004497//monooxygenase activity;GO:0005506//iron ion binding;GO:0020037//heme binding;GO:0016705//oxidoreductase activity, acting on paired donors, with incorporation or reduction of molecular oxygen	GO:0016023//cytoplasmic membrane-bounded vesicle
CL340.Contig2_All	404	71B	71	41	6.1298	0	0	-12.5816	9.81e-12	Down	0	0	-12.5816	1.22e-10	Down	gi|242049422|ref|XP_002462455.1|	189.9	1e-47	hypothetical protein SORBIDRAFT_02g025850 [Sorghum bicolor] >gi|241925832|gb|EER98976.1| hypothetical protein SORBIDRAFT_02g025850 [Sorghum bicolor]	gi|226502603|ref|NM_001154100.1|	385	1e-104	Zea mays flavonoid 3-monooxygenase (LOC100281181), mRNA >gi|195612261|gb|EU955843.1| Zea mays clone 1548596 flavonoid 3-monooxygenase mRNA, complete cds	sp|P49264|C71B1_THLAR	108	1e-24	Cytochrome P450 71B1 OS=Thlaspi arvense GN=CYP71B1 PE=2 SV=1	SMc02579	47.4	7e-06	COG2124	Cytochrome P450	K00517	4e-24	107	ath:AT5G25180	[EC:1.14.-.-]	GO:0055114//oxidation-reduction process	GO:0009055//electron carrier activity;GO:0004497//monooxygenase activity;GO:0005506//iron ion binding;GO:0020037//heme binding;GO:0016705//oxidoreductase activity, acting on paired donors, with incorporation or reduction of molecular oxygen	GO:0016023//cytoplasmic membrane-bounded vesicle
CL340.Contig3_All	923	71A	71	1427	93.3832	2869	197.104	1.07772	2.44e-123	Up	3187	246.457	1.4001	1.97e-220	Up	gi|414885645|tpg|DAA61659.1|	432.6	4e-120	TPA: putative cytochrome P450 superfamily protein [Zea mays]	gi|115479382|ref|NM_001069820.1|	289	3e-75	Oryza sativa Japonica Group Os09g0441400 (Os09g0441400) mRNA, complete cds	sp|P24465|C71A1_PERAE	251	5e-67	Cytochrome P450 71A1 OS=Persea americana GN=CYP71A1 PE=1 SV=2	alr1450	107	3e-23	COG2124	Cytochrome P450	K09755	2e-60	230	rcu:RCOM_0193830	ferulate-5-hydroxylase [EC:1.14.-.-]	GO:0055114//oxidation-reduction process	GO:0009055//electron carrier activity;GO:0004497//monooxygenase activity;GO:0005506//iron ion binding;GO:0020037//heme binding;GO:0016705//oxidoreductase activity, acting on paired donors, with incorporation or reduction of molecular oxygen	GO:0016023//cytoplasmic membrane-bounded vesicle
CL340.Contig4_All	672	71A	71	113	10.1568	65	6.1335	-0.727663	0.00257403	Down	132	14.0205	0.465092	0.0287595	#N/A	gi|125563880|gb|EAZ09260.1|	325.5	4e-88	hypothetical protein OsI_31533 [Oryza sativa Indica Group]	gi|115479382|ref|NM_001069820.1|	454	1e-125	Oryza sativa Japonica Group Os09g0441400 (Os09g0441400) mRNA, complete cds	sp|P24465|C71A1_PERAE	204	5e-53	Cytochrome P450 71A1 OS=Persea americana GN=CYP71A1 PE=1 SV=2	AGc2890	91.3	1e-18	COG2124	Cytochrome P450	K05280	1e-50	197	pop:POPTR_823742	flavonoid 3'-monooxygenase [EC:1.14.13.21]	GO:0055114//oxidation-reduction process	GO:0009055//electron carrier activity;GO:0004497//monooxygenase activity;GO:0005506//iron ion binding;GO:0020037//heme binding;GO:0016705//oxidoreductase activity, acting on paired donors, with incorporation or reduction of molecular oxygen	GO:0016023//cytoplasmic membrane-bounded vesicle
CL3531.Contig1_All	1926	51G	51	1138	35.6888	2691	88.598	1.3118	5.25e-158	Up	1106	40.9882	0.199737	0.00341405	#N/A	gi|110734752|gb|ABG88963.1|	930.2	0	obtusifoliol 14alpha-demethylase [Avena strigosa]	gi|110734751|gb|DQ680850.1|	2145	0	Avena strigosa obtusifoliol 14alpha-demethylase (Cyp51G1) mRNA, complete cds	sp|P93846|CP51_SORBI	872	0	Obtusifoliol 14-alpha demethylase OS=Sorghum bicolor GN=CYP51 PE=1 SV=1	Rv0764c	256	1e-67	COG2124	Cytochrome P450	K05917	0	885	zma:100191975	cytochrome P450, family 51 (sterol 14-demethylase) [EC:1.14.13.70]	GO:0032259//methylation;GO:0022900//electron transport chain	GO:0009055//electron carrier activity;GO:0004497//monooxygenase activity;GO:0005506//iron ion binding;GO:0020037//heme binding;GO:0016705//oxidoreductase activity, acting on paired donors, with incorporation or reduction of molecular oxygen;GO:0008168//methyltransferase activity	GO:0005886//plasma membrane;GO:0005783//endoplasmic reticulum
CL3696.Contig3_All	1726	71A	71	213	7.4539	154	5.6578	-0.397754	0.0179233	#N/A	174	7.1956	-0.0508805	0.813567	#N/A	gi|326519224|dbj|BAJ96611.1|	814.3	0	predicted protein [Hordeum vulgare subsp. vulgare]	gi|242387929|emb|FP099756.1|	523	1e-145	Phyllostachys edulis cDNA clone: bphyem212a19, full insert sequence	sp|P24465|C71A1_PERAE	433	1e-121	Cytochrome P450 71A1 OS=Persea americana GN=CYP71A1 PE=1 SV=2	all1361	102	2e-21	COG2124	Cytochrome P450	K00517	2e-103	375	ath:AT5G24960	[EC:1.14.-.-]	-	GO:0046872//metal ion binding;GO:0016491//oxidoreductase activity	GO:0016023//cytoplasmic membrane-bounded vesicle
CL3710.Contig1_All	765	51H	51	29	2.2897	89	7.3773	1.68793	2.32e-08	Up	27	2.5192	0.137807	0.794235	#N/A	--	--	--	--	gi|110734759|gb|DQ680854.1|	97.6	2e-17	Avena strigosa cytochrome P450 CYP51H11 (Cyp51H11) gene, complete cds	--	--	--	--	--	--	--	--	--	--	--	--	--	--	-	-	-
CL3751.Contig1_All	1191	89A	71	126	6.3901	130	6.9215	0.115246	0.600318	#N/A	160	9.5889	0.585527	0.0021376	Up	gi|326493210|dbj|BAJ85066.1|	588.2	9e-167	predicted protein [Hordeum vulgare subsp. vulgare]	gi|357130430|ref|XM_003566804.1|	878	0	PREDICTED: Brachypodium distachyon cytochrome P450 89A2-like (LOC100831026), mRNA	sp|Q42602|C89A2_ARATH	318	5e-87	Cytochrome P450 89A2 OS=Arabidopsis thaliana GN=CYP89A2 PE=2 SV=2	Cgl1939	85.5	2e-16	COG0532	Translation initiation factor 2 (IF-2; GTPase)	K00517	3e-94	343	osa:4349111	[EC:1.14.-.-]	GO:0055114//oxidation-reduction process	GO:0020037//heme binding;GO:0016705//oxidoreductase activity, acting on paired donors, with incorporation or reduction of molecular oxygen;GO:0004497//monooxygenase activity;GO:0005506//iron ion binding;GO:0009055//electron carrier activity	-
CL3751.Contig2_All	2106	89A	71	1043	29.9138	342	10.2976	-1.5385	6.25e-74	Down	1654	56.058	0.906109	5.92e-57	Up	gi|13661764|gb|AAK38089.1|	958.4	0	putative cytochrome P450 [Lolium rigidum]	gi|241987837|dbj|AK335094.1|	1285	0	Triticum aestivum cDNA, clone: WT012_A20, cultivar: Chinese Spring	sp|Q9SRQ1|C89A9_ARATH	399	3e-111	Cytochrome P450 89A9 OS=Arabidopsis thaliana GN=CYP89A9 PE=2 SV=1	all3746	90.1	1e-17	COG2124	Cytochrome P450	K00517	4e-123	440	osa:4349111	[EC:1.14.-.-]	GO:0055114//oxidation-reduction process	GO:0020037//heme binding;GO:0016705//oxidoreductase activity, acting on paired donors, with incorporation or reduction of molecular oxygen;GO:0004497//monooxygenase activity;GO:0005506//iron ion binding;GO:0009055//electron carrier activity	-
CL3921.Contig1_All	731	51H	51	72	5.9492	85	7.3734	0.309634	0.246847	#N/A	81	7.9091	0.410818	0.1438	#N/A	gi|194239080|emb|CAP72303.1|	50.1	6e-18	unnamed protein product [Triticum aestivum]	gi|110734759|gb|DQ680854.1|	97.6	2e-17	Avena strigosa cytochrome P450 CYP51H11 (Cyp51H11) gene, complete cds	sp|Q9C6S1|FH14_ARATH	39.3	4e-06	Formin-like protein 14 OS=Arabidopsis thaliana GN=FH14 PE=3 SV=3	--	--	--	--	--	--	--	--	--	--	-	-	-
CL3921.Contig2_All	1038	51H	51	36	2.0948	107	6.5366	1.64173	1.59e-09	Up	74	5.0886	1.28046	3.17e-05	Up	gi|194239080|emb|CAP72303.1|	105.5	1e-21	unnamed protein product [Triticum aestivum]	gi|110734759|gb|DQ680854.1|	117	2e-23	Avena strigosa cytochrome P450 CYP51H11 (Cyp51H11) gene, complete cds	sp|Q9C6S1|FH14_ARATH	71.2	9e-13	Formin-like protein 14 OS=Arabidopsis thaliana GN=FH14 PE=3 SV=3	Rv3876	53.1	8e-07	COG0455	ATPases involved in chromosome partitioning	K01051	2e-10	65.1	gmx:100776781	pectinesterase [EC:3.1.1.11]	-	-	-
CL4020.Contig2_All	1753	71D	71	394	13.5756	53	1.9172	-2.82394	1.16e-60	Down	3659	148.984	3.45607	0	Up	gi|326487404|dbj|BAJ89686.1|	804.3	0	predicted protein [Hordeum vulgare subsp. vulgare]	gi|241985405|dbj|AK332665.1|	597	1e-167	Triticum aestivum cDNA, clone: WT004_I23, cultivar: Chinese Spring	sp|A6YIH8|C7D55_HYOMU	452	2e-127	Premnaspirodiene oxygenase OS=Hyoscyamus muticus GN=CYP71D55 PE=1 SV=1	BH0579	102	2e-21	COG2124	Cytochrome P450	K13267	7e-107	386	gmx:100814284	cytochrome P450, family 71, subfamily D, polypeptide 9 (flavonoid 6-hydroxylase) [EC:1.14.13.-]	GO:0055114//oxidation-reduction process	GO:0020037//heme binding;GO:0016705//oxidoreductase activity, acting on paired donors, with incorporation or reduction of molecular oxygen;GO:0004497//monooxygenase activity;GO:0005506//iron ion binding;GO:0009055//electron carrier activity	-
CL4020.Contig3_All	1854	71D	71	410	13.3574	8	0.2736	-5.60943	2.75e-104	Down	94	3.6189	-1.88402	4.36e-36	Down	gi|13661754|gb|AAK38084.1|	985.7	0	putative cytochrome P450 [Lolium rigidum]	gi|241985405|dbj|AK332665.1|	1461	0	Triticum aestivum cDNA, clone: WT004_I23, cultivar: Chinese Spring	sp|A6YIH8|C7D55_HYOMU	487	8e-138	Premnaspirodiene oxygenase OS=Hyoscyamus muticus GN=CYP71D55 PE=1 SV=1	BH0579	103	1e-21	COG2124	Cytochrome P450	K13267	8e-109	392	gmx:100814284	cytochrome P450, family 71, subfamily D, polypeptide 9 (flavonoid 6-hydroxylase) [EC:1.14.13.-]	GO:0055114//oxidation-reduction process	GO:0009055//electron carrier activity;GO:0004497//monooxygenase activity;GO:0005506//iron ion binding;GO:0020037//heme binding;GO:0016705//oxidoreductase activity, acting on paired donors, with incorporation or reduction of molecular oxygen	GO:0016023//cytoplasmic membrane-bounded vesicle
CL4108.Contig1_All	506	71B	71	38	4.5361	27	3.3836	-0.422893	0.322809	#N/A	23	3.2444	-0.483501	0.316289	#N/A	gi|357117157|ref|XP_003560340.1|	169.1	2e-41	PREDICTED: premnaspirodiene oxygenase-like [Brachypodium distachyon]	gi|151421325|dbj|AK248309.1|	168	4e-39	Hordeum vulgare subsp. vulgare cDNA clone: FLbaf51j21, mRNA sequence	sp|E3W9C4|C71A1_ZINZE	110	4e-25	Alpha-humulene 10-hydroxylase OS=Zingiber zerumbet GN=CYP71BA1 PE=1 SV=1	--	--	--	--	--	K16083	2e-20	96.7	osa:4329725	cytochrome P450, family 71, subfamily Z, polypeptide 6 (ent-isokaurene C2-hydroxylase) [EC:1.14.13.143]	GO:0055114//oxidation-reduction process	GO:0020037//heme binding;GO:0016705//oxidoreductase activity, acting on paired donors, with incorporation or reduction of molecular oxygen;GO:0004497//monooxygenase activity;GO:0005506//iron ion binding;GO:0009055//electron carrier activity	-
CL4108.Contig2_All	1508	71D	71	190	7.6102	218	9.1669	0.2685	0.0965545	#N/A	251	11.8804	0.642577	1.66e-05	Up	gi|326490377|dbj|BAJ84852.1|	651.7	0	predicted protein [Hordeum vulgare subsp. vulgare]	gi|241984914|dbj|AK332174.1|	274	3e-70	Triticum aestivum cDNA, clone: WT003_F07, cultivar: Chinese Spring	sp|P93531|C71D7_SOLCH	397	1e-110	Cytochrome P450 71D7 OS=Solanum chacoense GN=CYP71D7 PE=3 SV=1	mlr5192	102	2e-21	COG2124	Cytochrome P450	K16083	4e-102	370	osa:4329725	cytochrome P450, family 71, subfamily Z, polypeptide 6 (ent-isokaurene C2-hydroxylase) [EC:1.14.13.143]	GO:0055114//oxidation-reduction process	GO:0009055//electron carrier activity;GO:0004497//monooxygenase activity;GO:0005506//iron ion binding;GO:0020037//heme binding;GO:0016705//oxidoreductase activity, acting on paired donors, with incorporation or reduction of molecular oxygen	GO:0016023//cytoplasmic membrane-bounded vesicle
CL4108.Contig3_All	325	71D	71	38	7.0623	8	1.5609	-2.17776	4.37e-05	Down	44	9.6634	0.452393	0.252597	#N/A	gi|242093686|ref|XP_002437333.1|	144.4	5e-34	hypothetical protein SORBIDRAFT_10g025100 [Sorghum bicolor] >gi|241915556|gb|EER88700.1| hypothetical protein SORBIDRAFT_10g025100 [Sorghum bicolor]	gi|297606247|ref|NM_001064702.2|	129	2e-27	Oryza sativa Japonica Group Os06g0641200 (Os06g0641200) mRNA, complete cds	sp|Q6IV13|C7D95_MENSP	103	3e-23	Cytochrome P450 71D95 OS=Mentha spicata GN=CYP71D95 PE=1 SV=1	--	--	--	--	--	K16083	2e-19	92	osa:4329725	cytochrome P450, family 71, subfamily Z, polypeptide 6 (ent-isokaurene C2-hydroxylase) [EC:1.14.13.143]	GO:0055114//oxidation-reduction process	GO:0020037//heme binding;GO:0016705//oxidoreductase activity, acting on paired donors, with incorporation or reduction of molecular oxygen;GO:0004497//monooxygenase activity;GO:0005506//iron ion binding;GO:0009055//electron carrier activity	-
CL4190.Contig1_All	1657	71C	71	360	13.1228	701	26.8264	1.03158	1.35e-28	Up	268	11.5444	-0.184882	0.193167	#N/A	gi|326524576|dbj|BAK00671.1|	755.4	0	predicted protein [Hordeum vulgare subsp. vulgare]	gi|357142319|ref|XM_003572485.1|	272	1e-69	PREDICTED: Brachypodium distachyon cytochrome P450 71C1-like (LOC100821118), mRNA	sp|Q43257|C71C4_MAIZE	551	3e-157	indole-2-monooxygenase OS=Zea mays GN=CYP71C4 PE=1 SV=1	mlr5192	101	3e-21	COG2124	Cytochrome P450	K13225	5e-147	519	zma:100382554	cytochrome P450, family 71, subfamily C, polypeptide 1 (3-hydroxyindolin-2-one monooxygenase) [EC:1.14.13.139]	-	GO:0046872//metal ion binding;GO:0016491//oxidoreductase activity	-
CL4190.Contig2_All	791	71C	71	14	1.069	20	1.6033	0.584783	0.32236	#N/A	5	0.4512	-1.24442	0.168321	#N/A	gi|326524576|dbj|BAK00671.1|	324.7	1e-87	predicted protein [Hordeum vulgare subsp. vulgare]	gi|357142314|ref|XM_003572483.1|	220	2e-54	PREDICTED: Brachypodium distachyon cytochrome P450 71C1-like (LOC100846620), mRNA	sp|Q43257|C71C4_MAIZE	260	7e-70	indole-2-monooxygenase OS=Zea mays GN=CYP71C4 PE=1 SV=1	all1361	80.9	2e-15	COG2124	Cytochrome P450	K13223	1e-70	264	zma:100192631	cytochrome P450, family 71, subfamily C, polypeptide 4 (indole-2-monooxygenase) [EC:1.14.13.137]	GO:0055114//oxidation-reduction process	GO:0020037//heme binding;GO:0016705//oxidoreductase activity, acting on paired donors, with incorporation or reduction of molecular oxygen;GO:0004497//monooxygenase activity;GO:0005506//iron ion binding;GO:0009055//electron carrier activity	-
CL4288.Contig1_All	773	51G	51	2	0.1563	0	0	-7.28817	0.346417	#N/A	0	0	-7.28817	0.437686	#N/A	gi|357145963|ref|XP_003573829.1|	273.5	2e-72	PREDICTED: obtusifoliol 14-alpha demethylase-like [Brachypodium distachyon]	gi|297598470|ref|NM_001052196.2|	85.7	6e-14	Oryza sativa Japonica Group Os02g0113200 (Os02g0113200) mRNA, complete cds	sp|P93846|CP51_SORBI	213	1e-55	Obtusifoliol 14-alpha demethylase OS=Sorghum bicolor GN=CYP51 PE=1 SV=1	Rv0764c	106	4e-23	COG2124	Cytochrome P450	K05917	2e-69	260	bdi:100844089	cytochrome P450, family 51 (sterol 14-demethylase) [EC:1.14.13.70]	-	GO:0046872//metal ion binding;GO:0016491//oxidoreductase activity	GO:0016023//cytoplasmic membrane-bounded vesicle;GO:0005739//mitochondrion
CL4288.Contig2_All	1696	51G	51	559	19.9082	140	5.2344	-1.92727	1.69e-54	Down	434	18.2652	-0.124265	0.281662	#N/A	gi|357145963|ref|XP_003573829.1|	602.4	7e-171	PREDICTED: obtusifoliol 14-alpha demethylase-like [Brachypodium distachyon]	gi|357145962|ref|XM_003573781.1|	95.6	1e-16	PREDICTED: Brachypodium distachyon obtusifoliol 14-alpha demethylase-like (LOC100844692), mRNA	sp|P93846|CP51_SORBI	431	8e-121	Obtusifoliol 14-alpha demethylase OS=Sorghum bicolor GN=CYP51 PE=1 SV=1	Rv0764c	195	2e-49	COG2124	Cytochrome P450	K05917	1e-160	564	bdi:100844089	cytochrome P450, family 51 (sterol 14-demethylase) [EC:1.14.13.70]	-	GO:0016491//oxidoreductase activity;GO:0005488//binding	GO:0005739//mitochondrion
CL4288.Contig3_All	1958	51G	51	1210	37.3266	1582	51.2342	0.456903	8.09e-16	#N/A	359	13.0871	-1.51206	1.28e-77	Down	gi|357145963|ref|XP_003573829.1|	677.9	0	PREDICTED: obtusifoliol 14-alpha demethylase-like [Brachypodium distachyon]	gi|357145962|ref|XM_003573781.1|	278	2e-71	PREDICTED: Brachypodium distachyon obtusifoliol 14-alpha demethylase-like (LOC100844692), mRNA	sp|Q9SAA9|CP511_ARATH	484	7e-137	Sterol 14-demethylase OS=Arabidopsis thaliana GN=CYP51G1 PE=1 SV=1	Rv0764c	209	1e-53	COG2124	Cytochrome P450	K05917	0	632	bdi:100844089	cytochrome P450, family 51 (sterol 14-demethylase) [EC:1.14.13.70]	-	GO:0046872//metal ion binding;GO:0016491//oxidoreductase activity	GO:0005739//mitochondrion
CL4288.Contig4_All	575	51G	51	24	2.5211	7	0.772	-1.70738	0.00729646	#N/A	16	1.9862	-0.344042	0.596187	#N/A	gi|357145963|ref|XP_003573829.1|	157.5	1e-37	PREDICTED: obtusifoliol 14-alpha demethylase-like [Brachypodium distachyon]	--	--	--	--	sp|Q9SAA9|CP511_ARATH	76.6	9e-15	Sterol 14-demethylase OS=Arabidopsis thaliana GN=CYP51G1 PE=1 SV=1	--	--	--	--	--	K05917	2e-33	140	bdi:100844089	cytochrome P450, family 51 (sterol 14-demethylase) [EC:1.14.13.70]	-	-	-
CL4308.Contig1_All	572	71A	71	13	1.3728	152	16.8505	3.6176	9.7e-32	Up	59	7.3623	2.42304	2.79e-09	Up	gi|326492265|dbj|BAK01916.1|	297.4	9e-80	predicted protein [Hordeum vulgare subsp. vulgare] >gi|326532536|dbj|BAK05197.1| predicted protein [Hordeum vulgare subsp. vulgare]	gi|357154364|ref|XM_003576710.1|	250	1e-63	PREDICTED: Brachypodium distachyon cytochrome P450 71A9-like (LOC100834836), mRNA	sp|P24465|C71A1_PERAE	188	2e-48	Cytochrome P450 71A1 OS=Persea americana GN=CYP71A1 PE=1 SV=2	alr1450	80.1	2e-15	COG2124	Cytochrome P450	K00517	4e-41	165	ath:AT3G26280	[EC:1.14.-.-]	GO:0055114//oxidation-reduction process	GO:0020037//heme binding;GO:0016705//oxidoreductase activity, acting on paired donors, with incorporation or reduction of molecular oxygen;GO:0004497//monooxygenase activity;GO:0005506//iron ion binding;GO:0009055//electron carrier activity	-
CL4308.Contig2_All	1952	71A	71	48	1.4853	59	1.9166	0.367795	0.258136	#N/A	102	3.7298	1.32834	3.15e-07	Up	gi|326525619|dbj|BAJ88856.1|	756.9	0	predicted protein [Hordeum vulgare subsp. vulgare]	gi|241985997|dbj|AK333258.1|	555	1e-155	Triticum aestivum cDNA, clone: SET2_A12, cultivar: Chinese Spring	sp|P24465|C71A1_PERAE	375	4e-104	Cytochrome P450 71A1 OS=Persea americana GN=CYP71A1 PE=1 SV=2	CC2997	121	5e-27	COG2124	Cytochrome P450	K13225	9e-90	329	zma:100382554	cytochrome P450, family 71, subfamily C, polypeptide 1 (3-hydroxyindolin-2-one monooxygenase) [EC:1.14.13.139]	GO:0055114//oxidation-reduction process	GO:0020037//heme binding;GO:0016705//oxidoreductase activity, acting on paired donors, with incorporation or reduction of molecular oxygen;GO:0004497//monooxygenase activity;GO:0005506//iron ion binding;GO:0009055//electron carrier activity	-
CL4308.Contig3_All	1972	71A	71	26	0.7964	25	0.8039	0.0135228	0.974798	#N/A	41	1.484	0.897926	0.029398	Up	gi|326525619|dbj|BAJ88856.1|	758.4	0	predicted protein [Hordeum vulgare subsp. vulgare]	gi|241985997|dbj|AK333258.1|	961	0	Triticum aestivum cDNA, clone: SET2_A12, cultivar: Chinese Spring	sp|P24465|C71A1_PERAE	381	9e-106	Cytochrome P450 71A1 OS=Persea americana GN=CYP71A1 PE=1 SV=2	CC2997	119	2e-26	COG2124	Cytochrome P450	K13225	1e-90	332	zma:100382554	cytochrome P450, family 71, subfamily C, polypeptide 1 (3-hydroxyindolin-2-one monooxygenase) [EC:1.14.13.139]	GO:0055114//oxidation-reduction process	GO:0020037//heme binding;GO:0016705//oxidoreductase activity, acting on paired donors, with incorporation or reduction of molecular oxygen;GO:0004497//monooxygenase activity;GO:0005506//iron ion binding;GO:0009055//electron carrier activity	-
CL4308.Contig4_All	1950	71A	71	97	3.0046	175	5.6908	0.921459	1.22e-06	Up	370	13.5434	2.17235	6.46e-48	Up	gi|326492265|dbj|BAK01916.1|	765.4	0	predicted protein [Hordeum vulgare subsp. vulgare] >gi|326532536|dbj|BAK05197.1| predicted protein [Hordeum vulgare subsp. vulgare]	gi|241985997|dbj|AK333258.1|	617	1e-173	Triticum aestivum cDNA, clone: SET2_A12, cultivar: Chinese Spring	sp|P24465|C71A1_PERAE	374	1e-103	Cytochrome P450 71A1 OS=Persea americana GN=CYP71A1 PE=1 SV=2	BH0579	104	5e-22	COG2124	Cytochrome P450	K13225	2e-95	348	zma:100382554	cytochrome P450, family 71, subfamily C, polypeptide 1 (3-hydroxyindolin-2-one monooxygenase) [EC:1.14.13.139]	GO:0055114//oxidation-reduction process	GO:0020037//heme binding;GO:0016705//oxidoreductase activity, acting on paired donors, with incorporation or reduction of molecular oxygen;GO:0004497//monooxygenase activity;GO:0005506//iron ion binding;GO:0009055//electron carrier activity	-
CL4308.Contig5_All	1941	71A	71	69	2.1472	69	2.2542	0.0701589	0.817687	#N/A	83	3.0522	0.507393	0.0650188	#N/A	gi|326492265|dbj|BAK01916.1|	762.7	0	predicted protein [Hordeum vulgare subsp. vulgare] >gi|326532536|dbj|BAK05197.1| predicted protein [Hordeum vulgare subsp. vulgare]	gi|241985997|dbj|AK333258.1|	993	0	Triticum aestivum cDNA, clone: SET2_A12, cultivar: Chinese Spring	sp|P24465|C71A1_PERAE	385	5e-107	Cytochrome P450 71A1 OS=Persea americana GN=CYP71A1 PE=1 SV=2	CC2997	105	3e-22	COG2124	Cytochrome P450	K13225	4e-94	343	zma:100382554	cytochrome P450, family 71, subfamily C, polypeptide 1 (3-hydroxyindolin-2-one monooxygenase) [EC:1.14.13.139]	GO:0055114//oxidation-reduction process	GO:0020037//heme binding;GO:0016705//oxidoreductase activity, acting on paired donors, with incorporation or reduction of molecular oxygen;GO:0004497//monooxygenase activity;GO:0005506//iron ion binding;GO:0009055//electron carrier activity	-
CL4308.Contig6_All	2263	71A	71	253	6.7528	738	20.6794	1.61464	1.51e-59	Up	1005	31.6987	2.23087	8.83e-134	Up	gi|326492265|dbj|BAK01916.1|	765.4	0	predicted protein [Hordeum vulgare subsp. vulgare] >gi|326532536|dbj|BAK05197.1| predicted protein [Hordeum vulgare subsp. vulgare]	gi|241985997|dbj|AK333258.1|	617	1e-173	Triticum aestivum cDNA, clone: SET2_A12, cultivar: Chinese Spring	sp|P24465|C71A1_PERAE	378	7e-105	Cytochrome P450 71A1 OS=Persea americana GN=CYP71A1 PE=1 SV=2	mlr5192	106	2e-22	COG2124	Cytochrome P450	K13225	1e-97	356	zma:100382554	cytochrome P450, family 71, subfamily C, polypeptide 1 (3-hydroxyindolin-2-one monooxygenase) [EC:1.14.13.139]	GO:0055114//oxidation-reduction process	GO:0020037//heme binding;GO:0016705//oxidoreductase activity, acting on paired donors, with incorporation or reduction of molecular oxygen;GO:0004497//monooxygenase activity;GO:0005506//iron ion binding;GO:0009055//electron carrier activity	-
CL454.Contig1_All	1729	76B	71	428	14.9519	405	14.8534	-0.00953562	0.943152	#N/A	168	6.9354	-1.10828	1.62e-17	Down	gi|326512774|dbj|BAK03294.1|	746.9	0	predicted protein [Hordeum vulgare subsp. vulgare]	gi|241986862|dbj|AK334123.1|	523	1e-145	Triticum aestivum cDNA, clone: WT009_K21, cultivar: Chinese Spring	sp|Q8VWZ7|C76B6_CATRO	466	2e-131	Geraniol 8-hydroxylase OS=Catharanthus roseus GN=CYP76B6 PE=1 SV=1	alr1450	124	4e-28	COG2124	Cytochrome P450	K00517	0	688	osa:4348172	[EC:1.14.-.-]	GO:0055114//oxidation-reduction process	GO:0020037//heme binding;GO:0016705//oxidoreductase activity, acting on paired donors, with incorporation or reduction of molecular oxygen;GO:0004497//monooxygenase activity;GO:0005506//iron ion binding;GO:0009055//electron carrier activity	-
CL454.Contig2_All	1605	76B	71	88	3.3117	118	4.662	0.493377	0.0279995	#N/A	41	1.8233	-0.86102	0.00402423	Down	gi|326531790|dbj|BAJ97899.1|	684.9	0	predicted protein [Hordeum vulgare subsp. vulgare]	gi|241986862|dbj|AK334123.1|	472	1e-130	Triticum aestivum cDNA, clone: WT009_K21, cultivar: Chinese Spring	sp|Q8VWZ7|C76B6_CATRO	439	3e-123	Geraniol 8-hydroxylase OS=Catharanthus roseus GN=CYP76B6 PE=1 SV=1	alr1450	122	2e-27	COG2124	Cytochrome P450	K00517	4e-169	592	osa:4348172	[EC:1.14.-.-]	GO:0055114//oxidation-reduction process	GO:0020037//heme binding;GO:0016705//oxidoreductase activity, acting on paired donors, with incorporation or reduction of molecular oxygen;GO:0004497//monooxygenase activity;GO:0005506//iron ion binding;GO:0009055//electron carrier activity	-
CL454.Contig3_All	1779	76B	71	496	16.8404	293	10.4438	-0.68928	3.22e-10	Down	148	5.9381	-1.50385	6.83e-32	Down	gi|326512774|dbj|BAK03294.1|	741.5	0	predicted protein [Hordeum vulgare subsp. vulgare]	gi|241986862|dbj|AK334123.1|	488	1e-134	Triticum aestivum cDNA, clone: WT009_K21, cultivar: Chinese Spring	sp|Q8VWZ7|C76B6_CATRO	472	3e-133	Geraniol 8-hydroxylase OS=Catharanthus roseus GN=CYP76B6 PE=1 SV=1	alr1450	129	1e-29	COG2124	Cytochrome P450	K00517	0	692	osa:4348172	[EC:1.14.-.-]	GO:0055114//oxidation-reduction process	GO:0020037//heme binding;GO:0016705//oxidoreductase activity, acting on paired donors, with incorporation or reduction of molecular oxygen;GO:0004497//monooxygenase activity;GO:0005506//iron ion binding;GO:0009055//electron carrier activity	-
CL454.Contig4_All	1826	76B	71	231	7.6411	320	11.1126	0.540344	4.66e-05	#N/A	114	4.4562	-0.777966	8.04e-06	Down	gi|326512774|dbj|BAK03294.1|	745	0	predicted protein [Hordeum vulgare subsp. vulgare]	gi|241986862|dbj|AK334123.1|	472	1e-130	Triticum aestivum cDNA, clone: WT009_K21, cultivar: Chinese Spring	sp|Q8VWZ7|C76B6_CATRO	468	5e-132	Geraniol 8-hydroxylase OS=Catharanthus roseus GN=CYP76B6 PE=1 SV=1	alr1450	123	9e-28	COG2124	Cytochrome P450	K00517	0	672	osa:4348172	[EC:1.14.-.-]	GO:0055114//oxidation-reduction process	GO:0020037//heme binding;GO:0016705//oxidoreductase activity, acting on paired donors, with incorporation or reduction of molecular oxygen;GO:0004497//monooxygenase activity;GO:0005506//iron ion binding;GO:0009055//electron carrier activity	-
CL454.Contig7_All	327	76B	71	53	9.7898	35	6.7871	-0.528484	0.139151	#N/A	35	7.6398	-0.357745	0.378283	#N/A	gi|78707885|gb|ABB46860.1|	151.8	3e-36	Cytochrome P450 family protein, expressed [Oryza sativa Japonica Group]	gi|241986862|dbj|AK334123.1|	266	1e-68	Triticum aestivum cDNA, clone: WT009_K21, cultivar: Chinese Spring	sp|Q8VWZ7|C76B6_CATRO	107	1e-24	Geraniol 8-hydroxylase OS=Catharanthus roseus GN=CYP76B6 PE=1 SV=1	--	--	--	--	--	K00517	9e-41	162	osa:4348172	[EC:1.14.-.-]	GO:0055114//oxidation-reduction process	GO:0020037//heme binding;GO:0016705//oxidoreductase activity, acting on paired donors, with incorporation or reduction of molecular oxygen;GO:0004497//monooxygenase activity;GO:0005506//iron ion binding;GO:0009055//electron carrier activity	-
CL454.Contig8_All	387	76C	71	28	4.3701	36	5.8987	0.432731	0.308889	#N/A	30	5.5331	0.340422	0.488708	#N/A	gi|326531790|dbj|BAJ97899.1|	220.7	5e-57	predicted protein [Hordeum vulgare subsp. vulgare]	gi|241986862|dbj|AK334123.1|	111	5e-22	Triticum aestivum cDNA, clone: WT009_K21, cultivar: Chinese Spring	sp|O64635|C76C4_ARATH	167	2e-42	Cytochrome P450 76C4 OS=Arabidopsis thaliana GN=CYP76C4 PE=3 SV=1	alr1450	77	8e-15	COG2124	Cytochrome P450	K00517	1e-50	196	osa:4348172	[EC:1.14.-.-]	GO:0055114//oxidation-reduction process	GO:0020037//heme binding;GO:0016705//oxidoreductase activity, acting on paired donors, with incorporation or reduction of molecular oxygen;GO:0004497//monooxygenase activity;GO:0005506//iron ion binding;GO:0009055//electron carrier activity	-
CL4566.Contig1_All	641	51H	51	35	3.298	186	18.4001	2.48005	1e-26	Up	21	2.3384	-0.49607	0.327734	#N/A	--	--	--	--	gi|110734748|gb|DQ680849.1|	278	7e-72	Avena strigosa beta-amyrin synthase (Sad1) and cytochrome P450 CYP51H10 (Sad2) genes, complete cds	--	--	--	--	--	--	--	--	--	--	--	--	--	--	-	-	-
CL4655.Contig1_All	1921	72A	72	2351	73.9216	1345	44.3978	-0.735508	1.29e-50	Down	1298	48.2289	-0.616098	9.35e-35	Down	gi|357130563|ref|XP_003566917.1|	898.3	0	PREDICTED: secologanin synthase-like [Brachypodium distachyon]	gi|357130562|ref|XM_003566869.1|	1221	0	PREDICTED: Brachypodium distachyon secologanin synthase-like (LOC100829389), mRNA	sp|Q05047|C72A1_CATRO	509	2e-144	Secologanin synthase OS=Catharanthus roseus GN=CYP72A1 PE=2 SV=1	BH0579	143	9e-34	COG2124	Cytochrome P450	K15639	1e-117	422	aly:ARALYDRAFT_901457	cytochrome P450, family 734, subfamily A, polypeptide 1 (PHYB activation tagged suppressor 1) [EC:1.14.-.-]	GO:0022900//electron transport chain	GO:0016705//oxidoreductase activity, acting on paired donors, with incorporation or reduction of molecular oxygen;GO:0009055//electron carrier activity;GO:0004497//monooxygenase activity;GO:0020037//heme binding;GO:0005506//iron ion binding	GO:0016023//cytoplasmic membrane-bounded vesicle;GO:0005783//endoplasmic reticulum
CL4696.Contig1_All	937	734A	72	91	5.8661	45	3.0454	-0.94577	0.000668704	Down	61	4.6468	-0.336164	0.259416	#N/A	gi|13661756|gb|AAK38085.1|	613.6	1e-174	putative cytochrome P450 [Lolium rigidum]	gi|357157616|ref|XM_003577809.1|	174	1e-40	PREDICTED: Brachypodium distachyon cytokinin hydroxylase-like (LOC100833435), mRNA	sp|O48786|C734A_ARATH	178	5e-45	Cytochrome P450 734A1 OS=Arabidopsis thaliana GN=CYP734A1 PE=2 SV=1	AGc2890	112	7e-25	COG2124	Cytochrome P450	K10717	4e-48	189	vvi:100258332	cytokinin trans-hydroxylase	GO:0055114//oxidation-reduction process	GO:0009055//electron carrier activity;GO:0005506//iron ion binding;GO:0020037//heme binding;GO:0016705//oxidoreductase activity, acting on paired donors, with incorporation or reduction of molecular oxygen;GO:0008270//zinc ion binding	GO:0016023//cytoplasmic membrane-bounded vesicle
CL5198.Contig2_All	1995			220	6.6608	1253	39.8267	2.57997	5.62e-185	Up	367	13.1306	0.979165	6.24e-15	Up	gi|18103933|emb|CAC83301.1|	1087.8	0	cytochrome P450 reductase [Triticum aestivum]	gi|18103932|emb|AJ303373.1|	2046	0	Triticum aestivum mRNA for cytochrome P450 reductase (r2 gene)	sp|Q05001|NCPR_CATRO	885	0	NADPH--cytochrome P450 reductase OS=Catharanthus roseus GN=CPR PE=2 SV=1	BS_yvgR	280	5e-75	COG0369	Sulfite reductase, alpha subunit (flavoprotein)	K00327	0	1051	bdi:100840064	NADPH-ferrihemoprotein reductase [EC:1.6.2.4]	GO:0009698//phenylpropanoid metabolic process;GO:0055114//oxidation-reduction process	GO:0003958//NADPH-hemoprotein reductase activity;GO:0005506//iron ion binding;GO:0010181//FMN binding	GO:0005789//endoplasmic reticulum membrane
CL5220.Contig1_All	1062	79A	71	56	3.185	36	2.1495	-0.567292	0.102553	#N/A	73	4.9064	0.623371	0.0346147	Up	gi|90018716|gb|ABD84027.1|	496.5	3e-139	cytochrome P450 [Bambusa ventricosa]	gi|90018715|gb|DQ409175.1|	502	1e-139	Bambusa ventricosa cytochrome P450 mRNA, complete cds	sp|Q43135|C79A1_SORBI	487	4e-138	Tyrosine N-monooxygenase OS=Sorghum bicolor GN=CYP79A1 PE=1 SV=3	BH0579	81.3	3e-15	COG2124	Cytochrome P450	K13027	1e-137	487	sbi:SORBI_01g001200	tyrosine N-monooxygenase [EC:1.14.13.41]	GO:0009611//response to wounding;GO:0006636//unsaturated fatty acid biosynthetic process;GO:0009414//response to water deprivation;GO:0010112//regulation of systemic acquired resistance;GO:0019288//isopentenyl diphosphate biosynthetic process, mevalonate-independent pathway;GO:0002229//defense response to oomycetes;GO:0010120//camalexin biosynthetic process;GO:0006766//vitamin metabolic process;G…	GO:0020037//heme binding;GO:0009055//electron carrier activity;GO:0016705//oxidoreductase activity, acting on paired donors, with incorporation or reduction of molecular oxygen;GO:0004497//monooxygenase activity;GO:0019825//oxygen binding;GO:0005506//iron ion binding	GO:0009507//chloroplast
CL5220.Contig2_All	1736	79A	71	210	7.3066	162	5.9174	-0.304237	0.0724828	#N/A	86	3.536	-1.04708	2.83e-08	Down	gi|5915822|sp|Q43135.3|C79A1_SORBI	744.2	0	RecName: Full=Tyrosine N-monooxygenase; AltName: Full=Cytochrome P450 79A1; AltName: Full=Cytochrome P450Tyr >gi|984543|gb|AAA85440.1| cytochrome P-450 [Sorghum bicolor]	gi|90018715|gb|DQ409175.1|	563	1e-157	Bambusa ventricosa cytochrome P450 mRNA, complete cds	sp|Q43135|C79A1_SORBI	744	0	Tyrosine N-monooxygenase OS=Sorghum bicolor GN=CYP79A1 PE=1 SV=3	BH0579	76.3	2e-13	COG2124	Cytochrome P450	K13027	0	744	sbi:SORBI_01g001200	tyrosine N-monooxygenase [EC:1.14.13.41]	GO:0009611//response to wounding;GO:0006636//unsaturated fatty acid biosynthetic process;GO:0009414//response to water deprivation;GO:0010112//regulation of systemic acquired resistance;GO:0019288//isopentenyl diphosphate biosynthetic process, mevalonate-independent pathway;GO:0002229//defense response to oomycetes;GO:0010120//camalexin biosynthetic process;GO:0006766//vitamin metabolic process;G…	GO:0020037//heme binding;GO:0009055//electron carrier activity;GO:0016705//oxidoreductase activity, acting on paired donors, with incorporation or reduction of molecular oxygen;GO:0004497//monooxygenase activity;GO:0019825//oxygen binding;GO:0005506//iron ion binding	GO:0009507//chloroplast
CL5220.Contig3_All	527	79A	71	13	1.49	17	2.0455	0.457141	0.476617	#N/A	31	4.1987	1.49463	0.00347457	Up	gi|90018716|gb|ABD84027.1|	282	3e-75	cytochrome P450 [Bambusa ventricosa]	gi|90018715|gb|DQ409175.1|	234	7e-59	Bambusa ventricosa cytochrome P450 mRNA, complete cds	sp|Q43135|C79A1_SORBI	267	2e-72	Tyrosine N-monooxygenase OS=Sorghum bicolor GN=CYP79A1 PE=1 SV=3	--	--	--	--	--	K13027	6e-72	267	sbi:SORBI_01g001200	tyrosine N-monooxygenase [EC:1.14.13.41]	GO:0009611//response to wounding;GO:0006636//unsaturated fatty acid biosynthetic process;GO:0010112//regulation of systemic acquired resistance;GO:0019288//isopentenyl diphosphate biosynthetic process, mevalonate-independent pathway;GO:0002229//defense response to oomycetes;GO:0010120//camalexin biosynthetic process;GO:0006766//vitamin metabolic process;GO:0052544//defense response by callose dep…	GO:0020037//heme binding;GO:0009055//electron carrier activity;GO:0016705//oxidoreductase activity, acting on paired donors, with incorporation or reduction of molecular oxygen;GO:0004497//monooxygenase activity;GO:0019825//oxygen binding;GO:0005506//iron ion binding	GO:0009507//chloroplast
CL634.Contig1_All	2195	72A	72	1459	40.1483	3065	88.5446	1.14107	1.98e-144	Up	2766	89.9452	1.16371	3.04e-143	Up	gi|13661772|gb|AAK38093.1|	1058.5	0	putative cytochrome P450 [Lolium rigidum]	gi|357135600|ref|XM_003569349.1|	1711	0	PREDICTED: Brachypodium distachyon secologanin synthase-like (LOC100839399), mRNA	sp|Q05047|C72A1_CATRO	535	4e-152	Secologanin synthase OS=Catharanthus roseus GN=CYP72A1 PE=2 SV=1	AGc2890	179	2e-44	COG2124	Cytochrome P450	K15639	5e-123	440	ath:AT2G26710	cytochrome P450, family 734, subfamily A, polypeptide 1 (PHYB activation tagged suppressor 1) [EC:1.14.-.-]	GO:0022900//electron transport chain;GO:0016131//brassinosteroid metabolic process;GO:0009416//response to light stimulus;GO:0009826//unidimensional cell growth	GO:0016705//oxidoreductase activity, acting on paired donors, with incorporation or reduction of molecular oxygen;GO:0009055//electron carrier activity;GO:0004497//monooxygenase activity;GO:0020037//heme binding;GO:0005506//iron ion binding	GO:0016023//cytoplasmic membrane-bounded vesicle;GO:0005783//endoplasmic reticulum
CL634.Contig2_All	1610	72A	72	764	28.6625	1681	66.2076	1.20783	5.63e-87	Up	837	37.1073	0.372539	1.46e-06	#N/A	gi|13661768|gb|AAK38091.1|	984.9	0	putative cytochrome P450 [Lolium rigidum]	gi|357135600|ref|XM_003569349.1|	1511	0	PREDICTED: Brachypodium distachyon secologanin synthase-like (LOC100839399), mRNA	sp|Q05047|C72A1_CATRO	517	6e-147	Secologanin synthase OS=Catharanthus roseus GN=CYP72A1 PE=2 SV=1	AGc2890	186	8e-47	COG2124	Cytochrome P450	K15639	3e-121	433	ath:AT2G26710	cytochrome P450, family 734, subfamily A, polypeptide 1 (PHYB activation tagged suppressor 1) [EC:1.14.-.-]	GO:0022900//electron transport chain;GO:0016131//brassinosteroid metabolic process;GO:0009416//response to light stimulus;GO:0009826//unidimensional cell growth	GO:0016705//oxidoreductase activity, acting on paired donors, with incorporation or reduction of molecular oxygen;GO:0009055//electron carrier activity;GO:0004497//monooxygenase activity;GO:0020037//heme binding;GO:0005506//iron ion binding	GO:0016023//cytoplasmic membrane-bounded vesicle;GO:0005783//endoplasmic reticulum
CL685.Contig1_All	625	71U	71	50	4.8321	16	1.6233	-1.57372	0.000168257	Down	29	3.3119	-0.544991	0.184545	#N/A	gi|62632229|gb|AAX89134.1|	306.6	1e-82	cytochrome P450 monooxygenase CYP71U4v2 [Hordeum vulgare subsp. vulgare]	gi|62632228|gb|AY989887.1|	246	2e-62	Hordeum vulgare subsp. vulgare cytochrome P450 monooxygenase CYP71U4v2 mRNA, complete cds	sp|Q9XHE8|C71DI_MENSP	183	8e-47	Cytochrome P450 71D18 OS=Mentha spicata GN=CYP71D18 PE=1 SV=1	BH0579	80.9	2e-15	COG2124	Cytochrome P450	K16083	3e-42	169	osa:4329725	cytochrome P450, family 71, subfamily Z, polypeptide 6 (ent-isokaurene C2-hydroxylase) [EC:1.14.13.143]	-	GO:0046872//metal ion binding;GO:0016491//oxidoreductase activity	GO:0016023//cytoplasmic membrane-bounded vesicle
CL685.Contig2_All	894	71U	71	122	8.2427	73	5.1779	-0.67075	0.00360183	Down	8	0.6387	-3.68991	2.27e-22	Down	gi|62632229|gb|AAX89134.1|	424.9	8e-118	cytochrome P450 monooxygenase CYP71U4v2 [Hordeum vulgare subsp. vulgare]	gi|62632228|gb|AY989887.1|	498	1e-138	Hordeum vulgare subsp. vulgare cytochrome P450 monooxygenase CYP71U4v2 mRNA, complete cds	sp|A6YIH8|C7D55_HYOMU	228	5e-60	Premnaspirodiene oxygenase OS=Hyoscyamus muticus GN=CYP71D55 PE=1 SV=1	Cj1411c	76.6	5e-14	COG2124	Cytochrome P450	K16083	5e-59	226	osa:4329725	cytochrome P450, family 71, subfamily Z, polypeptide 6 (ent-isokaurene C2-hydroxylase) [EC:1.14.13.143]	-	GO:0046872//metal ion binding;GO:0016491//oxidoreductase activity	GO:0016023//cytoplasmic membrane-bounded vesicle
CL7283.Contig1_All	494	734A	72	28	3.4236	21	2.6956	-0.344908	0.497264	#N/A	18	2.6008	-0.396559	0.497897	#N/A	gi|13661758|gb|AAK38086.1|	238	4e-62	putative cytochrome P450 [Lolium rigidum]	gi|357157616|ref|XM_003577809.1|	159	3e-36	PREDICTED: Brachypodium distachyon cytokinin hydroxylase-like (LOC100833435), mRNA	sp|O48786|C734A_ARATH	62.4	1e-10	Cytochrome P450 734A1 OS=Arabidopsis thaliana GN=CYP734A1 PE=2 SV=1	--	--	--	--	--	K10717	1e-10	63.9	pop:POPTR_743744	cytokinin trans-hydroxylase	-	GO:0046914//transition metal ion binding;GO:0016491//oxidoreductase activity	GO:0016023//cytoplasmic membrane-bounded vesicle
CL7283.Contig2_All	347	734A	72	30	5.222	18	3.2893	-0.666822	0.175744	#N/A	21	4.3197	-0.273671	0.634598	#N/A	gi|13661756|gb|AAK38085.1|	237.7	4e-62	putative cytochrome P450 [Lolium rigidum]	gi|357157616|ref|XM_003577809.1|	161	6e-37	PREDICTED: Brachypodium distachyon cytokinin hydroxylase-like (LOC100833435), mRNA	sp|B9X287|C7346_ORYSJ	57.4	2e-09	Cytochrome P450 734A6 OS=Oryza sativa subsp. japonica GN=CYP734A6 PE=2 SV=1	--	--	--	--	--	K10717	9e-11	63.2	gmx:100812567	cytokinin trans-hydroxylase	-	GO:0046914//transition metal ion binding;GO:0016491//oxidoreductase activity	GO:0016023//cytoplasmic membrane-bounded vesicle
CL7421.Contig1_All	1872	72A	72	85	2.7426	233	7.8925	1.52494	8.09e-18	Up	120	4.5755	0.738385	0.00101101	Up	gi|326534038|dbj|BAJ89369.1|	963.4	0	predicted protein [Hordeum vulgare subsp. vulgare]	gi|357135608|ref|XM_003569353.1|	902	0	PREDICTED: Brachypodium distachyon secologanin synthase-like (LOC100840622), mRNA	sp|Q05047|C72A1_CATRO	518	3e-147	Secologanin synthase OS=Catharanthus roseus GN=CYP72A1 PE=2 SV=1	AGc2890	162	2e-39	COG2124	Cytochrome P450	K15639	2e-120	431	aly:ARALYDRAFT_901457	cytochrome P450, family 734, subfamily A, polypeptide 1 (PHYB activation tagged suppressor 1) [EC:1.14.-.-]	GO:0055114//oxidation-reduction process	GO:0020037//heme binding;GO:0016705//oxidoreductase activity, acting on paired donors, with incorporation or reduction of molecular oxygen;GO:0004497//monooxygenase activity;GO:0005506//iron ion binding;GO:0009055//electron carrier activity	GO:0005783//endoplasmic reticulum
CL7421.Contig2_All	2132	72A	72	55	1.5582	151	4.4911	1.52719	7.22e-12	Up	90	3.0131	0.951368	0.000370848	Up	gi|326534038|dbj|BAJ89369.1|	943	0	predicted protein [Hordeum vulgare subsp. vulgare]	gi|357135608|ref|XM_003569353.1|	674	0	PREDICTED: Brachypodium distachyon secologanin synthase-like (LOC100840622), mRNA	sp|Q05047|C72A1_CATRO	498	6e-141	Secologanin synthase OS=Catharanthus roseus GN=CYP72A1 PE=2 SV=1	AGc2890	142	2e-33	COG2124	Cytochrome P450	K15639	2e-114	411	aly:ARALYDRAFT_901457	cytochrome P450, family 734, subfamily A, polypeptide 1 (PHYB activation tagged suppressor 1) [EC:1.14.-.-]	GO:0055114//oxidation-reduction process	GO:0009055//electron carrier activity;GO:0004497//monooxygenase activity;GO:0005506//iron ion binding;GO:0020037//heme binding;GO:0016705//oxidoreductase activity, acting on paired donors, with incorporation or reduction of molecular oxygen	GO:0005783//endoplasmic reticulum
CL7453.Contig1_All	1759	90D	85	166	5.7002	124	4.4702	-0.350673	0.0675326	#N/A	378	15.3386	1.42808	1.89e-27	Up	gi|357127583|ref|XP_003565459.1|	729.2	0	PREDICTED: cytochrome P450 90D2-like [Brachypodium distachyon]	gi|116876025|gb|EF025184.1|	1590	0	Hordeum vulgare subsp. vulgare brassinosteroid C-3 oxidase mRNA, complete cds	sp|Q94IW5|C90D2_ORYSJ	674	0	Cytochrome P450 90D2 OS=Oryza sativa subsp. japonica GN=CYP90D2 PE=1 SV=1	slr0574	123	1e-27	COG2124	Cytochrome P450	K09589	0	704	sbi:SORBI_03g002870	cytochrome P450, family 90, subfamily D, polypeptide 2 (steroid 3-oxidase) [EC:1.14.-.-]	GO:0016132//brassinosteroid biosynthetic process;GO:0022900//electron transport chain	GO:0009055//electron carrier activity;GO:0004497//monooxygenase activity;GO:0005506//iron ion binding;GO:0020037//heme binding;GO:0016705//oxidoreductase activity, acting on paired donors, with incorporation or reduction of molecular oxygen	GO:0016021//integral to membrane
CL7726.Contig1_All	1295	75B	71	284	13.2463	214	10.4788	-0.338116	0.0188545	#N/A	310	17.0865	0.367267	0.00588169	#N/A	gi|414592038|tpg|DAA42609.1|	616.7	2e-175	TPA: putative cytochrome P450 superfamily protein [Zea mays]	gi|238010423|gb|BT085894.1|	430	1e-117	Zea mays full-length cDNA clone ZM_BFc0078A16 mRNA, complete cds	sp|Q9SBQ9|F3PH_PETHY	275	5e-74	Flavonoid 3'-monooxygenase OS=Petunia hybrida GN=CYP75B2 PE=2 SV=1	alr1450	73.2	9e-13	COG2124	Cytochrome P450	K05280	4e-75	280	bdi:100840140	flavonoid 3'-monooxygenase [EC:1.14.13.21]	GO:0055114//oxidation-reduction process	GO:0020037//heme binding;GO:0016705//oxidoreductase activity, acting on paired donors, with incorporation or reduction of molecular oxygen;GO:0004497//monooxygenase activity;GO:0005506//iron ion binding;GO:0009055//electron carrier activity	-
CL7773.Contig1_All	1787	71E	71	387	13.0808	159	5.6421	-1.21315	1.2e-19	Down	1491	59.5543	2.18675	2.31e-193	Up	gi|357116456|ref|XP_003559997.1|	637.9	0	PREDICTED: 4-hydroxyphenylacetaldehyde oxime monooxygenase-like [Brachypodium distachyon]	gi|357116455|ref|XM_003559949.1|	323	4e-85	PREDICTED: Brachypodium distachyon 4-hydroxyphenylacetaldehyde oxime monooxygenase-like (LOC100827324), mRNA	sp|O48958|C71E1_SORBI	558	5e-159	4-hydroxyphenylacetaldehyde oxime monooxygenase OS=Sorghum bicolor GN=CYP71E1 PE=2 SV=1	AGc2890	105	3e-22	COG2124	Cytochrome P450	K13029	1e-158	558	sbi:SORBI_01g001180	4-hydroxyphenylacetaldehyde oxime monooxygenase [EC:1.14.13.68]	-	GO:0046872//metal ion binding;GO:0016491//oxidoreductase activity	-
CL7865.Contig1_All	1518	94A	86	273	10.8627	180	7.5191	-0.530751	0.00034729	#N/A	156	7.3352	-0.566475	0.000312382	#N/A	gi|326496186|dbj|BAJ90714.1|	860.9	0	predicted protein [Hordeum vulgare subsp. vulgare] >gi|326528077|dbj|BAJ89090.1| predicted protein [Hordeum vulgare subsp. vulgare]	gi|357125479|ref|XM_003564374.1|	1053	0	PREDICTED: Brachypodium distachyon cytochrome P450 94A1-like (LOC100842216), mRNA	sp|P98188|C94A2_VICSA	373	1e-103	Cytochrome P450 94A2 OS=Vicia sativa GN=CYP94A2 PE=2 SV=1	VNG0422G	155	2e-37	COG2124	Cytochrome P450	K00517	8e-143	505	ath:AT3G56630	[EC:1.14.-.-]	GO:0055114//oxidation-reduction process	GO:0009055//electron carrier activity;GO:0004497//monooxygenase activity;GO:0005506//iron ion binding;GO:0020037//heme binding;GO:0016705//oxidoreductase activity, acting on paired donors, with incorporation or reduction of molecular oxygen	GO:0016023//cytoplasmic membrane-bounded vesicle
CL7865.Contig2_All	1421	94A	86	447	19.0003	272	12.1378	-0.646515	2.07e-08	Down	342	17.1788	-0.145393	0.260451	#N/A	gi|326525587|dbj|BAJ88840.1|	716.1	0	predicted protein [Hordeum vulgare subsp. vulgare]	gi|357113353|ref|XM_003558420.1|	656	0	PREDICTED: Brachypodium distachyon cytochrome P450 94A1-like (LOC100825039), mRNA	sp|O81117|C94A1_VICSA	335	5e-92	Cytochrome P450 94A1 OS=Vicia sativa GN=CYP94A1 PE=2 SV=2	VNG0422G	135	2e-31	COG2124	Cytochrome P450	K00517	4e-115	413	ath:AT3G56630	[EC:1.14.-.-]	GO:0055114//oxidation-reduction process	GO:0009055//electron carrier activity;GO:0004497//monooxygenase activity;GO:0005506//iron ion binding;GO:0020037//heme binding;GO:0016705//oxidoreductase activity, acting on paired donors, with incorporation or reduction of molecular oxygen	GO:0016023//cytoplasmic membrane-bounded vesicle
CL7896.Contig1_All	1626	86B	86	918	34.1011	396	15.4433	-1.14284	1.65e-41	Down	173	7.5943	-2.16683	5.15e-96	Down	gi|357145379|ref|XP_003573623.1|	780.8	0	PREDICTED: cytochrome P450 86B1-like [Brachypodium distachyon]	gi|151426960|dbj|AK249009.1|	888	0	Hordeum vulgare subsp. vulgare cDNA clone: FLbaf12o18, mRNA sequence	sp|Q9FMY1|C86B1_ARATH	322	5e-88	Cytochrome P450 86B1 OS=Arabidopsis thaliana GN=CYP86B1 PE=2 SV=1	BH0579	125	2e-28	COG2124	Cytochrome P450	K15402	1e-87	322	ath:AT5G23190	cytochrome P450, family 86, subfamily B, polypeptide 1 (fatty acid omega-hydroxylase) [EC:1.14.-.-]	GO:0055114//oxidation-reduction process	GO:0009055//electron carrier activity;GO:0004497//monooxygenase activity;GO:0005506//iron ion binding;GO:0020037//heme binding;GO:0016705//oxidoreductase activity, acting on paired donors, with incorporation or reduction of molecular oxygen	GO:0016023//cytoplasmic membrane-bounded vesicle
CL8100.Contig1_All	2327	97A	97	196	5.0875	108	2.943	-0.789669	1.33e-05	Down	156	4.7851	-0.0884078	0.677822	#N/A	gi|357137629|ref|XP_003570402.1|	1092.4	0	PREDICTED: protein LUTEIN DEFICIENT 5, chloroplastic-like [Brachypodium distachyon]	gi|357137628|ref|XM_003570354.1|	1861	0	PREDICTED: Brachypodium distachyon protein LUTEIN DEFICIENT 5, chloroplastic-like (LOC100834203), mRNA	sp|Q93VK5|LUT5_ARATH	813	0	Protein LUTEIN DEFICIENT 5, chloroplastic OS=Arabidopsis thaliana GN=CYP97A3 PE=1 SV=1	BH0579	208	3e-53	COG2124	Cytochrome P450	K15747	0	1092	bdi:100834203	cytochrome P450, family 97, subfamily A (beta-ring hydroxylase) [EC:1.14.-.-]	GO:0006655//phosphatidylglycerol biosynthetic process;GO:0006636//unsaturated fatty acid biosynthetic process;GO:0043085//positive regulation of catalytic activity;GO:0019252//starch biosynthetic process;GO:0016123//xanthophyll biosynthetic process;GO:0019288//isopentenyl diphosphate biosynthetic process, mevalonate-independent pathway;GO:0000023//maltose metabolic process;GO:0015995//chlorophyll…	GO:0010291//carotene beta-ring hydroxylase activity;GO:0070330//aromatase activity;GO:0020037//heme binding;GO:0009055//electron carrier activity;GO:0019825//oxygen binding;GO:0005506//iron ion binding	GO:0009941//chloroplast envelope
CL8100.Contig2_All	2285	97A	97	95	2.5112	49	1.3598	-0.884982	0.00102459	Down	65	2.0304	-0.306613	0.294171	#N/A	gi|357137629|ref|XP_003570402.1|	1092.4	0	PREDICTED: protein LUTEIN DEFICIENT 5, chloroplastic-like [Brachypodium distachyon]	gi|357137628|ref|XM_003570354.1|	1853	0	PREDICTED: Brachypodium distachyon protein LUTEIN DEFICIENT 5, chloroplastic-like (LOC100834203), mRNA	sp|Q93VK5|LUT5_ARATH	813	0	Protein LUTEIN DEFICIENT 5, chloroplastic OS=Arabidopsis thaliana GN=CYP97A3 PE=1 SV=1	BH0579	208	3e-53	COG2124	Cytochrome P450	K15747	0	1092	bdi:100834203	cytochrome P450, family 97, subfamily A (beta-ring hydroxylase) [EC:1.14.-.-]	GO:0006655//phosphatidylglycerol biosynthetic process;GO:0006636//unsaturated fatty acid biosynthetic process;GO:0043085//positive regulation of catalytic activity;GO:0019252//starch biosynthetic process;GO:0016123//xanthophyll biosynthetic process;GO:0019288//isopentenyl diphosphate biosynthetic process, mevalonate-independent pathway;GO:0000023//maltose metabolic process;GO:0015995//chlorophyll…	GO:0010291//carotene beta-ring hydroxylase activity;GO:0070330//aromatase activity;GO:0020037//heme binding;GO:0009055//electron carrier activity;GO:0019825//oxygen binding;GO:0005506//iron ion binding	GO:0009941//chloroplast envelope
CL8439.Contig1_All	460	94A	86	181	23.7666	91	12.5444	-0.921892	1.59e-06	Down	109	16.9133	-0.490777	0.0129503	#N/A	gi|357113354|ref|XP_003558468.1|	162.9	1e-39	PREDICTED: cytochrome P450 94A1-like [Brachypodium distachyon]	gi|357113353|ref|XM_003558420.1|	210	9e-52	PREDICTED: Brachypodium distachyon cytochrome P450 94A1-like (LOC100825039), mRNA	sp|P48422|C86A1_ARATH	65.9	1e-11	Cytochrome P450 86A1 OS=Arabidopsis thaliana GN=CYP86A1 PE=1 SV=2	--	--	--	--	--	K00517	6e-19	91.3	ath:AT3G56630	[EC:1.14.-.-]	-	GO:0046872//metal ion binding;GO:0004497//monooxygenase activity;GO:0016705//oxidoreductase activity, acting on paired donors, with incorporation or reduction of molecular oxygen	GO:0016023//cytoplasmic membrane-bounded vesicle
CL8439.Contig2_All	408	92C	86	26	3.8491	33	5.1289	0.414128	0.352052	#N/A	30	5.2483	0.447329	0.360301	#N/A	gi|326504914|dbj|BAK06748.1|	168.3	3e-41	predicted protein [Hordeum vulgare subsp. vulgare]	gi|357113353|ref|XM_003558420.1|	196	1e-47	PREDICTED: Brachypodium distachyon cytochrome P450 94A1-like (LOC100825039), mRNA	sp|P48422|C86A1_ARATH	64.7	2e-11	Cytochrome P450 86A1 OS=Arabidopsis thaliana GN=CYP86A1 PE=1 SV=2	--	--	--	--	--	K00517	3e-21	98.2	ath:AT3G56630	[EC:1.14.-.-]	-	GO:0046872//metal ion binding;GO:0004497//monooxygenase activity;GO:0016705//oxidoreductase activity, acting on paired donors, with incorporation or reduction of molecular oxygen	GO:0016023//cytoplasmic membrane-bounded vesicle
CL8523.Contig1_All	1385	86B	86	162	7.065	208	9.5231	0.430742	0.00926664	#N/A	258	13.2963	0.912263	1.27e-09	Up	gi|326506508|dbj|BAJ86572.1|	623.2	3e-177	predicted protein [Hordeum vulgare subsp. vulgare]	gi|300681509|emb|FN564433.1|	1118	0	Triticum aestivum chromosome 3B-specific BAC library, contig ctg0661b	sp|Q9FMY1|C86B1_ARATH	308	4e-84	Cytochrome P450 86B1 OS=Arabidopsis thaliana GN=CYP86B1 PE=2 SV=1	BH0579	123	7e-28	COG2124	Cytochrome P450	K15402	9e-88	322	bdi:100824104	cytochrome P450, family 86, subfamily B, polypeptide 1 (fatty acid omega-hydroxylase) [EC:1.14.-.-]	GO:0055114//oxidation-reduction process	GO:0009055//electron carrier activity;GO:0004497//monooxygenase activity;GO:0005506//iron ion binding;GO:0020037//heme binding;GO:0016705//oxidoreductase activity, acting on paired donors, with incorporation or reduction of molecular oxygen	GO:0016023//cytoplasmic membrane-bounded vesicle
CL8858.Contig2_All	452	51H	51	16	2.1381	1	0.1403	-3.92974	0.000623196	Down	0	0	-11.0621	0.000252089	Down	gi|413919527|gb|AFW59459.1|	127.1	8e-29	putative leucine-rich repeat receptor-like protein kinase family protein [Zea mays]	gi|110734748|gb|DQ680849.1|	190	9e-46	Avena strigosa beta-amyrin synthase (Sad1) and cytochrome P450 CYP51H10 (Sad2) genes, complete cds	sp|C0LGH2|Y1561_ARATH	86.3	7e-18	Probable LRR receptor-like serine/threonine-protein kinase At1g56130 OS=Arabidopsis thaliana GN=At1g56130 PE=1 SV=2	--	--	--	--	--	--	--	--	--	--	GO:0006468//protein phosphorylation	GO:0005524//ATP binding;GO:0004674//protein serine/threonine kinase activity	GO:0005886//plasma membrane
CL9033.Contig1_All	1705	734A	72	126	4.4637	68	2.529	-0.819673	0.000369929	Down	55	2.3025	-0.955039	0.000110329	Down	gi|108708385|gb|ABF96180.1|	32	1e-26	Cytochrome P450 family protein, expressed [Oryza sativa Japonica Group]	gi|151418382|dbj|AK249734.1|	496	1e-137	Hordeum vulgare subsp. vulgare cDNA clone: FLbaf48j16, mRNA sequence	sp|B9X287|C7346_ORYSJ	180	3e-45	Cytochrome P450 734A6 OS=Oryza sativa subsp. japonica GN=CYP734A6 PE=2 SV=1	Cj1411c	83.6	1e-15	COG2124	Cytochrome P450	K10717	2e-43	175	pop:POPTR_743744	cytokinin trans-hydroxylase	GO:0022900//electron transport chain	GO:0009055//electron carrier activity;GO:0004497//monooxygenase activity;GO:0005506//iron ion binding;GO:0020037//heme binding;GO:0016705//oxidoreductase activity, acting on paired donors, with incorporation or reduction of molecular oxygen	GO:0005739//mitochondrion
CL9033.Contig2_All	1880	734A	72	311	9.9919	369	12.4461	0.316863	0.0092896	#N/A	275	10.4408	0.0634013	0.688343	#N/A	gi|357119755|ref|XP_003561599.1|	803.1	0	PREDICTED: LOW QUALITY PROTEIN: secologanin synthase-like [Brachypodium distachyon]	gi|151418382|dbj|AK249734.1|	781	0	Hordeum vulgare subsp. vulgare cDNA clone: FLbaf48j16, mRNA sequence	sp|B9X287|C7346_ORYSJ	389	4e-108	Cytochrome P450 734A6 OS=Oryza sativa subsp. japonica GN=CYP734A6 PE=2 SV=1	Cj1411c	147	8e-35	COG2124	Cytochrome P450	K15639	3e-103	374	ath:AT2G26710	cytochrome P450, family 734, subfamily A, polypeptide 1 (PHYB activation tagged suppressor 1) [EC:1.14.-.-]	GO:0022900//electron transport chain	GO:0009055//electron carrier activity;GO:0004497//monooxygenase activity;GO:0005506//iron ion binding;GO:0020037//heme binding;GO:0016705//oxidoreductase activity, acting on paired donors, with incorporation or reduction of molecular oxygen	GO:0005739//mitochondrion
CL9033.Contig3_All	1515	734A	72	275	10.9639	248	10.3802	-0.0789268	0.608261	#N/A	192	9.0458	-0.277441	0.0837994	#N/A	gi|357119755|ref|XP_003561599.1|	690.6	0	PREDICTED: LOW QUALITY PROTEIN: secologanin synthase-like [Brachypodium distachyon]	gi|151418382|dbj|AK249734.1|	710	0	Hordeum vulgare subsp. vulgare cDNA clone: FLbaf48j16, mRNA sequence	sp|B9X287|C7346_ORYSJ	321	6e-88	Cytochrome P450 734A6 OS=Oryza sativa subsp. japonica GN=CYP734A6 PE=2 SV=1	Cj1411c	115	3e-25	COG2124	Cytochrome P450	K15639	4e-84	310	ath:AT2G26710	cytochrome P450, family 734, subfamily A, polypeptide 1 (PHYB activation tagged suppressor 1) [EC:1.14.-.-]	GO:0022900//electron transport chain	GO:0009055//electron carrier activity;GO:0004497//monooxygenase activity;GO:0005506//iron ion binding;GO:0020037//heme binding;GO:0016705//oxidoreductase activity, acting on paired donors, with incorporation or reduction of molecular oxygen	GO:0005739//mitochondrion
CL9047.Contig1_All	1807	72A	72	93	3.1086	1899	66.6397	4.42205	0	Up	226	8.9271	1.52193	2.72e-18	Up	gi|326496354|dbj|BAJ94639.1|	907.5	0	predicted protein [Hordeum vulgare subsp. vulgare] >gi|326530410|dbj|BAJ97631.1| predicted protein [Hordeum vulgare subsp. vulgare]	gi|357135602|ref|XM_003569350.1|	1090	0	PREDICTED: Brachypodium distachyon secologanin synthase-like (LOC100839700), mRNA	sp|Q05047|C72A1_CATRO	484	7e-137	Secologanin synthase OS=Catharanthus roseus GN=CYP72A1 PE=2 SV=1	AGc2890	155	2e-37	COG2124	Cytochrome P450	K15639	3e-114	410	aly:ARALYDRAFT_901457	cytochrome P450, family 734, subfamily A, polypeptide 1 (PHYB activation tagged suppressor 1) [EC:1.14.-.-]	GO:0016131//brassinosteroid metabolic process;GO:0009826//unidimensional cell growth;GO:0009416//response to light stimulus;GO:0055114//oxidation-reduction process	GO:0009055//electron carrier activity;GO:0004497//monooxygenase activity;GO:0005506//iron ion binding;GO:0020037//heme binding;GO:0016705//oxidoreductase activity, acting on paired donors, with incorporation or reduction of molecular oxygen	GO:0005783//endoplasmic reticulum
CL9047.Contig2_All	1797	72A	72	62	2.084	346	12.2094	2.55057	8.96e-51	Up	59	2.3435	0.16931	0.63096	#N/A	gi|326502660|dbj|BAJ98958.1|	860.5	0	predicted protein [Hordeum vulgare subsp. vulgare]	gi|357130556|ref|XM_003566866.1|	765	0	PREDICTED: Brachypodium distachyon secologanin synthase-like (LOC100828487), mRNA	sp|Q05047|C72A1_CATRO	479	2e-135	Secologanin synthase OS=Catharanthus roseus GN=CYP72A1 PE=2 SV=1	BH0579	146	1e-34	COG2124	Cytochrome P450	K15639	2e-115	414	aly:ARALYDRAFT_901457	cytochrome P450, family 734, subfamily A, polypeptide 1 (PHYB activation tagged suppressor 1) [EC:1.14.-.-]	GO:0016131//brassinosteroid metabolic process;GO:0009826//unidimensional cell growth;GO:0009416//response to light stimulus;GO:0055114//oxidation-reduction process	GO:0009055//electron carrier activity;GO:0004497//monooxygenase activity;GO:0005506//iron ion binding;GO:0020037//heme binding;GO:0016705//oxidoreductase activity, acting on paired donors, with incorporation or reduction of molecular oxygen	GO:0005783//endoplasmic reticulum
CL9058.Contig1_All	642	716B	85	83	7.8089	26	2.5681	-1.60442	5.28e-07	Down	32	3.5577	-1.13417	0.000348939	Down	gi|357122630|ref|XP_003563018.1|	335.5	3e-91	PREDICTED: cytochrome P450 716B1-like [Brachypodium distachyon]	gi|357122629|ref|XM_003562970.1|	505	1e-140	PREDICTED: Brachypodium distachyon cytochrome P450 716B1-like (LOC100846787), mRNA	sp|Q6WG30|T5H_TAXCU	139	1e-33	Taxadiene 5-alpha hydroxylase OS=Taxus cuspidata PE=1 SV=2	slr0574	87	2e-17	COG2124	Cytochrome P450	K09588	1e-22	104	vvi:100258692	cytochrome P450, family 90, subfamily A, polypeptide 1 [EC:1.14.-.-]	GO:0055114//oxidation-reduction process	GO:0020037//heme binding;GO:0016705//oxidoreductase activity, acting on paired donors, with incorporation or reduction of molecular oxygen;GO:0004497//monooxygenase activity;GO:0005506//iron ion binding;GO:0009055//electron carrier activity	-
CL9189.Contig2_All	938	734A	72	27	1.7386	29	1.9605	0.173296	0.716818	#N/A	56	4.2613	1.29337	0.000318752	Up	gi|302853476|ref|XP_002958253.1|	55.1	2e-06	hypothetical protein VOLCADRAFT_99471 [Volvox carteri f. nagariensis] >gi|300256441|gb|EFJ40707.1| hypothetical protein VOLCADRAFT_99471 [Volvox carteri f. nagariensis]	gi|357143579|ref|XM_003572923.1|	60	4e-06	PREDICTED: Brachypodium distachyon cytochrome P450 734A6-like (LOC100827693), mRNA	sp|P93329|NO20_MEDTR	53.5	2e-07	Early nodulin-20 OS=Medicago truncatula GN=ENOD20 PE=3 SV=1	--	--	--	--	--	K01115	2e-07	55.1	vcn:VOLCADRAFT_99471	phospholipase D [EC:3.1.4.4]	-	-	-
CL9230.Contig1_All	1903	71D	71	85	2.6979	37	1.2329	-1.12978	0.000130674	Down	124	4.651	0.785704	0.000384511	Up	gi|326523617|dbj|BAJ92979.1|	775	0	predicted protein [Hordeum vulgare subsp. vulgare]	gi|357154654|ref|XM_003576807.1|	642	0	PREDICTED: Brachypodium distachyon cytochrome P450 71D8-like (LOC100845626), mRNA	sp|A6YIH8|C7D55_HYOMU	415	4e-116	Premnaspirodiene oxygenase OS=Hyoscyamus muticus GN=CYP71D55 PE=1 SV=1	BS_yetO_1	97.1	1e-19	COG2124	Cytochrome P450	K16083	3e-112	404	osa:4329725	cytochrome P450, family 71, subfamily Z, polypeptide 6 (ent-isokaurene C2-hydroxylase) [EC:1.14.13.143]	GO:0022900//electron transport chain	GO:0046872//metal ion binding;GO:0004497//monooxygenase activity	GO:0016023//cytoplasmic membrane-bounded vesicle
CL9230.Contig2_All	1801	71D	71	139	4.6617	76	2.6759	-0.800832	0.000240587	Down	169	6.6978	0.522831	0.00469173	#N/A	gi|326523617|dbj|BAJ92979.1|	795	0	predicted protein [Hordeum vulgare subsp. vulgare]	gi|357154654|ref|XM_003576807.1|	934	0	PREDICTED: Brachypodium distachyon cytochrome P450 71D8-like (LOC100845626), mRNA	sp|A6YIH8|C7D55_HYOMU	428	6e-120	Premnaspirodiene oxygenase OS=Hyoscyamus muticus GN=CYP71D55 PE=1 SV=1	BS_yetO_1	112	2e-24	COG2124	Cytochrome P450	K16083	1e-115	415	osa:4329725	cytochrome P450, family 71, subfamily Z, polypeptide 6 (ent-isokaurene C2-hydroxylase) [EC:1.14.13.143]	GO:0022900//electron transport chain	GO:0009055//electron carrier activity;GO:0004497//monooxygenase activity;GO:0005506//iron ion binding;GO:0020037//heme binding;GO:0016705//oxidoreductase activity, acting on paired donors, with incorporation or reduction of molecular oxygen	GO:0016023//cytoplasmic membrane-bounded vesicle
CL9230.Contig3_All	716	71D	71	60	5.0616	65	5.7566	0.185623	0.555516	#N/A	39	3.8879	-0.380602	0.308094	#N/A	gi|326524954|dbj|BAK04413.1|	379.8	2e-104	predicted protein [Hordeum vulgare subsp. vulgare]	gi|357138915|ref|XM_003570984.1|	363	2e-97	PREDICTED: Brachypodium distachyon premnaspirodiene oxygenase-like (LOC100838001), mRNA	sp|A6YIH8|C7D55_HYOMU	189	1e-48	Premnaspirodiene oxygenase OS=Hyoscyamus muticus GN=CYP71D55 PE=1 SV=1	DR2133	48.9	8e-06	COG4372	Uncharacterized protein conserved in bacteria with the myosin-like domain	K13267	2e-44	176	gmx:100814284	cytochrome P450, family 71, subfamily D, polypeptide 9 (flavonoid 6-hydroxylase) [EC:1.14.13.-]	GO:0055114//oxidation-reduction process	GO:0020037//heme binding;GO:0016705//oxidoreductase activity, acting on paired donors, with incorporation or reduction of molecular oxygen;GO:0004497//monooxygenase activity;GO:0005506//iron ion binding;GO:0009055//electron carrier activity	-
CL9453.Contig1_All	1653	76B	71	194	7.0888	280	10.7412	0.599542	2.8e-05	Up	150	6.4771	-0.130193	0.533091	#N/A	gi|218184361|gb|EEC66788.1|	664.5	0	hypothetical protein OsI_33186 [Oryza sativa Indica Group]	gi|297727470|ref|NM_001189170.1|	234	2e-58	Oryza sativa Japonica Group Os10g0351300 (Os10g0351300) mRNA, complete cds	sp|D1MI46|C76BA_SWEMU	347	9e-96	Geraniol 8-hydroxylase OS=Swertia mussotii GN=CYP76B10 PE=1 SV=1	BH0579	112	2e-24	COG2124	Cytochrome P450	K00517	1e-114	412	osa:4348172	[EC:1.14.-.-]	GO:0022900//electron transport chain	GO:0046872//metal ion binding;GO:0016491//oxidoreductase activity	-
CL9614.Contig1_All	404	51H	51	6	0.897	29	4.5518	2.34326	0.000129366	Up	4	0.7067	-0.34401	0.825308	#N/A	--	--	--	--	gi|110734748|gb|DQ680849.1|	61.9	5e-07	Avena strigosa beta-amyrin synthase (Sad1) and cytochrome P450 CYP51H10 (Sad2) genes, complete cds	--	--	--	--	--	--	--	--	--	--	--	--	--	--	-	-	-
CL9614.Contig2_All	930	51H	51	4	0.2598	128	8.7276	5.07011	2.07e-33	Up	19	1.4582	2.48872	0.00131706	Up	--	--	--	--	gi|110734748|gb|DQ680849.1|	61.9	1e-06	Avena strigosa beta-amyrin synthase (Sad1) and cytochrome P450 CYP51H10 (Sad2) genes, complete cds	--	--	--	--	--	--	--	--	--	--	--	--	--	--	-	-	-
CL9797.Contig1_All	2430	97B	97	253	6.2887	157	4.0969	-0.618229	7.16e-05	Down	293	8.6064	0.452648	0.00093347	#N/A	gi|326531634|dbj|BAJ97821.1|	300.4	9e-80	predicted protein [Hordeum vulgare subsp. vulgare]	gi|151427331|dbj|AK249380.1|	1739	0	Hordeum vulgare subsp. vulgare cDNA clone: FLbaf31i16, mRNA sequence	sp|O48921|C97B2_SOYBN	554	8e-158	Cytochrome P450 97B2, chloroplastic OS=Glycine max GN=CYP97B2 PE=2 SV=1	VNG0422G	144	7e-34	COG2124	Cytochrome P450	K15747	5e-82	304	ota:Ot13g02550	cytochrome P450, family 97, subfamily A (beta-ring hydroxylase) [EC:1.14.-.-]	GO:0055114//oxidation-reduction process;GO:0019288//isopentenyl diphosphate biosynthetic process, mevalonate-independent pathway	GO:0070330//aromatase activity;GO:0009055//electron carrier activity;GO:0019825//oxygen binding;GO:0020037//heme binding;GO:0005506//iron ion binding	GO:0009570//chloroplast stroma;GO:0031969//chloroplast membrane
CL9797.Contig2_All	2404	97B	97	472	11.8592	206	5.4337	-1.126	3.22e-21	Down	518	15.38	0.375049	0.000188397	#N/A	gi|326510141|dbj|BAJ87287.1|	1077	0	predicted protein [Hordeum vulgare subsp. vulgare]	gi|151427331|dbj|AK249380.1|	2726	0	Hordeum vulgare subsp. vulgare cDNA clone: FLbaf31i16, mRNA sequence	sp|O48921|C97B2_SOYBN	852	0	Cytochrome P450 97B2, chloroplastic OS=Glycine max GN=CYP97B2 PE=2 SV=1	AGc2890	166	1e-40	COG2124	Cytochrome P450	K15747	9e-124	442	ota:Ot13g02550	cytochrome P450, family 97, subfamily A (beta-ring hydroxylase) [EC:1.14.-.-]	GO:0055114//oxidation-reduction process;GO:0019288//isopentenyl diphosphate biosynthetic process, mevalonate-independent pathway	GO:0070330//aromatase activity;GO:0009055//electron carrier activity;GO:0019825//oxygen binding;GO:0020037//heme binding;GO:0005506//iron ion binding	GO:0009570//chloroplast stroma;GO:0031969//chloroplast membrane
Unigene10177_All	1883	71C	71	129	4.138	223	7.5097	0.859822	2.14e-07	Up	329	12.4711	1.59158	4.59e-28	Up	gi|13661750|gb|AAK38082.1|	999.6	0	putative cytochrome P450 [Lolium rigidum]	gi|357116999|ref|XM_003560216.1|	145	2e-31	PREDICTED: Brachypodium distachyon cytochrome P450 71C4-like (LOC100827325), mRNA	sp|Q43257|C71C4_MAIZE	506	2e-143	indole-2-monooxygenase OS=Zea mays GN=CYP71C4 PE=1 SV=1	CC2997	122	3e-27	COG2124	Cytochrome P450	K13225	1e-134	478	zma:100382554	cytochrome P450, family 71, subfamily C, polypeptide 1 (3-hydroxyindolin-2-one monooxygenase) [EC:1.14.13.139]	-	GO:0046872//metal ion binding;GO:0016491//oxidoreductase activity	GO:0016023//cytoplasmic membrane-bounded vesicle
Unigene1033_All	491	71A	71	43	5.2897	22	2.8412	-0.896686	0.0302228	Down	14	2.0352	-1.37802	0.00353258	Down	gi|357160309|ref|XP_003578724.1|	299.3	1e-80	PREDICTED: cytochrome P450 71A9-like [Brachypodium distachyon]	gi|32981622|dbj|AK071599.1|	543	1e-152	Oryza sativa Japonica Group cDNA clone:J023107I12, full insert sequence	sp|P24465|C71A1_PERAE	144	2e-35	Cytochrome P450 71A1 OS=Persea americana GN=CYP71A1 PE=1 SV=2	BH0579	64.3	9e-11	COG2124	Cytochrome P450	K11818	5e-28	121	aly:ARALYDRAFT_913321	cytochrome P450, family 83, subfamily B, polypeptide 1 [EC:1.14.-.-]	GO:0055114//oxidation-reduction process	GO:0016709//oxidoreductase activity, acting on paired donors, with incorporation or reduction of molecular oxygen, NAD(P)H as one donor, and incorporation of one atom of oxygen;GO:0020037//heme binding;GO:0005506//iron ion binding;GO:0009055//electron carrier activity	-
Unigene10880_All	1003	71E	71	54	3.2519	126	7.9659	1.29255	5.07e-08	Up	118	8.3973	1.36864	1.42e-08	Up	gi|326514362|dbj|BAJ96168.1|	494.2	1e-138	predicted protein [Hordeum vulgare subsp. vulgare]	gi|151419477|dbj|AK250829.1|	587	1e-165	Hordeum vulgare subsp. vulgare cDNA clone: FLbaf91m01, mRNA sequence	sp|O48958|C71E1_SORBI	318	4e-87	4-hydroxyphenylacetaldehyde oxime monooxygenase OS=Sorghum bicolor GN=CYP71E1 PE=2 SV=1	alr1450	102	1e-21	COG2124	Cytochrome P450	K13029	1e-86	318	sbi:SORBI_01g001180	4-hydroxyphenylacetaldehyde oxime monooxygenase [EC:1.14.13.68]	GO:0055114//oxidation-reduction process	GO:0020037//heme binding;GO:0016705//oxidoreductase activity, acting on paired donors, with incorporation or reduction of molecular oxygen;GO:0004497//monooxygenase activity;GO:0005506//iron ion binding;GO:0009055//electron carrier activity	-
Unigene10982_All	390	79A	71	14	2.1683	16	2.6015	0.262779	0.689153	#N/A	29	5.3075	1.29147	0.0127909	Up	gi|5915822|sp|Q43135.3|C79A1_SORBI	155.2	2e-37	RecName: Full=Tyrosine N-monooxygenase; AltName: Full=Cytochrome P450 79A1; AltName: Full=Cytochrome P450Tyr >gi|984543|gb|AAA85440.1| cytochrome P-450 [Sorghum bicolor]	gi|90018715|gb|DQ409175.1|	127	9e-27	Bambusa ventricosa cytochrome P450 mRNA, complete cds	sp|Q43135|C79A1_SORBI	155	8e-39	Tyrosine N-monooxygenase OS=Sorghum bicolor GN=CYP79A1 PE=1 SV=3	--	--	--	--	--	K13027	2e-38	155	sbi:SORBI_01g001200	tyrosine N-monooxygenase [EC:1.14.13.41]	GO:0009987//cellular process;GO:0006952//defense response;GO:0051707//response to other organism;GO:0044710	GO:0046872//metal ion binding;GO:0016705//oxidoreductase activity, acting on paired donors, with incorporation or reduction of molecular oxygen;GO:0004497//monooxygenase activity	-
Unigene10997_All	390	92A	71	40	6.195	16	2.6015	-1.25176	0.00544722	Down	27	4.9415	-0.326155	0.496495	#N/A	gi|354802084|gb|AER39772.1|	226.5	9e-59	CYP92A44-2 [Festuca rubra subsp. commutata]	gi|354802083|gb|JF682483.1|	196	1e-47	Festuca rubra subsp. commutata CYP92A44-2 mRNA, complete cds	sp|O64635|C76C4_ARATH	163	3e-41	Cytochrome P450 76C4 OS=Arabidopsis thaliana GN=CYP76C4 PE=3 SV=1	AGc2890	80.5	7e-16	COG2124	Cytochrome P450	K09754	2e-40	162	zma:100191539	coumaroylquinate(coumaroylshikimate) 3'-monooxygenase [EC:1.14.13.36]	GO:0055114//oxidation-reduction process	GO:0020037//heme binding;GO:0016705//oxidoreductase activity, acting on paired donors, with incorporation or reduction of molecular oxygen;GO:0004497//monooxygenase activity;GO:0005506//iron ion binding;GO:0009055//electron carrier activity	-
Unigene11308_All	513	76C	71	86	10.1258	72	8.8998	-0.186191	0.503949	#N/A	14	1.9479	-2.37804	1.43e-10	Down	gi|357113120|ref|XP_003558352.1|	176.8	1e-43	PREDICTED: LOW QUALITY PROTEIN: cytochrome P450 76C1-like [Brachypodium distachyon]	gi|357113119|ref|XM_003558304.1|	264	8e-68	PREDICTED: Brachypodium distachyon cytochrome P450 76C1-like (LOC100840465), mRNA	sp|O64636|C76C1_ARATH	123	5e-29	Cytochrome P450 76C1 OS=Arabidopsis thaliana GN=CYP76C1 PE=2 SV=1	SMc02579	58.5	6e-09	COG2124	Cytochrome P450	K00517	3e-31	132	osa:4348172	[EC:1.14.-.-]	GO:0055114//oxidation-reduction process	GO:0020037//heme binding;GO:0016705//oxidoreductase activity, acting on paired donors, with incorporation or reduction of molecular oxygen;GO:0004497//monooxygenase activity;GO:0005506//iron ion binding;GO:0009055//electron carrier activity	-
Unigene11331_All	337	71A	71	18	3.2262	13	2.4461	-0.399352	0.53949	#N/A	21	4.4478	0.463256	0.4364	#N/A	gi|223006906|gb|ACM69385.1|	183	1e-45	putative ferulate 5-hydroxylase [Phyllostachys praecox]	gi|242387929|emb|FP099756.1|	196	1e-47	Phyllostachys edulis cDNA clone: bphyem212a19, full insert sequence	sp|P24465|C71A1_PERAE	130	2e-31	Cytochrome P450 71A1 OS=Persea americana GN=CYP71A1 PE=1 SV=2	CC2997	63.9	7e-11	COG2124	Cytochrome P450	K13267	4e-27	117	gmx:100814284	cytochrome P450, family 71, subfamily D, polypeptide 9 (flavonoid 6-hydroxylase) [EC:1.14.13.-]	GO:0055114//oxidation-reduction process	GO:0009055//electron carrier activity;GO:0004497//monooxygenase activity;GO:0005506//iron ion binding;GO:0020037//heme binding;GO:0016705//oxidoreductase activity, acting on paired donors, with incorporation or reduction of molecular oxygen	GO:0016023//cytoplasmic membrane-bounded vesicle
Unigene11615_All	722	72A	72	15	1.2549	83	7.2897	2.53829	1.24e-12	Up	49	4.8442	1.94869	3.67e-06	Up	gi|326526041|dbj|BAJ93197.1|	409.5	2e-113	predicted protein [Hordeum vulgare subsp. vulgare]	gi|357130542|ref|XM_003566859.1|	343	2e-91	PREDICTED: Brachypodium distachyon secologanin synthase-like (LOC100826339), mRNA	sp|Q05047|C72A1_CATRO	222	2e-58	Secologanin synthase OS=Catharanthus roseus GN=CYP72A1 PE=2 SV=1	Cj1411c	75.5	8e-14	COG2124	Cytochrome P450	K15639	2e-45	180	ath:AT2G26710	cytochrome P450, family 734, subfamily A, polypeptide 1 (PHYB activation tagged suppressor 1) [EC:1.14.-.-]	GO:0022900//electron transport chain;GO:0016131//brassinosteroid metabolic process;GO:0009416//response to light stimulus;GO:0009826//unidimensional cell growth	GO:0016705//oxidoreductase activity, acting on paired donors, with incorporation or reduction of molecular oxygen;GO:0009055//electron carrier activity;GO:0004497//monooxygenase activity;GO:0020037//heme binding;GO:0005506//iron ion binding	GO:0016023//cytoplasmic membrane-bounded vesicle;GO:0005783//endoplasmic reticulum
Unigene11973_All	666	710A	710	21	1.9045	93	8.8547	2.21703	4.23e-12	Up	26	2.7865	0.549042	0.296634	#N/A	gi|356460442|dbj|BAL14295.1|	417.9	6e-116	cytochrome P450 monooxygenase CYP710A8d [Triticum aestivum]	gi|356460437|dbj|AB620024.1|	759	0	Triticum aestivum CYP710A8-A mRNA for cytochrome P450 monooxygenase CYP710A8a, complete cds	sp|O64698|C7102_ARATH	296	5e-81	Cytochrome P450 710A2 OS=Arabidopsis thaliana GN=CYP710A2 PE=2 SV=1	SPAC19A8.04	145	7e-35	COG2124	Cytochrome P450	K09832	2e-114	409	sbi:SORBI_03g002060	cytochrome P450, family 710, subfamily A	GO:0022900//electron transport chain	GO:0000249//C-22 sterol desaturase activity;GO:0009055//electron carrier activity;GO:0004497//monooxygenase activity;GO:0005506//iron ion binding;GO:0020037//heme binding	GO:0016023//cytoplasmic membrane-bounded vesicle
Unigene11997_All	388	735A	72	27	4.2032	22	3.5955	-0.225296	0.663705	#N/A	25	4.5991	0.129863	0.815595	#N/A	gi|13661758|gb|AAK38086.1|	258.8	1e-68	putative cytochrome P450 [Lolium rigidum]	gi|51036382|gb|AC136969.2|	87.7	8e-15	Oryza sativa (japonica cultivar-group) chromosome 11 clone OSJNBa0048P17, complete sequence	sp|Q9ZW95|C7352_ARATH	123	3e-29	Cytokinin hydroxylase OS=Arabidopsis thaliana GN=CYP735A2 PE=1 SV=1	AGc2890	81.3	4e-16	COG2124	Cytochrome P450	K10717	7e-30	126	osa:9269428	cytokinin trans-hydroxylase	GO:0055114//oxidation-reduction process	GO:0009055//electron carrier activity;GO:0004497//monooxygenase activity;GO:0005506//iron ion binding;GO:0020037//heme binding;GO:0016705//oxidoreductase activity, acting on paired donors, with incorporation or reduction of molecular oxygen;GO:0008270//zinc ion binding	GO:0016023//cytoplasmic membrane-bounded vesicle
Unigene1200_All	509	94A	86	35	4.1533	48	5.9798	0.525839	0.149427	#N/A	11	1.5425	-1.42899	0.00750302	Down	gi|125573333|gb|EAZ14848.1|	248.8	2e-65	hypothetical protein OsJ_04776 [Oryza sativa Japonica Group]	gi|242386749|emb|FP099154.1|	262	3e-67	Phyllostachys edulis cDNA clone: bphyem204b02, full insert sequence	sp|O81117|C94A1_VICSA	105	2e-23	Cytochrome P450 94A1 OS=Vicia sativa GN=CYP94A1 PE=2 SV=2	BH0579	62	5e-10	COG2124	Cytochrome P450	K15402	3e-23	105	mtr:MTR_4g075110	cytochrome P450, family 86, subfamily B, polypeptide 1 (fatty acid omega-hydroxylase) [EC:1.14.-.-]	GO:0055114//oxidation-reduction process	GO:0009055//electron carrier activity;GO:0004497//monooxygenase activity;GO:0005506//iron ion binding;GO:0020037//heme binding;GO:0016705//oxidoreductase activity, acting on paired donors, with incorporation or reduction of molecular oxygen	GO:0016023//cytoplasmic membrane-bounded vesicle
Unigene12973_All	971	734A	72	264	16.4222	322	21.0282	0.356678	0.00645366	#N/A	186	13.6727	-0.264349	0.108129	#N/A	gi|357161199|ref|XP_003579012.1|	526.9	1e-148	PREDICTED: cytochrome P450 734A1-like [Brachypodium distachyon]	gi|357161198|ref|XM_003578964.1|	763	0	PREDICTED: Brachypodium distachyon cytochrome P450 734A1-like (LOC100825358), mRNA	sp|B9X287|C7346_ORYSJ	223	1e-58	Cytochrome P450 734A6 OS=Oryza sativa subsp. japonica GN=CYP734A6 PE=2 SV=1	AGc2890	142	1e-33	COG2124	Cytochrome P450	K10717	5e-58	223	vvi:100258332	cytokinin trans-hydroxylase	GO:0055114//oxidation-reduction process	GO:0009055//electron carrier activity;GO:0004497//monooxygenase activity;GO:0005506//iron ion binding;GO:0020037//heme binding;GO:0016705//oxidoreductase activity, acting on paired donors, with incorporation or reduction of molecular oxygen	GO:0016023//cytoplasmic membrane-bounded vesicle
Unigene13320_All	925	734A	72	143	9.3377	151	10.3515	0.148701	0.460395	#N/A	120	9.2598	-0.0120862	0.966998	#N/A	gi|357133745|ref|XP_003568484.1|	354.4	1e-96	PREDICTED: cytochrome P450 734A1-like [Brachypodium distachyon]	gi|357133744|ref|XM_003568436.1|	529	1e-147	PREDICTED: Brachypodium distachyon cytochrome P450 734A1-like (LOC100844772), mRNA	sp|B9X287|C7346_ORYSJ	162	2e-40	Cytochrome P450 734A6 OS=Oryza sativa subsp. japonica GN=CYP734A6 PE=2 SV=1	DR0400	52.4	1e-06	COG1674	DNA segregation ATPase FtsK/SpoIIIE and related proteins	K15639	3e-39	160	aly:ARALYDRAFT_901457	cytochrome P450, family 734, subfamily A, polypeptide 1 (PHYB activation tagged suppressor 1) [EC:1.14.-.-]	GO:0055114//oxidation-reduction process	GO:0020037//heme binding;GO:0016705//oxidoreductase activity, acting on paired donors, with incorporation or reduction of molecular oxygen;GO:0004497//monooxygenase activity;GO:0005506//iron ion binding;GO:0009055//electron carrier activity	-
Unigene13321_All	524	99A	71	47	5.4177	42	5.0826	-0.0921138	0.811477	#N/A	54	7.3557	0.441182	0.208651	#N/A	gi|357165885|ref|XP_003580527.1|	245.7	2e-64	PREDICTED: cytochrome P450 99A2-like [Brachypodium distachyon]	gi|357165884|ref|XM_003580479.1|	289	1e-75	PREDICTED: Brachypodium distachyon cytochrome P450 99A2-like (LOC100834069), mRNA	sp|Q7X7X4|C99A2_ORYSJ	214	2e-56	Cytochrome P450 99A2 OS=Oryza sativa subsp. japonica GN=CYP99A2 PE=2 SV=2	--	--	--	--	--	K16085	8e-56	214	osa:4335091	cytochrome P450, family 99, subfamily A, polypeptide 3 (9beta-pimara-7,15-diene oxidase) [EC:1.14.13.144]	GO:0006952//defense response;GO:0051502;GO:0071395//cellular response to jasmonic acid stimulus;GO:0055114//oxidation-reduction process	GO:0009055//electron carrier activity;GO:0005506//iron ion binding;GO:0020037//heme binding;GO:0036209	GO:0016021//integral to membrane
Unigene13397_All	356			29	4.9203	143	25.4714	2.37206	1.11e-19	Up	28	5.6139	0.190257	0.705901	#N/A	gi|18103933|emb|CAC83301.1|	110.9	6e-24	cytochrome P450 reductase [Triticum aestivum]	gi|241986255|dbj|AK333516.1|	153	1e-34	Triticum aestivum cDNA, clone: WT006_K14, cultivar: Chinese Spring	sp|Q9C6S1|FH14_ARATH	54.7	1e-08	Formin-like protein 14 OS=Arabidopsis thaliana GN=FH14 PE=3 SV=3	Rv2839c	48.5	3e-06	COG0532	Translation initiation factor 2 (IF-2; GTPase)	K00327	3e-20	94.7	bdi:100840064	NADPH-ferrihemoprotein reductase [EC:1.6.2.4]	-	GO:0003824//catalytic activity	-
Unigene1390_All	648	81E	71	71	6.618	72	7.0457	0.0903478	0.765135	#N/A	193	21.259	1.68361	4.2e-18	Up	gi|414587811|tpg|DAA38382.1|	237.7	1e-61	TPA: putative cytochrome P450 superfamily protein [Zea mays]	gi|357150621|ref|XM_003575473.1|	424	1e-116	PREDICTED: Brachypodium distachyon isoflavone 2'-hydroxylase-like (LOC100835251), partial mRNA	sp|P93147|C81E1_GLYEC	129	2e-30	Isoflavone 2'-hydroxylase OS=Glycyrrhiza echinata GN=CYP81E1 PE=1 SV=2	DR2133	60.8	2e-09	COG4372	Uncharacterized protein conserved in bacteria with the myosin-like domain	K00517	3e-37	152	osa:4334183	[EC:1.14.-.-]	GO:0055114//oxidation-reduction process	GO:0020037//heme binding;GO:0016705//oxidoreductase activity, acting on paired donors, with incorporation or reduction of molecular oxygen;GO:0004497//monooxygenase activity;GO:0005506//iron ion binding;GO:0009055//electron carrier activity	-
Unigene14076_All	916	707A	85	337	22.2219	17	1.1768	-4.23904	1.05e-73	Down	71	5.5325	-2.00598	2.81e-32	Down	gi|179251259|gb|ACB78189.1|	484.6	9e-136	ABA 8&apos;-hydroxylase [Triticum aestivum]	gi|241985860|dbj|AK333121.1|	967	0	Triticum aestivum cDNA, clone: WT005_L05, cultivar: Chinese Spring	sp|Q05JG2|ABAH1_ORYSJ	456	6e-129	Abscisic acid 8'-hydroxylase 1 OS=Oryza sativa subsp. japonica GN=CYP707A5 PE=2 SV=1	slr0574	114	3e-25	COG2124	Cytochrome P450	K09843	5e-136	481	bdi:100837492	(+)-abscisic acid 8'-hydroxylase [EC:1.14.13.93]	GO:0055114//oxidation-reduction process;GO:0009414//response to water deprivation;GO:0010114//response to red light;GO:0046345//abscisic acid catabolic process;GO:0010200//response to chitin;GO:0048838//release of seed from dormancy;GO:0050832//defense response to fungus	GO:0010295//(+)-abscisic acid 8'-hydroxylase activity;GO:0009055//electron carrier activity;GO:0019825//oxygen binding;GO:0020037//heme binding;GO:0005506//iron ion binding	GO:0016021//integral to membrane;GO:0005576//extracellular region
Unigene14520_All	339	79A	71	17	3.029	31	5.7987	0.936888	0.0509909	#N/A	7	1.4739	-1.0392	0.187716	#N/A	gi|5915822|sp|Q43135.3|C79A1_SORBI	63.2	1e-09	RecName: Full=Tyrosine N-monooxygenase; AltName: Full=Cytochrome P450 79A1; AltName: Full=Cytochrome P450Tyr >gi|984543|gb|AAA85440.1| cytochrome P-450 [Sorghum bicolor]	gi|984542|gb|U32624.1|SBU32624	73.8	1e-10	Sorghum bicolor N-hydroxylating, multifunctional cytochrome P-450 (CYP79) mRNA, complete cds	sp|Q43135|C79A1_SORBI	63.2	3e-11	Tyrosine N-monooxygenase OS=Sorghum bicolor GN=CYP79A1 PE=1 SV=3	--	--	--	--	--	K13027	9e-11	63.2	sbi:SORBI_01g001200	tyrosine N-monooxygenase [EC:1.14.13.41]	GO:0009611//response to wounding;GO:0010112//regulation of systemic acquired resistance;GO:0002229//defense response to oomycetes;GO:0052544//defense response by callose deposition in cell wall;GO:0042742//defense response to bacterium;GO:0022900//electron transport chain;GO:0006569//tryptophan catabolic process;GO:0009684//indoleacetic acid biosynthetic process	GO:0020037//heme binding;GO:0009055//electron carrier activity;GO:0016705//oxidoreductase activity, acting on paired donors, with incorporation or reduction of molecular oxygen;GO:0003676//nucleic acid binding;GO:0004497//monooxygenase activity;GO:0005506//iron ion binding	-
Unigene14937_All	345	89A	71	10	1.7508	27	4.9626	1.50308	0.00711673	Up	43	8.8963	2.34519	9.78e-07	Up	gi|326502570|dbj|BAJ95348.1|	102.1	2e-21	predicted protein [Hordeum vulgare subsp. vulgare]	--	--	--	--	sp|Q9SRQ1|C89A9_ARATH	53.9	2e-08	Cytochrome P450 89A9 OS=Arabidopsis thaliana GN=CYP89A9 PE=2 SV=1	--	--	--	--	--	K00517	3e-10	61.2	osa:4349111	[EC:1.14.-.-]	-	-	-
Unigene15220_All	1818	94A	86	394	13.0903	303	10.5685	-0.308728	0.0106738	#N/A	223	8.7553	-0.58027	6.38e-06	#N/A	gi|47777427|gb|AAT38061.1|	764.2	0	putative cytochrome P450 [Oryza sativa Japonica Group] >gi|215741445|dbj|BAG97940.1| unnamed protein product [Oryza sativa Japonica Group]	gi|241987832|dbj|AK335089.1|	1711	0	Triticum aestivum cDNA, clone: WT012_A16, cultivar: Chinese Spring	sp|O81117|C94A1_VICSA	346	2e-95	Cytochrome P450 94A1 OS=Vicia sativa GN=CYP94A1 PE=2 SV=2	BH0579	124	4e-28	COG2124	Cytochrome P450	K13407	4e-99	360	rcu:RCOM_0992750	cytochrome P450, family 94, subfamily A, polypeptide 1 (fatty acid omega-hydroxylase) [EC:1.14.-.-]	GO:0055114//oxidation-reduction process	GO:0009055//electron carrier activity;GO:0004497//monooxygenase activity;GO:0005506//iron ion binding;GO:0020037//heme binding;GO:0016705//oxidoreductase activity, acting on paired donors, with incorporation or reduction of molecular oxygen	GO:0016023//cytoplasmic membrane-bounded vesicle
Unigene15234_All	1604	734A	72	158	5.9498	67	2.6487	-1.16756	4.28e-08	Down	290	12.9049	1.11701	1.15e-14	Up	gi|326503762|dbj|BAJ86387.1|	876.7	0	predicted protein [Hordeum vulgare subsp. vulgare]	gi|357112378|ref|XM_003557938.1|	1737	0	PREDICTED: Brachypodium distachyon cytochrome P450 734A1-like (LOC100831581), mRNA	sp|Q9ZW95|C7352_ARATH	300	2e-81	Cytokinin hydroxylase OS=Arabidopsis thaliana GN=CYP735A2 PE=1 SV=1	AGc2890	176	1e-43	COG2124	Cytochrome P450	K10717	3e-85	314	vvi:100258332	cytokinin trans-hydroxylase	GO:0055114//oxidation-reduction process	GO:0020037//heme binding;GO:0016705//oxidoreductase activity, acting on paired donors, with incorporation or reduction of molecular oxygen;GO:0004497//monooxygenase activity;GO:0005506//iron ion binding;GO:0009055//electron carrier activity	-
Unigene15357_All	1857			453	14.7344	300	10.2441	-0.524395	3.73e-06	#N/A	877	33.7092	1.19395	1.11e-47	Up	gi|326367360|gb|ADZ55286.1|	884.4	0	ent-kaurene oxidase [Triticum aestivum]	gi|326367359|gb|GU980895.1|	1489	0	Triticum aestivum ent-kaurene oxidase (KO-D) mRNA, complete cds	sp|Q93ZB2|KO1_ARATH	565	4e-161	Ent-kaurene oxidase, chloroplastic OS=Arabidopsis thaliana GN=KO1 PE=1 SV=2	alr1450	103	1e-21	COG2124	Cytochrome P450	K04122	0	822	sbi:SORBI_10g022520	ent-kaurene oxidase [EC:1.14.13.78]	GO:0022900//electron transport chain;GO:0032940//secretion by cell;GO:0009686//gibberellin biosynthetic process;GO:0010241//ent-kaurene oxidation to kaurenoic acid	GO:0016705//oxidoreductase activity, acting on paired donors, with incorporation or reduction of molecular oxygen;GO:0009055//electron carrier activity;GO:0004497//monooxygenase activity;GO:0019825//oxygen binding;GO:0020037//heme binding;GO:0005506//iron ion binding	GO:0016023//cytoplasmic membrane-bounded vesicle;GO:0009707//chloroplast outer membrane;GO:0005783//endoplasmic reticulum
Unigene15497_All	808	85A	85	40	2.9902	98	7.691	1.36293	6.51e-07	Up	35	3.0918	0.048205	0.909326	#N/A	gi|357121195|ref|XP_003562306.1|	479.9	1e-134	PREDICTED: cytochrome P450 85A1-like [Brachypodium distachyon]	gi|357121194|ref|XM_003562258.1|	926	0	PREDICTED: Brachypodium distachyon cytochrome P450 85A1-like (LOC100837653), mRNA	sp|Q8GSQ1|C85A1_ORYSJ	445	1e-125	Cytochrome P450 85A1 OS=Oryza sativa subsp. japonica GN=CYP85A1 PE=1 SV=1	slr0574	99	8e-21	COG2124	Cytochrome P450	K12640	3e-125	445	osa:4333399	cytochrome P450, family 85, subfamily A, polypeptide 2 (brassinosteroid-6-oxidase 2) [EC:1.14.-.-]	GO:0016132//brassinosteroid biosynthetic process;GO:0022900//electron transport chain;GO:0001578//microtubule bundle formation;GO:0010268//brassinosteroid homeostasis;GO:0009647//skotomorphogenesis	GO:0016705//oxidoreductase activity, acting on paired donors, with incorporation or reduction of molecular oxygen;GO:0009055//electron carrier activity;GO:0004497//monooxygenase activity;GO:0020037//heme binding;GO:0005506//iron ion binding	GO:0016021//integral to membrane
Unigene1559_All	1150	51H	51	98	5.1472	12	0.6617	-2.95954	2.91e-16	Down	69	4.2826	-0.265301	0.359846	#N/A	--	--	--	--	gi|110734748|gb|DQ680849.1|	65.9	9e-08	Avena strigosa beta-amyrin synthase (Sad1) and cytochrome P450 CYP51H10 (Sad2) genes, complete cds	--	--	--	--	--	--	--	--	--	--	--	--	--	--	-	-	-
Unigene1584_All	460	76M	71	143	18.7769	26	3.5841	-2.38928	1.05e-18	Down	76	11.7928	-0.671053	0.00292336	Down	gi|326532868|dbj|BAJ89279.1|	198.4	3e-50	predicted protein [Hordeum vulgare subsp. vulgare]	gi|115446806|ref|NM_001053718.1|	212	2e-52	Oryza sativa Japonica Group Os02g0569000 (Os02g0569000) mRNA, complete cds	sp|Q6YTF1|C76M8_ORYSJ	162	6e-41	Ent-cassadiene C11-alpha-hydroxylase 2 OS=Oryza sativa subsp. japonica GN=CYP76M8 PE=1 SV=1	DR2133	62.4	3e-10	COG4372	Uncharacterized protein conserved in bacteria with the myosin-like domain	K16084	1e-39	159	osa:4329723	cytochrome P450, family 76, subfamily M, polypeptide 7 (ent-cassa-12,15-diene 11-hydroxylase) [EC:1.14.13.145]	GO:0022900//electron transport chain	GO:0009055//electron carrier activity;GO:0004497//monooxygenase activity;GO:0005506//iron ion binding;GO:0020037//heme binding;GO:0016705//oxidoreductase activity, acting on paired donors, with incorporation or reduction of molecular oxygen	GO:0016023//cytoplasmic membrane-bounded vesicle
Unigene15982_All	656	710A	710	34	3.1306	123	11.8896	1.92519	2.88e-13	Up	41	4.4611	0.51096	0.210567	#N/A	gi|356460444|dbj|BAL14296.1|	336.6	1e-91	cytochrome P450 monooxygenase CYP710A8 [Hordeum vulgare subsp. vulgare]	gi|356460441|dbj|AB620026.1|	630	1e-178	Triticum aestivum CYP710A8-D mRNA for cytochrome P450 monooxygenase CYP710A8d, complete cds	sp|O64697|C7101_ARATH	226	9e-60	Cytochrome P450 710A1 OS=Arabidopsis thaliana GN=CYP710A1 PE=1 SV=1	XF1267	62.8	5e-10	COG5297	Cellobiohydrolase A (1,4-beta-cellobiosidase A)	K09832	8e-89	324	sbi:SORBI_03g002060	cytochrome P450, family 710, subfamily A	GO:0022900//electron transport chain;GO:0019375//galactolipid biosynthetic process;GO:0042631//cellular response to water deprivation;GO:0010583//response to cyclopentenone;GO:0009407//toxin catabolic process;GO:0016036//cellular response to phosphate starvation;GO:0019745//pentacyclic triterpenoid biosynthetic process;GO:0016126//sterol biosynthetic process	GO:0009055//electron carrier activity;GO:0004497//monooxygenase activity;GO:0019825//oxygen binding;GO:0020037//heme binding;GO:0000249//C-22 sterol desaturase activity;GO:0005506//iron ion binding	GO:0016023//cytoplasmic membrane-bounded vesicle;GO:0005576//extracellular region
Unigene16699_All	496	76C	71	66	8.0373	49	6.2644	-0.359535	0.25578	#N/A	10	1.4391	-2.48154	1.21e-08	Down	gi|357113120|ref|XP_003558352.1|	280.8	6e-75	PREDICTED: LOW QUALITY PROTEIN: cytochrome P450 76C1-like [Brachypodium distachyon]	gi|357113119|ref|XM_003558304.1|	420	1e-115	PREDICTED: Brachypodium distachyon cytochrome P450 76C1-like (LOC100840465), mRNA	sp|O64636|C76C1_ARATH	160	5e-40	Cytochrome P450 76C1 OS=Arabidopsis thaliana GN=CYP76C1 PE=2 SV=1	all3746	88.2	6e-18	COG2124	Cytochrome P450	K00517	1e-48	190	osa:4348172	[EC:1.14.-.-]	GO:0055114//oxidation-reduction process	GO:0020037//heme binding;GO:0016705//oxidoreductase activity, acting on paired donors, with incorporation or reduction of molecular oxygen;GO:0004497//monooxygenase activity;GO:0005506//iron ion binding;GO:0009055//electron carrier activity	-
Unigene17080_All	370	77A	71	7	1.1427	12	2.0566	0.847815	0.292217	#N/A	38	7.3306	2.68148	6.64e-07	Up	gi|242060146|ref|XP_002451362.1|	60.5	4e-33	hypothetical protein SORBIDRAFT_04g000730 [Sorghum bicolor] >gi|241931193|gb|EES04338.1| hypothetical protein SORBIDRAFT_04g000730 [Sorghum bicolor]	gi|241987837|dbj|AK335094.1|	89.7	2e-15	Triticum aestivum cDNA, clone: WT012_A20, cultivar: Chinese Spring	sp|P37124|C77A2_SOLME	58.9	7e-18	Cytochrome P450 77A2 OS=Solanum melongena GN=CYP77A2 PE=2 SV=1	--	--	--	--	--	K00517	1e-22	83.6	osa:4349111	[EC:1.14.-.-]	GO:0055114//oxidation-reduction process	GO:0020037//heme binding;GO:0016705//oxidoreductase activity, acting on paired donors, with incorporation or reduction of molecular oxygen;GO:0005506//iron ion binding;GO:0004497//monooxygenase activity;GO:0009055//electron carrier activity	-
Unigene17185_All	398	71U	71	68	10.3198	74	11.79	0.192149	0.51088	#N/A	11	1.9727	-2.38717	1.55e-08	Down	gi|62632229|gb|AAX89134.1|	171	5e-42	cytochrome P450 monooxygenase CYP71U4v2 [Hordeum vulgare subsp. vulgare]	gi|62632228|gb|AY989887.1|	281	3e-73	Hordeum vulgare subsp. vulgare cytochrome P450 monooxygenase CYP71U4v2 mRNA, complete cds	sp|Q9FH66|C71AG_ARATH	98.2	1e-21	Cytochrome P450 71A16 OS=Arabidopsis thaliana GN=CYP71A16 PE=2 SV=1	--	--	--	--	--	K00517	3e-21	98.2	ath:AT5G42590	[EC:1.14.-.-]	-	GO:0005488//binding;GO:0016491//oxidoreductase activity	GO:0016023//cytoplasmic membrane-bounded vesicle
Unigene17968_All	1721	71C	71	988	34.6755	105	3.8688	-3.16396	9.32e-170	Down	12	0.4977	-6.1225	2.56e-238	Down	gi|195640388|gb|ACG39662.1|	609.8	4e-173	cytochrome P450 CYP71C2v2 [Zea mays] >gi|413920268|gb|AFW60200.1| benzoxazinone synthesis3 [Zea mays]	gi|151420327|dbj|AK251679.1|	1045	0	Hordeum vulgare subsp. vulgare cDNA clone: FLbaf129h11, mRNA sequence	sp|Q43255|C71C2_MAIZE	590	1e-168	indolin-2-one monooxygenase OS=Zea mays GN=CYP71C2 PE=1 SV=1	SMc02579	94	7e-19	COG2124	Cytochrome P450	K13225	7e-163	572	zma:100382554	cytochrome P450, family 71, subfamily C, polypeptide 1 (3-hydroxyindolin-2-one monooxygenase) [EC:1.14.13.139]	-	GO:0046872//metal ion binding;GO:0016491//oxidoreductase activity	-
Unigene18366_All	499	704C	86	34	4.1155	28	3.5581	-0.209961	0.647024	#N/A	52	7.4381	0.853866	0.0176564	Up	gi|357168232|ref|XP_003581548.1|	252.3	2e-66	PREDICTED: cytochrome P450 704C1-like [Brachypodium distachyon]	gi|357168231|ref|XM_003581500.1|	504	1e-140	PREDICTED: Brachypodium distachyon cytochrome P450 704C1-like (LOC100839671), mRNA	sp|Q50EK3|C04C1_PINTA	164	2e-41	Cytochrome P450 704C1 OS=Pinus taeda GN=CYP704C1 PE=2 SV=1	--	--	--	--	--	K15401	6e-17	84.7	ath:AT5G58860	cytochrome P450, family 86, subfamily A, polypeptide 1 (fatty acid omega-hydroxylase) [EC:1.14.-.-]	GO:0055114//oxidation-reduction process	GO:0020037//heme binding;GO:0016705//oxidoreductase activity, acting on paired donors, with incorporation or reduction of molecular oxygen;GO:0004497//monooxygenase activity;GO:0005506//iron ion binding;GO:0009055//electron carrier activity	-
Unigene18462_All	378			83	13.2627	206	34.5575	1.38162	8.67e-14	Up	58	10.9521	-0.276167	0.386452	#N/A	gi|13661768|gb|AAK38091.1|	90.1	1e-17	putative cytochrome P450 [Lolium rigidum]	gi|357135600|ref|XM_003569349.1|	113	1e-22	PREDICTED: Brachypodium distachyon secologanin synthase-like (LOC100839399), mRNA	--	--	--	--	--	--	--	--	--	--	--	--	--	--	GO:0022900//electron transport chain	GO:0016705//oxidoreductase activity, acting on paired donors, with incorporation or reduction of molecular oxygen;GO:0009055//electron carrier activity;GO:0004497//monooxygenase activity;GO:0020037//heme binding;GO:0005506//iron ion binding	GO:0016023//cytoplasmic membrane-bounded vesicle;GO:0005783//endoplasmic reticulum
Unigene18597_All	608	72C	72	30	2.9803	139	14.497	2.28222	2.57e-18	Up	34	3.9915	0.421473	0.356921	#N/A	gi|326502660|dbj|BAJ98958.1|	299.3	2e-80	predicted protein [Hordeum vulgare subsp. vulgare]	gi|357130556|ref|XM_003566866.1|	482	1e-133	PREDICTED: Brachypodium distachyon secologanin synthase-like (LOC100828487), mRNA	sp|Q9SHG5|C72C1_ARATH	122	2e-28	Cytochrome P450 72C1 OS=Arabidopsis thaliana GN=CYP72C1 PE=2 SV=2	--	--	--	--	--	K15638	5e-28	122	aly:ARALYDRAFT_494050	cytochrome P450, family 72, subfamily C, polypeptide 1	GO:0016131//brassinosteroid metabolic process;GO:0009826//unidimensional cell growth;GO:0009416//response to light stimulus;GO:0055114//oxidation-reduction process	GO:0009055//electron carrier activity;GO:0004497//monooxygenase activity;GO:0005506//iron ion binding;GO:0020037//heme binding;GO:0016705//oxidoreductase activity, acting on paired donors, with incorporation or reduction of molecular oxygen	GO:0005783//endoplasmic reticulum
Unigene18850_All	451	71U	71	30	4.0178	12	1.6872	-1.25177	0.0175509	Down	30	4.7479	0.240884	0.62942	#N/A	gi|38174817|emb|CAD42637.1|	174.5	4e-43	putative cytochrome P450 [Hordeum vulgare subsp. vulgare]	gi|62632228|gb|AY989887.1|	145	5e-32	Hordeum vulgare subsp. vulgare cytochrome P450 monooxygenase CYP71U4v2 mRNA, complete cds	sp|D5JBW9|GAO_SAUCO	114	2e-26	Germacrene A oxidase OS=Saussurea costus PE=1 SV=1	all1361	53.1	2e-07	COG2124	Cytochrome P450	K16085	8e-25	110	osa:4335091	cytochrome P450, family 99, subfamily A, polypeptide 3 (9beta-pimara-7,15-diene oxidase) [EC:1.14.13.144]	-	GO:0046872//metal ion binding;GO:0016491//oxidoreductase activity	GO:0016023//cytoplasmic membrane-bounded vesicle
Unigene19691_All	542	51H	51	35	3.9005	74	8.6576	1.15031	0.000199306	Up	9	1.1852	-1.71853	0.00196177	Down	gi|440577308|emb|CCI55315.1|	326.6	1e-88	PH01B001I13.11 [Phyllostachys edulis]	gi|110734748|gb|DQ680849.1|	765	0	Avena strigosa beta-amyrin synthase (Sad1) and cytochrome P450 CYP51H10 (Sad2) genes, complete cds	sp|P92519|M810_ARATH	125	2e-29	Uncharacterized mitochondrial protein AtMg00810 OS=Arabidopsis thaliana GN=AtMg00810 PE=4 SV=1	--	--	--	--	--	K10760	3e-17	85.9	vvi:100247527	adenylate isopentenyltransferase (cytokinin synthase)	GO:0006200//ATP catabolic process;GO:0015074//DNA integration	GO:0051536//iron-sulfur cluster binding;GO:0003676//nucleic acid binding;GO:0009055//electron carrier activity;GO:0005524//ATP binding;GO:0016887//ATPase activity	-
Unigene19988_All	1634	71D	71	75	2.7724	27	1.0478	-1.40377	1.88e-05	Down	184	8.0376	1.53563	3.2e-15	Up	gi|51536369|dbj|BAD37500.1|	667.9	0	putative cytochrome P450 [Oryza sativa Japonica Group]	gi|115469133|ref|NM_001064701.1|	274	3e-70	Oryza sativa Japonica Group Os06g0641100 (Os06g0641100) mRNA, complete cds	sp|A6YIH8|C7D55_HYOMU	399	3e-111	Premnaspirodiene oxygenase OS=Hyoscyamus muticus GN=CYP71D55 PE=1 SV=1	VNG0422G	110	5e-24	COG2124	Cytochrome P450	K16083	2e-102	371	osa:4329725	cytochrome P450, family 71, subfamily Z, polypeptide 6 (ent-isokaurene C2-hydroxylase) [EC:1.14.13.143]	GO:0055114//oxidation-reduction process	GO:0009055//electron carrier activity;GO:0004497//monooxygenase activity;GO:0005506//iron ion binding;GO:0020037//heme binding;GO:0016705//oxidoreductase activity, acting on paired donors, with incorporation or reduction of molecular oxygen	GO:0016023//cytoplasmic membrane-bounded vesicle
Unigene19989_All	1676	71D	71	34	1.2253	5	0.1892	-2.69515	1.17e-05	Down	108	4.5995	1.90834	2.67e-12	Up	gi|51536369|dbj|BAD37500.1|	667.9	0	putative cytochrome P450 [Oryza sativa Japonica Group]	gi|115469133|ref|NM_001064701.1|	274	3e-70	Oryza sativa Japonica Group Os06g0641100 (Os06g0641100) mRNA, complete cds	sp|A6YIH8|C7D55_HYOMU	399	3e-111	Premnaspirodiene oxygenase OS=Hyoscyamus muticus GN=CYP71D55 PE=1 SV=1	VNG0422G	110	6e-24	COG2124	Cytochrome P450	K16083	2e-102	371	osa:4329725	cytochrome P450, family 71, subfamily Z, polypeptide 6 (ent-isokaurene C2-hydroxylase) [EC:1.14.13.143]	GO:0055114//oxidation-reduction process	GO:0009055//electron carrier activity;GO:0004497//monooxygenase activity;GO:0005506//iron ion binding;GO:0020037//heme binding;GO:0016705//oxidoreductase activity, acting on paired donors, with incorporation or reduction of molecular oxygen	GO:0016023//cytoplasmic membrane-bounded vesicle
Unigene20089_All	381	72A	72	51	8.0852	44	7.3231	-0.142829	0.70178	#N/A	29	5.4329	-0.573561	0.157601	#N/A	gi|414881348|tpg|DAA58479.1|	139.8	1e-32	TPA: putative cytochrome P450 superfamily protein [Zea mays]	gi|357130562|ref|XM_003566869.1|	147	1e-32	PREDICTED: Brachypodium distachyon secologanin synthase-like (LOC100829389), mRNA	sp|Q05047|C72A1_CATRO	66.2	5e-12	Secologanin synthase OS=Catharanthus roseus GN=CYP72A1 PE=2 SV=1	--	--	--	--	--	K15638	3e-11	64.7	aly:ARALYDRAFT_494050	cytochrome P450, family 72, subfamily C, polypeptide 1	GO:0055114//oxidation-reduction process	GO:0020037//heme binding;GO:0016705//oxidoreductase activity, acting on paired donors, with incorporation or reduction of molecular oxygen;GO:0004497//monooxygenase activity;GO:0005506//iron ion binding;GO:0009055//electron carrier activity	GO:0005783//endoplasmic reticulum
Unigene20090_All	2076	72A	72	703	20.4538	489	14.9365	-0.453527	3.88e-07	#N/A	111	3.8164	-2.42208	3.79e-84	Down	gi|357130563|ref|XP_003566917.1|	639.4	0	PREDICTED: secologanin synthase-like [Brachypodium distachyon]	gi|357130562|ref|XM_003566869.1|	301	2e-78	PREDICTED: Brachypodium distachyon secologanin synthase-like (LOC100829389), mRNA	sp|Q05047|C72A1_CATRO	400	1e-111	Secologanin synthase OS=Catharanthus roseus GN=CYP72A1 PE=2 SV=1	VNG0422G	145	3e-34	COG2124	Cytochrome P450	K15639	9e-101	366	ath:AT2G26710	cytochrome P450, family 734, subfamily A, polypeptide 1 (PHYB activation tagged suppressor 1) [EC:1.14.-.-]	GO:0055114//oxidation-reduction process	GO:0020037//heme binding;GO:0016705//oxidoreductase activity, acting on paired donors, with incorporation or reduction of molecular oxygen;GO:0004497//monooxygenase activity;GO:0005506//iron ion binding;GO:0009055//electron carrier activity	GO:0005783//endoplasmic reticulum
Unigene20123_All	628	89A	71	112	10.7722	96	9.6934	-0.152238	0.533541	#N/A	110	12.5024	0.214892	0.384817	#N/A	gi|326493210|dbj|BAJ85066.1|	292	4e-78	predicted protein [Hordeum vulgare subsp. vulgare]	gi|357149093|ref|XM_003574950.1|	333	1e-88	PREDICTED: Brachypodium distachyon cytochrome P450 89A2-like (LOC100822142), mRNA	sp|Q42602|C89A2_ARATH	105	3e-23	Cytochrome P450 89A2 OS=Arabidopsis thaliana GN=CYP89A2 PE=2 SV=2	DR2133	55.1	9e-08	COG4372	Uncharacterized protein conserved in bacteria with the myosin-like domain	K00517	7e-31	131	osa:4349111	[EC:1.14.-.-]	-	GO:0046872//metal ion binding;GO:0016491//oxidoreductase activity	-
Unigene20485_All	583			45	4.6622	45	4.8945	0.0701506	0.855629	#N/A	76	9.3048	0.996964	0.000709932	Up	gi|357145307|ref|XP_003573597.1|	378.6	3e-104	PREDICTED: NADPH--cytochrome P450 reductase-like [Brachypodium distachyon]	gi|357145306|ref|XM_003573549.1|	783	0	PREDICTED: Brachypodium distachyon NADPH--cytochrome P450 reductase-like (LOC100824818), mRNA	sp|Q05001|NCPR_CATRO	274	2e-74	NADPH--cytochrome P450 reductase OS=Catharanthus roseus GN=CPR PE=2 SV=1	YHR042w	72.4	5e-13	COG0369	Sulfite reductase, alpha subunit (flavoprotein)	K00327	3e-105	378	bdi:100824818	NADPH-ferrihemoprotein reductase [EC:1.6.2.4]	GO:0009698//phenylpropanoid metabolic process;GO:0055114//oxidation-reduction process	GO:0003958//NADPH-hemoprotein reductase activity;GO:0005506//iron ion binding;GO:0010181//FMN binding	GO:0005789//endoplasmic reticulum membrane
Unigene21195_All	395	75A	71	20	3.0583	30	4.816	0.655105	0.168118	#N/A	40	7.2281	1.24089	0.00397359	Up	gi|357119767|ref|XP_003561605.1|	226.1	1e-58	PREDICTED: flavonoid 3&apos;,5&apos;-hydroxylase-like [Brachypodium distachyon]	gi|242381879|emb|FP096865.1|	426	1e-117	Phyllostachys edulis cDNA clone: bphyem209i01, full insert sequence	sp|P48419|C75A3_PETHY	137	2e-33	Flavonoid 3',5'-hydroxylase 2 OS=Petunia hybrida GN=CYP75A3 PE=2 SV=1	--	--	--	--	--	K13083	5e-56	213	sbi:SORBI_01g034470	cytochrome P450, family 75, subfamily A (flavonoid 3',5'-hydroxylase) [EC:1.14.13.88]	GO:0055114//oxidation-reduction process	GO:0020037//heme binding;GO:0016705//oxidoreductase activity, acting on paired donors, with incorporation or reduction of molecular oxygen;GO:0004497//monooxygenase activity;GO:0005506//iron ion binding;GO:0009055//electron carrier activity	-
Unigene22332_All	516			59	6.9064	5	0.6145	-3.49045	1.42e-11	Down	19	2.6282	-1.39386	0.000427982	Down	gi|219814409|gb|ACL36483.1|	203	1e-51	hexose carrier [Aegilops tauschii] >gi|224365601|gb|ACN41353.1| hexose carrier [Triticum aestivum]	gi|224365600|gb|FJ436983.1|	444	1e-122	Triticum aestivum cultivar Chinese Spring hexose carrier, LR34, cytochrome P450, lectin receptor kinases, and cytochrome P450 genes, complete cds	sp|Q07423|HEX6_RICCO	157	4e-39	Hexose carrier protein HEX6 OS=Ricinus communis GN=HEX6 PE=2 SV=1	araE	52	5e-07	COG0477	Permeases of the major facilitator superfamily	K01188	3e-13	72.4	vvi:100255282	beta-glucosidase [EC:3.2.1.21]	GO:0055085//transmembrane transport;GO:0008643//carbohydrate transport	GO:0005351//sugar:hydrogen symporter activity	GO:0016021//integral to membrane
Unigene22472_All	478	92A	71	49	6.1918	49	6.5003	0.0701474	0.849819	#N/A	32	4.7784	-0.373831	0.377718	#N/A	gi|354802082|gb|AER39771.1|	253.1	1e-66	CYP92A44-1 [Festuca rubra subsp. commutata]	gi|354802081|gb|JF682482.1|	523	1e-146	Festuca rubra subsp. commutata CYP92A44-1 mRNA, complete cds	sp|Q50EK4|C75A1_PINTA	117	2e-27	Cytochrome P450 750A1 OS=Pinus taeda GN=CYP750A1 PE=2 SV=1	YGR189c	53.9	1e-07	COG2273	Beta-glucanase/Beta-glucan synthetase	K05280	1e-27	120	vvi:100232999	flavonoid 3'-monooxygenase [EC:1.14.13.21]	GO:0055114//oxidation-reduction process	GO:0009055//electron carrier activity;GO:0004497//monooxygenase activity;GO:0005506//iron ion binding;GO:0020037//heme binding;GO:0016705//oxidoreductase activity, acting on paired donors, with incorporation or reduction of molecular oxygen	GO:0016023//cytoplasmic membrane-bounded vesicle
Unigene22647_All	1289	81D	71	91	4.2642	162	7.9695	0.902214	4.9e-06	Up	85	4.7068	0.142471	0.624963	#N/A	gi|326511631|dbj|BAJ91960.1|	729.2	0	predicted protein [Hordeum vulgare subsp. vulgare]	gi|241987705|dbj|AK334962.1|	1118	0	Triticum aestivum cDNA, clone: WT011_J24, cultivar: Chinese Spring	sp|Q9FG65|C81D1_ARATH	358	5e-99	Cytochrome P450 81D1 OS=Arabidopsis thaliana GN=CYP81D1 PE=2 SV=1	alr1450	118	3e-26	COG2124	Cytochrome P450	K00517	8e-107	385	ath:AT4G37340	[EC:1.14.-.-]	GO:0055114//oxidation-reduction process	GO:0020037//heme binding;GO:0016705//oxidoreductase activity, acting on paired donors, with incorporation or reduction of molecular oxygen;GO:0004497//monooxygenase activity;GO:0005506//iron ion binding;GO:0009055//electron carrier activity	-
Unigene22686_All	1103	75A	71	52	2.8476	84	4.8291	0.762008	0.00568055	Up	94	6.0829	1.09501	3.48e-05	Up	gi|326505052|dbj|BAK02913.1|	590.9	1e-167	predicted protein [Hordeum vulgare subsp. vulgare]	gi|242381879|emb|FP096865.1|	1251	0	Phyllostachys edulis cDNA clone: bphyem209i01, full insert sequence	sp|Q96418|C75A5_EUSER	400	7e-112	Flavonoid 3',5'-hydroxylase OS=Eustoma exaltatum subsp. russellianum GN=CYP75A5 PE=2 SV=1	alr1450	111	3e-24	COG2124	Cytochrome P450	K13083	3e-157	552	sbi:SORBI_01g034460	cytochrome P450, family 75, subfamily A (flavonoid 3',5'-hydroxylase) [EC:1.14.13.88]	GO:0055114//oxidation-reduction process	GO:0020037//heme binding;GO:0016705//oxidoreductase activity, acting on paired donors, with incorporation or reduction of molecular oxygen;GO:0004497//monooxygenase activity;GO:0005506//iron ion binding;GO:0009055//electron carrier activity	-
Unigene22775_All	1080			101	5.6486	86	5.0494	-0.161781	0.530479	#N/A	175	11.5658	1.0339	3.49e-08	Up	gi|413922121|gb|AFW62053.1|	484.2	1e-135	hypothetical protein ZEAMMB73_790468 [Zea mays]	gi|357145306|ref|XM_003573549.1|	880	0	PREDICTED: Brachypodium distachyon NADPH--cytochrome P450 reductase-like (LOC100824818), mRNA	sp|Q05001|NCPR_CATRO	433	1e-121	NADPH--cytochrome P450 reductase OS=Catharanthus roseus GN=CPR PE=2 SV=1	BS_yetO_2	189	7e-48	COG0369	Sulfite reductase, alpha subunit (flavoprotein)	K00327	4e-136	482	sbi:SORBI_07g007640	NADPH-ferrihemoprotein reductase [EC:1.6.2.4]	GO:0009698//phenylpropanoid metabolic process;GO:0055114//oxidation-reduction process	GO:0003958//NADPH-hemoprotein reductase activity;GO:0005506//iron ion binding;GO:0010181//FMN binding	GO:0005789//endoplasmic reticulum membrane
Unigene22804_All	1689	71C	71	162	5.7934	335	12.5771	1.11832	5.93e-16	Up	253	10.6918	0.884023	5.23e-09	Up	gi|357129131|ref|XP_003566220.1|	759.6	0	PREDICTED: cytochrome P450 71C2-like [Brachypodium distachyon]	gi|357129130|ref|XM_003566172.1|	603	1e-169	PREDICTED: Brachypodium distachyon cytochrome P450 71C2-like (LOC100829179), mRNA	sp|P24465|C71A1_PERAE	404	6e-113	Cytochrome P450 71A1 OS=Persea americana GN=CYP71A1 PE=1 SV=2	SMc02579	123	8e-28	COG2124	Cytochrome P450	K13225	2e-100	365	zma:100382554	cytochrome P450, family 71, subfamily C, polypeptide 1 (3-hydroxyindolin-2-one monooxygenase) [EC:1.14.13.139]	GO:0055114//oxidation-reduction process	GO:0020037//heme binding;GO:0016705//oxidoreductase activity, acting on paired donors, with incorporation or reduction of molecular oxygen;GO:0004497//monooxygenase activity;GO:0005506//iron ion binding;GO:0009055//electron carrier activity	-
Unigene23079_All	862	71D	71	51	3.5736	41	3.0161	-0.244694	0.504878	#N/A	8	0.6624	-2.4316	1.06e-06	Down	gi|242093692|ref|XP_002437336.1|	321.6	1e-86	hypothetical protein SORBIDRAFT_10g025160 [Sorghum bicolor] >gi|241915559|gb|EER88703.1| hypothetical protein SORBIDRAFT_10g025160 [Sorghum bicolor]	gi|156765808|dbj|AK289193.1|	159	6e-36	Oryza sativa Japonica Group cDNA, clone: J100041A07, full insert sequence	sp|Q94FM7|C71DK_TOBAC	206	1e-53	5-epiaristolochene 1,3-dihydroxylase OS=Nicotiana tabacum GN=CYP71D20 PE=1 SV=2	--	--	--	--	--	K13267	7e-50	195	gmx:100814284	cytochrome P450, family 71, subfamily D, polypeptide 9 (flavonoid 6-hydroxylase) [EC:1.14.13.-]	-	GO:0046872//metal ion binding;GO:0016491//oxidoreductase activity	-
Unigene23087_All	1166	734A	72	214	11.0857	172	9.354	-0.245045	0.145616	#N/A	213	13.0389	0.234122	0.166785	#N/A	gi|326528299|dbj|BAJ93331.1|	525	9e-148	predicted protein [Hordeum vulgare subsp. vulgare]	gi|357133744|ref|XM_003568436.1|	835	0	PREDICTED: Brachypodium distachyon cytochrome P450 734A1-like (LOC100844772), mRNA	sp|O48786|C734A_ARATH	283	2e-76	Cytochrome P450 734A1 OS=Arabidopsis thaliana GN=CYP734A1 PE=2 SV=1	AGc2890	157	3e-38	COG2124	Cytochrome P450	K15639	5e-76	283	aly:ARALYDRAFT_901457	cytochrome P450, family 734, subfamily A, polypeptide 1 (PHYB activation tagged suppressor 1) [EC:1.14.-.-]	GO:0055114//oxidation-reduction process	GO:0020037//heme binding;GO:0016705//oxidoreductase activity, acting on paired donors, with incorporation or reduction of molecular oxygen;GO:0004497//monooxygenase activity;GO:0005506//iron ion binding;GO:0009055//electron carrier activity	-
Unigene23701_All	599			33	3.3276	54	5.7165	0.78065	0.0255953	Up	49	5.8389	0.811215	0.0287987	Up	gi|115471569|ref|NP_001059383.1|	212.2	4e-54	Os07g0285700 [Oryza sativa Japonica Group] >gi|113610919|dbj|BAF21297.1| Os07g0285700 [Oryza sativa Japonica Group]	gi|45357051|gb|AY485644.1|	63.9	2e-07	Triticum monococcum phosphatidylserine decarboxylase, ZCCT2, ZCCT1, and SNF2P genes, complete cds; nucellin pseudogene, complete sequence; putative transposase, phosphatidylinositol phosphatidylcholine transfer protein sec14 cytosolic-like protein, and phytochrome P450-like protein genes, complete cds; and unknown genes	--	--	--	--	--	--	--	--	--	--	--	--	--	--	-	-	-
Unigene23812_All	487	734A	72	9	1.1162	24	3.125	1.48526	0.01242	Up	63	9.2336	3.0483	1.94e-12	Up	--	--	--	--	gi|357135795|ref|XM_003569446.1|	125	5e-26	PREDICTED: Brachypodium distachyon cytochrome P450 734A6-like (LOC100843159), mRNA	--	--	--	--	--	--	--	--	--	--	--	--	--	--	-	-	-
Unigene24156_All	1088	707A	85	614	34.0868	60	3.4969	-3.28506	2.1e-109	Down	169	11.0871	-1.62033	9.42e-44	Down	gi|179251259|gb|ACB78189.1|	331.6	1e-89	ABA 8&apos;-hydroxylase [Triticum aestivum]	gi|241985860|dbj|AK333121.1|	710	0	Triticum aestivum cDNA, clone: WT005_L05, cultivar: Chinese Spring	sp|Q05JG2|ABAH1_ORYSJ	327	6e-90	Abscisic acid 8'-hydroxylase 1 OS=Oryza sativa subsp. japonica GN=CYP707A5 PE=2 SV=1	slr0574	91.7	2e-18	COG2124	Cytochrome P450	K09843	9e-90	328	bdi:100837492	(+)-abscisic acid 8'-hydroxylase [EC:1.14.13.93]	GO:0055114//oxidation-reduction process;GO:0010114//response to red light;GO:0046345//abscisic acid catabolic process;GO:0048838//release of seed from dormancy;GO:0050832//defense response to fungus	GO:0010295//(+)-abscisic acid 8'-hydroxylase activity;GO:0009055//electron carrier activity;GO:0019825//oxygen binding;GO:0020037//heme binding;GO:0005506//iron ion binding	GO:0016021//integral to membrane;GO:0005576//extracellular region
Unigene24206_All	379	51G	51	42	6.6935	0	0	-12.7085	5.13e-12	Down	14	2.6366	-1.34408	0.00480332	Down	gi|357145963|ref|XP_003573829.1|	201.4	3e-51	PREDICTED: obtusifoliol 14-alpha demethylase-like [Brachypodium distachyon]	gi|357145962|ref|XM_003573781.1|	93.7	1e-16	PREDICTED: Brachypodium distachyon obtusifoliol 14-alpha demethylase-like (LOC100844692), mRNA	sp|P93846|CP51_SORBI	157	2e-39	Obtusifoliol 14-alpha demethylase OS=Sorghum bicolor GN=CYP51 PE=1 SV=1	Rv0764c	79	2e-15	COG2124	Cytochrome P450	K05917	8e-50	192	sbi:SORBI_05g022360	cytochrome P450, family 51 (sterol 14-demethylase) [EC:1.14.13.70]	GO:0055114//oxidation-reduction process	GO:0020037//heme binding;GO:0016705//oxidoreductase activity, acting on paired donors, with incorporation or reduction of molecular oxygen;GO:0004497//monooxygenase activity;GO:0005506//iron ion binding;GO:0009055//electron carrier activity	GO:0005739//mitochondrion
Unigene25199_All	724	78A	71	170	14.1826	11	0.9634	-3.87984	4.3e-35	Down	33	3.2534	-2.1241	8.86e-18	Down	gi|242049930|ref|XP_002462709.1|	366.7	2e-100	hypothetical protein SORBIDRAFT_02g030640 [Sorghum bicolor] >gi|241926086|gb|EER99230.1| hypothetical protein SORBIDRAFT_02g030640 [Sorghum bicolor]	gi|241987532|dbj|AK334789.1|	561	1e-157	Triticum aestivum cDNA, clone: WT011_B07, cultivar: Chinese Spring	sp|O48927|C78A3_SOYBN	206	1e-53	Cytochrome P450 78A3 OS=Glycine max GN=CYP78A3 PE=2 SV=1	RSc2303	55.1	1e-07	COG4796	Type II secretory pathway, component HofQ	K00517	3e-47	186	ath:AT1G01190	[EC:1.14.-.-]	GO:0055114//oxidation-reduction process;GO:0010154//fruit development	GO:0020037//heme binding;GO:0016705//oxidoreductase activity, acting on paired donors, with incorporation or reduction of molecular oxygen;GO:0004497//monooxygenase activity;GO:0005506//iron ion binding;GO:0009055//electron carrier activity	-
Unigene25639_All	325	92A	71	36	6.6906	5	0.9756	-2.77777	4.22e-06	Down	0	0	-12.7079	2.32e-09	Down	gi|354802088|gb|AER39774.1|	186	1e-46	CYP92A44-4 [Festuca rubra subsp. commutata]	gi|226502603|ref|NM_001154100.1|	327	4e-87	Zea mays flavonoid 3-monooxygenase (LOC100281181), mRNA >gi|195612261|gb|EU955843.1| Zea mays clone 1548596 flavonoid 3-monooxygenase mRNA, complete cds	sp|O81973|C93A3_SOYBN	97.8	1e-21	Cytochrome P450 93A3 OS=Glycine max GN=CYP93A3 PE=2 SV=1	--	--	--	--	--	K13261	1e-20	96.3	gmx:100776878	cytochrome P450, family 93, subfamily A, polypeptide 1 (3,9-dihydroxypterocarpan 6a-monooxygenase) [EC:1.14.13.28]	GO:0055114//oxidation-reduction process	GO:0020037//heme binding;GO:0016705//oxidoreductase activity, acting on paired donors, with incorporation or reduction of molecular oxygen;GO:0004497//monooxygenase activity;GO:0005506//iron ion binding;GO:0009055//electron carrier activity	-
Unigene25701_All	373	71A	71	23	3.7245	0	0	-11.8628	1.02e-06	Down	1	0.1914	-4.28238	4.74e-05	Down	gi|326490143|dbj|BAJ94145.1|	160.2	8e-39	predicted protein [Hordeum vulgare subsp. vulgare]	gi|241985440|dbj|AK332700.1|	93.7	1e-16	Triticum aestivum cDNA, clone: WT004_K11, cultivar: Chinese Spring	sp|P24465|C71A1_PERAE	100	2e-22	Cytochrome P450 71A1 OS=Persea americana GN=CYP71A1 PE=1 SV=2	Rv0764c	53.9	7e-08	COG2124	Cytochrome P450	K16083	4e-21	97.4	osa:4329725	cytochrome P450, family 71, subfamily Z, polypeptide 6 (ent-isokaurene C2-hydroxylase) [EC:1.14.13.143]	-	-	-
Unigene25704_All	373	93A	71	23	3.7245	8	1.36	-1.45344	0.0205009	Down	0	0	-11.8628	4.62e-06	Down	gi|242047488|ref|XP_002461490.1|	151	5e-36	hypothetical protein SORBIDRAFT_02g003470 [Sorghum bicolor] >gi|241924867|gb|EER98011.1| hypothetical protein SORBIDRAFT_02g003470 [Sorghum bicolor]	gi|238010423|gb|BT085894.1|	81.8	5e-13	Zea mays full-length cDNA clone ZM_BFc0078A16 mRNA, complete cds	sp|Q42799|C93A2_SOYBN	105	7e-24	Cytochrome P450 93A2 OS=Glycine max GN=CYP93A2 PE=2 SV=1	Rv0764c	52.8	2e-07	COG2124	Cytochrome P450	K13261	2e-22	101	gmx:100776878	cytochrome P450, family 93, subfamily A, polypeptide 1 (3,9-dihydroxypterocarpan 6a-monooxygenase) [EC:1.14.13.28]	-	GO:0046872//metal ion binding;GO:0016491//oxidoreductase activity	GO:0016023//cytoplasmic membrane-bounded vesicle
Unigene25998_All	338	78A	71	17	3.0379	8	1.5009	-1.01725	0.146624	#N/A	0	0	-11.5689	0.000143254	Down	gi|125544332|gb|EAY90471.1|	179.1	1e-44	hypothetical protein OsI_12059 [Oryza sativa Indica Group]	gi|156765867|dbj|AK289252.1|	218	3e-54	Oryza sativa Japonica Group cDNA, clone: J100081F23, full insert sequence	sp|Q7Y1V5|C78AB_ORYSJ	111	1e-25	Cytochrome P450 78A11 OS=Oryza sativa subsp. japonica GN=CYP78A11 PE=1 SV=2	RSc1191	48.9	2e-06	COG2812	DNA polymerase III, gamma/tau subunits	K00517	1e-45	179	osa:4333118	[EC:1.14.-.-]	GO:0048437//floral organ development;GO:0010338//leaf formation;GO:0055114//oxidation-reduction process;GO:0010075//regulation of meristem growth;GO:0046622//positive regulation of organ growth;GO:0040009//regulation of growth rate;GO:0008284//positive regulation of cell proliferation	GO:0016705//oxidoreductase activity, acting on paired donors, with incorporation or reduction of molecular oxygen;GO:0009055//electron carrier activity;GO:0004497//monooxygenase activity;GO:0020037//heme binding;GO:0005506//iron ion binding	GO:0005783//endoplasmic reticulum
Unigene26073_All	403	71D	71	54	8.0935	6	0.9441	-3.09975	1.16e-09	Down	0	0	-12.9825	5.31e-14	Down	gi|326490143|dbj|BAJ94145.1|	169.1	1e-41	predicted protein [Hordeum vulgare subsp. vulgare]	gi|241985440|dbj|AK332700.1|	135	4e-29	Triticum aestivum cDNA, clone: WT004_K11, cultivar: Chinese Spring	sp|O22307|C71DB_LOTJA	98.6	1e-21	Cytochrome P450 71D11 (Fragment) OS=Lotus japonicus GN=CYP71D11 PE=2 SV=1	--	--	--	--	--	K00517	2e-20	95.9	ath:AT5G42590	[EC:1.14.-.-]	-	GO:0005488//binding	-
Unigene2611_All	4723	93A	71	826	10.5635	1234	16.5677	0.649285	6.45e-23	Up	1150	17.3796	0.718307	7.1e-27	Up	gi|357161761|ref|XP_003579196.1|	1823.9	0	PREDICTED: MATH domain-containing protein At5g43560-like [Brachypodium distachyon]	gi|357161760|ref|XM_003579148.1|	3029	0	PREDICTED: Brachypodium distachyon MATH domain-containing protein At5g43560-like (LOC100836292), mRNA	sp|Q8RY18|Y5436_ARATH	762	0	MATH domain-containing protein At5g43560 OS=Arabidopsis thaliana GN=At5g43560 PE=1 SV=1	AGc2890	110	3e-23	COG2124	Cytochrome P450	K13261	2e-75	283	gmx:100776878	cytochrome P450, family 93, subfamily A, polypeptide 1 (3,9-dihydroxypterocarpan 6a-monooxygenase) [EC:1.14.13.28]	-	-	-
Unigene26799_All	680	51G	51	67	5.9513	2	0.1865	-4.99596	2.16e-16	Down	8	0.8397	-2.82526	5.82e-10	Down	gi|357145957|ref|XP_003573827.1|	359	3e-98	PREDICTED: obtusifoliol 14-alpha demethylase-like [Brachypodium distachyon]	gi|357145956|ref|XM_003573779.1|	135	7e-29	PREDICTED: Brachypodium distachyon obtusifoliol 14-alpha demethylase-like (LOC100844089), mRNA	sp|P93846|CP51_SORBI	260	4e-70	Obtusifoliol 14-alpha demethylase OS=Sorghum bicolor GN=CYP51 PE=1 SV=1	SPAC13A11.02c	131	9e-31	COG2124	Cytochrome P450	K05917	3e-99	358	bdi:100844089	cytochrome P450, family 51 (sterol 14-demethylase) [EC:1.14.13.70]	GO:0055114//oxidation-reduction process	GO:0020037//heme binding;GO:0016705//oxidoreductase activity, acting on paired donors, with incorporation or reduction of molecular oxygen;GO:0004497//monooxygenase activity;GO:0005506//iron ion binding;GO:0009055//electron carrier activity	GO:0005739//mitochondrion
Unigene26800_All	370	51G	51	24	3.9179	0	0	-11.9359	5.4e-07	Down	4	0.7716	-2.34416	0.0019383	Down	gi|357145965|ref|XP_003573830.1|	94.4	6e-19	PREDICTED: obtusifoliol 14-alpha demethylase-like [Brachypodium distachyon]	--	--	--	--	--	--	--	--	--	--	--	--	--	K05917	4e-20	94.4	bdi:100845001	cytochrome P450, family 51 (sterol 14-demethylase) [EC:1.14.13.70]	-	GO:0016491//oxidoreductase activity;GO:0005488//binding	-
Unigene27067_All	307	71A	71	37	7.2796	10	2.0655	-1.81737	0.00037592	Down	10	2.325	-1.64663	0.00198625	Down	gi|357160309|ref|XP_003578724.1|	176	1e-43	PREDICTED: cytochrome P450 71A9-like [Brachypodium distachyon]	gi|116632481|emb|CT832285.1|	206	1e-50	Oryza sativa (indica cultivar-group) cDNA clone:OSIGCSA043B11, full insert sequence	sp|A6YIH8|C7D55_HYOMU	82.8	4e-17	Premnaspirodiene oxygenase OS=Hyoscyamus muticus GN=CYP71D55 PE=1 SV=1	--	--	--	--	--	K13083	3e-16	81.3	vvi:100251607	cytochrome P450, family 75, subfamily A (flavonoid 3',5'-hydroxylase) [EC:1.14.13.88]	GO:0055114//oxidation-reduction process	GO:0016709//oxidoreductase activity, acting on paired donors, with incorporation or reduction of molecular oxygen, NAD(P)H as one donor, and incorporation of one atom of oxygen;GO:0020037//heme binding;GO:0005506//iron ion binding;GO:0009055//electron carrier activity	-
Unigene27122_All	325	71D	71	28	5.2038	0	0	-12.3453	4.22e-08	Down	0	0	-12.3453	2.53e-07	Down	gi|357168448|ref|XP_003581652.1|	139	2e-32	PREDICTED: cytochrome P450 71D7-like [Brachypodium distachyon]	gi|241985440|dbj|AK332700.1|	170	6e-40	Triticum aestivum cDNA, clone: WT004_K11, cultivar: Chinese Spring	sp|P93530|C71D6_SOLCH	89	6e-19	Cytochrome P450 71D6 OS=Solanum chacoense GN=CYP71D6 PE=2 SV=1	--	--	--	--	--	K11868	6e-18	87	aly:ARALYDRAFT_481994	cytochrome P450, family 71, subfamily A, polypeptide 13 (indoleacetaldoxime dehydratase) [EC:4.99.1.6]	-	GO:0046872//metal ion binding;GO:0016491//oxidoreductase activity	-
Unigene27551_All	1208	99A	71	158	7.9002	28	1.4698	-2.42627	5.89e-21	Down	52	3.0725	-1.36248	2.74e-09	Down	gi|357165885|ref|XP_003580527.1|	589	5e-167	PREDICTED: cytochrome P450 99A2-like [Brachypodium distachyon]	gi|357165884|ref|XM_003580479.1|	188	9e-45	PREDICTED: Brachypodium distachyon cytochrome P450 99A2-like (LOC100834069), mRNA	sp|Q7X7X4|C99A2_ORYSJ	524	4e-149	Cytochrome P450 99A2 OS=Oryza sativa subsp. japonica GN=CYP99A2 PE=2 SV=2	BS_yetO_1	115	2e-25	COG2124	Cytochrome P450	K16085	7e-147	518	osa:4335091	cytochrome P450, family 99, subfamily A, polypeptide 3 (9beta-pimara-7,15-diene oxidase) [EC:1.14.13.144]	GO:0051502;GO:0071395//cellular response to jasmonic acid stimulus;GO:0055114//oxidation-reduction process	GO:0046872//metal ion binding;GO:0036209	GO:0016020//membrane
Unigene27638_All	362	71D	71	9	1.5017	6	1.051	-0.514834	0.595184	#N/A	2	0.3943	-1.92923	0.13834	#N/A	gi|125556226|gb|EAZ01832.1|	114	7e-25	hypothetical protein OsI_23856 [Oryza sativa Indica Group]	gi|357117156|ref|XM_003560292.1|	95.6	3e-17	PREDICTED: Brachypodium distachyon premnaspirodiene oxygenase-like (LOC100832091), mRNA	sp|P98183|C71DC_CATRO	88.2	1e-18	Tabersonine 16-hydroxylase (Fragment) OS=Catharanthus roseus GN=CYP71D12 PE=1 SV=1	SPAC13A11.02c	48.1	4e-06	COG2124	Cytochrome P450	K00517	3e-17	84.7	osa:4348172	[EC:1.14.-.-]	GO:0055114//oxidation-reduction process	GO:0020037//heme binding;GO:0016705//oxidoreductase activity, acting on paired donors, with incorporation or reduction of molecular oxygen;GO:0004497//monooxygenase activity;GO:0005506//iron ion binding;GO:0009055//electron carrier activity	-
Unigene2804_All	1924	71A	71	578	18.1455	93	3.0651	-2.56561	5.38e-80	Down	398	14.7652	-0.297411	0.00466574	#N/A	gi|326530386|dbj|BAJ97619.1|	957.2	0	predicted protein [Hordeum vulgare subsp. vulgare]	gi|116633741|emb|CT833523.1|	575	1e-161	Oryza sativa (indica cultivar-group) cDNA clone:OSIGCRA207O17, full insert sequence	sp|C0SJS3|ANGS_PASSA	143	3e-34	Angelicin synthase (Fragment) OS=Pastinaca sativa GN=CYP71AJ4 PE=1 SV=1	BH0579	127	9e-29	COG2124	Cytochrome P450	K00517	3e-160	563	osa:4341325	[EC:1.14.-.-]	GO:0055114//oxidation-reduction process	GO:0020037//heme binding;GO:0016705//oxidoreductase activity, acting on paired donors, with incorporation or reduction of molecular oxygen;GO:0004497//monooxygenase activity;GO:0005506//iron ion binding;GO:0009055//electron carrier activity	-
Unigene28939_All	325	71Y	71	18	3.3453	12	2.3413	-0.514826	0.427765	#N/A	11	2.4158	-0.469635	0.533703	#N/A	gi|326490377|dbj|BAJ84852.1|	128.3	3e-29	predicted protein [Hordeum vulgare subsp. vulgare]	gi|195616061|gb|EU957743.1|	73.8	1e-10	Zea mays clone 1613544 cytochrome P450 CYP71Y10 mRNA, complete cds	sp|Q9XHE8|C71DI_MENSP	84	2e-17	Cytochrome P450 71D18 OS=Mentha spicata GN=CYP71D18 PE=1 SV=1	--	--	--	--	--	K13261	2e-15	79	gmx:100776878	cytochrome P450, family 93, subfamily A, polypeptide 1 (3,9-dihydroxypterocarpan 6a-monooxygenase) [EC:1.14.13.28]	-	GO:0046872//metal ion binding;GO:0016491//oxidoreductase activity	-
Unigene2897_All	1807	716B	85	359	12	108	3.7899	-1.6628	7e-29	Down	1172	46.2945	1.94781	1.02e-130	Up	gi|357119613|ref|XP_003561530.1|	719.2	0	PREDICTED: cytochrome P450 716B1-like [Brachypodium distachyon]	gi|357119614|ref|XM_003561483.1|	692	0	PREDICTED: Brachypodium distachyon cytochrome P450 716B1-like (LOC100838440), mRNA	sp|Q50EK1|C16B1_PICSI	302	4e-82	Cytochrome P450 716B1 OS=Picea sitchensis GN=CYP716B1 PE=2 SV=1	slr0574	195	2e-49	COG2124	Cytochrome P450	K09843	6e-66	250	smo:SELMODRAFT_96503	(+)-abscisic acid 8'-hydroxylase [EC:1.14.13.93]	GO:0055114//oxidation-reduction process	GO:0020037//heme binding;GO:0016705//oxidoreductase activity, acting on paired donors, with incorporation or reduction of molecular oxygen;GO:0004497//monooxygenase activity;GO:0005506//iron ion binding;GO:0009055//electron carrier activity	-
Unigene30111_All	382	51H	51	6	0.9487	38	6.3079	2.73314	1.13e-06	Up	3	0.5606	-0.75898	0.617381	#N/A	gi|440577308|emb|CCI55315.1|	204.1	5e-52	PH01B001I13.11 [Phyllostachys edulis]	gi|110734748|gb|DQ680849.1|	367	6e-99	Avena strigosa beta-amyrin synthase (Sad1) and cytochrome P450 CYP51H10 (Sad2) genes, complete cds	sp|P10978|POLX_TOBAC	86.7	3e-18	Retrovirus-related Pol polyprotein from transposon TNT 1-94 OS=Nicotiana tabacum PE=2 SV=1	--	--	--	--	--	K12619	1e-16	82.8	osa:4349826	5'-3' exoribonuclease 2 [EC:3.1.13.-]	GO:0006200//ATP catabolic process;GO:0015074//DNA integration	GO:0051536//iron-sulfur cluster binding;GO:0003676//nucleic acid binding;GO:0009055//electron carrier activity;GO:0005524//ATP binding;GO:0016887//ATPase activity	-
Unigene30828_All	333	72A	72	5	0.9069	39	7.4265	3.03367	1.74e-07	Up	7	1.5004	0.726332	0.515786	#N/A	gi|326526389|dbj|BAJ97211.1|	196.8	8e-50	predicted protein [Hordeum vulgare subsp. vulgare]	gi|357135215|ref|XM_003569159.1|	147	8e-33	PREDICTED: Brachypodium distachyon secologanin synthase-like (LOC100832455), mRNA	sp|Q05047|C72A1_CATRO	124	1e-29	Secologanin synthase OS=Catharanthus roseus GN=CYP72A1 PE=2 SV=1	YDR402c	58.2	4e-09	COG2124	Cytochrome P450	K15638	8e-28	119	aly:ARALYDRAFT_494050	cytochrome P450, family 72, subfamily C, polypeptide 1	GO:0016131//brassinosteroid metabolic process;GO:0009826//unidimensional cell growth;GO:0009416//response to light stimulus;GO:0022900//electron transport chain	GO:0009055//electron carrier activity;GO:0004497//monooxygenase activity;GO:0005506//iron ion binding;GO:0020037//heme binding;GO:0016705//oxidoreductase activity, acting on paired donors, with incorporation or reduction of molecular oxygen	GO:0005783//endoplasmic reticulum
Unigene30873_All	328	51H	51	4	0.7366	41	7.9264	3.42771	1.19e-08	Up	3	0.6528	-0.17424	0.939568	#N/A	gi|48843849|gb|AAT47108.1|	189.5	1e-47	putative polyprotein [Oryza sativa Japonica Group]	gi|110734748|gb|DQ680849.1|	323	6e-86	Avena strigosa beta-amyrin synthase (Sad1) and cytochrome P450 CYP51H10 (Sad2) genes, complete cds	sp|P10978|POLX_TOBAC	75.9	5e-15	Retrovirus-related Pol polyprotein from transposon TNT 1-94 OS=Nicotiana tabacum PE=2 SV=1	--	--	--	--	--	K12619	6e-15	77	osa:4349826	5'-3' exoribonuclease 2 [EC:3.1.13.-]	GO:0006200//ATP catabolic process;GO:0015074//DNA integration	GO:0051536//iron-sulfur cluster binding;GO:0003676//nucleic acid binding;GO:0009055//electron carrier activity;GO:0005524//ATP binding;GO:0016887//ATPase activity	-
Unigene30889_All	955	86B	86	18	1.1385	335	22.2437	4.28819	7.07e-79	Up	8	0.5979	-0.929158	0.219151	#N/A	gi|242056157|ref|XP_002457224.1|	468	1e-130	hypothetical protein SORBIDRAFT_03g003590 [Sorghum bicolor] >gi|241929199|gb|EES02344.1| hypothetical protein SORBIDRAFT_03g003590 [Sorghum bicolor]	gi|115434939|ref|NM_001048763.1|	617	1e-174	Oryza sativa Japonica Group Os01g0183600 (Os01g0183600) mRNA, complete cds	sp|Q9FMY1|C86B1_ARATH	171	6e-43	Cytochrome P450 86B1 OS=Arabidopsis thaliana GN=CYP86B1 PE=2 SV=1	VNG0422G	53.9	4e-07	COG2124	Cytochrome P450	K00517	5e-49	192	ath:AT5G52320	[EC:1.14.-.-]	GO:0022900//electron transport chain	GO:0009055//electron carrier activity;GO:0004497//monooxygenase activity;GO:0005506//iron ion binding;GO:0020037//heme binding;GO:0016705//oxidoreductase activity, acting on paired donors, with incorporation or reduction of molecular oxygen	-
Unigene31171_All	439	86B	86	7	0.9631	133	19.2112	4.31812	1.14e-31	Up	5	0.813	-0.24443	0.863819	#N/A	gi|242056157|ref|XP_002457224.1|	253.1	1e-66	hypothetical protein SORBIDRAFT_03g003590 [Sorghum bicolor] >gi|241929199|gb|EES02344.1| hypothetical protein SORBIDRAFT_03g003590 [Sorghum bicolor]	gi|238014799|gb|BT088082.1|	281	3e-73	Zea mays full-length cDNA clone ZM_BFc0007I19 mRNA, complete cds	sp|Q9FMY1|C86B1_ARATH	158	1e-39	Cytochrome P450 86B1 OS=Arabidopsis thaliana GN=CYP86B1 PE=2 SV=1	VNG0422G	81.3	5e-16	COG2124	Cytochrome P450	K15405	3e-45	178	aly:ARALYDRAFT_474859	cytochrome P450, family 96, subfamily A, polypeptide 15 (midchain alkane hydroxylase)	GO:0022900//electron transport chain	GO:0020037//heme binding;GO:0016705//oxidoreductase activity, acting on paired donors, with incorporation or reduction of molecular oxygen;GO:0004497//monooxygenase activity;GO:0005506//iron ion binding;GO:0009055//electron carrier activity	GO:0005576//extracellular region
Unigene31925_All	384	51H	51	10	1.573	29	4.7889	1.60618	0.00326689	Up	11	2.0447	0.378371	0.655561	#N/A	gi|440577308|emb|CCI55315.1|	232.3	1e-60	PH01B001I13.11 [Phyllostachys edulis]	gi|110734748|gb|DQ680849.1|	523	1e-146	Avena strigosa beta-amyrin synthase (Sad1) and cytochrome P450 CYP51H10 (Sad2) genes, complete cds	sp|P10978|POLX_TOBAC	110	2e-25	Retrovirus-related Pol polyprotein from transposon TNT 1-94 OS=Nicotiana tabacum PE=2 SV=1	--	--	--	--	--	--	--	--	--	--	GO:0006200//ATP catabolic process;GO:0015074//DNA integration	GO:0051536//iron-sulfur cluster binding;GO:0003676//nucleic acid binding;GO:0009055//electron carrier activity;GO:0005524//ATP binding;GO:0016887//ATPase activity	-
Unigene3287_All	849	71A	71	53	3.7706	21	1.5685	-1.26541	0.00109113	Down	62	5.2125	0.467181	0.150166	#N/A	gi|326519224|dbj|BAJ96611.1|	412.1	5e-114	predicted protein [Hordeum vulgare subsp. vulgare]	gi|242387929|emb|FP099756.1|	323	2e-85	Phyllostachys edulis cDNA clone: bphyem212a19, full insert sequence	sp|P37117|C71A4_SOLME	202	2e-52	Cytochrome P450 71A4 OS=Solanum melongena GN=CYP71A4 PE=2 SV=1	AGc2890	58.9	1e-08	COG2124	Cytochrome P450	K00517	3e-47	186	ath:AT5G24960	[EC:1.14.-.-]	-	GO:0046872//metal ion binding;GO:0016491//oxidoreductase activity	GO:0016023//cytoplasmic membrane-bounded vesicle
Unigene3301_All	495	51H	51	19	2.3184	46	5.8928	1.34582	0.00101557	Up	24	3.4607	0.577934	0.294743	#N/A	gi|242063606|ref|XP_002453092.1|	68.6	4e-11	hypothetical protein SORBIDRAFT_04g038323 [Sorghum bicolor] >gi|241932923|gb|EES06068.1| hypothetical protein SORBIDRAFT_04g038323 [Sorghum bicolor]	gi|110734748|gb|DQ680849.1|	77.8	1e-11	Avena strigosa beta-amyrin synthase (Sad1) and cytochrome P450 CYP51H10 (Sad2) genes, complete cds	sp|Q84ZL0|FH5_ORYSJ	35.4	4e-06	Formin-like protein 5 OS=Oryza sativa subsp. japonica GN=FH5 PE=2 SV=2	--	--	--	--	--	--	--	--	--	--	-	-	-
Unigene33212_All	677	51H	51	35	3.1227	60	5.6199	0.84775	0.0108517	Up	11	1.1597	-1.42904	0.0075024	Down	gi|2443320|dbj|BAA22288.1|	348.2	6e-95	polyprotein [Oryza australiensis]	gi|110734748|gb|DQ680849.1|	488	1e-135	Avena strigosa beta-amyrin synthase (Sad1) and cytochrome P450 CYP51H10 (Sad2) genes, complete cds	sp|P10978|POLX_TOBAC	223	8e-59	Retrovirus-related Pol polyprotein from transposon TNT 1-94 OS=Nicotiana tabacum PE=2 SV=1	--	--	--	--	--	K10760	9e-19	91.7	vvi:100247527	adenylate isopentenyltransferase (cytokinin synthase)	GO:0015074//DNA integration	GO:0003676//nucleic acid binding;GO:0008270//zinc ion binding	-
Unigene33215_All	318	71D	71	12	2.2793	16	3.1905	0.485192	0.46639	#N/A	8	1.7957	-0.344044	0.719839	#N/A	gi|357168448|ref|XP_003581652.1|	132.5	1e-30	PREDICTED: cytochrome P450 71D7-like [Brachypodium distachyon]	gi|13516743|dbj|AB036772.1|	133	1e-28	Triticum aestivum N-1 mRNA for cytochrome P450, complete cds	sp|P93531|C71D7_SOLCH	82	7e-17	Cytochrome P450 71D7 OS=Solanum chacoense GN=CYP71D7 PE=3 SV=1	--	--	--	--	--	K00517	6e-15	77	ath:AT1G11610	[EC:1.14.-.-]	-	GO:0046872//metal ion binding;GO:0016491//oxidoreductase activity	GO:0016023//cytoplasmic membrane-bounded vesicle
Unigene33360_All	493	71D	71	4	0.4901	40	5.1449	3.39199	2.18e-08	Up	10	1.4478	1.56271	0.114641	#N/A	gi|357117157|ref|XP_003560340.1|	183	1e-45	PREDICTED: premnaspirodiene oxygenase-like [Brachypodium distachyon]	gi|297606247|ref|NM_001064702.2|	97.6	1e-17	Oryza sativa Japonica Group Os06g0641200 (Os06g0641200) mRNA, complete cds	sp|P93531|C71D7_SOLCH	128	2e-30	Cytochrome P450 71D7 OS=Solanum chacoense GN=CYP71D7 PE=3 SV=1	DR2473	55.8	3e-08	COG2124	Cytochrome P450	K16083	5e-27	118	osa:4329725	cytochrome P450, family 71, subfamily Z, polypeptide 6 (ent-isokaurene C2-hydroxylase) [EC:1.14.13.143]	GO:0055114//oxidation-reduction process	GO:0020037//heme binding;GO:0016705//oxidoreductase activity, acting on paired donors, with incorporation or reduction of molecular oxygen;GO:0004497//monooxygenase activity;GO:0005506//iron ion binding;GO:0009055//electron carrier activity	-
Unigene3341_All	2157	78A	71	749	20.9738	1149	33.7782	0.687504	1.38e-23	Up	911	30.1459	0.523374	1.71e-12	#N/A	gi|326532388|dbj|BAK05123.1|	881.3	0	predicted protein [Hordeum vulgare subsp. vulgare]	gi|151426396|dbj|AK248620.1|	948	0	Hordeum vulgare subsp. vulgare cDNA clone: FLbaf140k15, mRNA sequence	sp|O48927|C78A3_SOYBN	591	5e-169	Cytochrome P450 78A3 OS=Glycine max GN=CYP78A3 PE=2 SV=1	alr1450	90.5	1e-17	COG2124	Cytochrome P450	K00517	5e-164	576	ath:AT1G01190	[EC:1.14.-.-]	GO:0010154//fruit development;GO:0055114//oxidation-reduction process	GO:0009055//electron carrier activity;GO:0004497//monooxygenase activity;GO:0005506//iron ion binding;GO:0020037//heme binding;GO:0016705//oxidoreductase activity, acting on paired donors, with incorporation or reduction of molecular oxygen	-
Unigene34001_All	380	51H	51	17	2.7022	42	7.0086	1.37499	0.0014597	Up	3	0.5635	-2.26165	0.0136465	Down	gi|440577308|emb|CCI55315.1|	234.6	3e-61	PH01B001I13.11 [Phyllostachys edulis]	gi|110734748|gb|DQ680849.1|	293	7e-77	Avena strigosa beta-amyrin synthase (Sad1) and cytochrome P450 CYP51H10 (Sad2) genes, complete cds	sp|P10978|POLX_TOBAC	116	3e-27	Retrovirus-related Pol polyprotein from transposon TNT 1-94 OS=Nicotiana tabacum PE=2 SV=1	--	--	--	--	--	--	--	--	--	--	GO:0006200//ATP catabolic process;GO:0015074//DNA integration	GO:0051536//iron-sulfur cluster binding;GO:0003676//nucleic acid binding;GO:0009055//electron carrier activity;GO:0005524//ATP binding;GO:0016887//ATPase activity	-
Unigene3447_All	453	94A	86	43	5.7335	70	9.7986	0.77316	0.0109688	Up	36	5.6724	-0.0154568	0.980226	#N/A	gi|357131713|ref|XP_003567479.1|	267.7	4e-71	PREDICTED: cytochrome P450 94A1-like [Brachypodium distachyon]	gi|357131712|ref|XM_003567431.1|	460	1e-127	PREDICTED: Brachypodium distachyon cytochrome P450 94A1-like (LOC100846092), mRNA	sp|P98188|C94A2_VICSA	146	4e-36	Cytochrome P450 94A2 OS=Vicia sativa GN=CYP94A2 PE=2 SV=1	BH0579	64.7	6e-11	COG2124	Cytochrome P450	K00517	6e-37	150	ath:AT3G56630	[EC:1.14.-.-]	GO:0055114//oxidation-reduction process	GO:0009055//electron carrier activity;GO:0004497//monooxygenase activity;GO:0005506//iron ion binding;GO:0020037//heme binding;GO:0016705//oxidoreductase activity, acting on paired donors, with incorporation or reduction of molecular oxygen	GO:0016023//cytoplasmic membrane-bounded vesicle;GO:0005739//mitochondrion
Unigene347_All	2023	90A	85	1496	44.6665	700	21.9416	-1.02552	1.71e-56	Down	283	9.9851	-2.16134	8.65e-156	Down	gi|357161002|ref|XP_003578946.1|	911	0	PREDICTED: cytochrome P450 90A1-like [Brachypodium distachyon]	gi|241987495|dbj|AK334752.1|	1951	0	Triticum aestivum cDNA, clone: WT010_O19, cultivar: Chinese Spring	sp|Q42569|C90A1_ARATH	540	2e-153	Cytochrome P450 90A1 OS=Arabidopsis thaliana GN=CYP90A1 PE=2 SV=1	slr0574	141	4e-33	COG2124	Cytochrome P450	K09588	0	910	bdi:100831598	cytochrome P450, family 90, subfamily A, polypeptide 1 [EC:1.14.-.-]	GO:0055114//oxidation-reduction process	GO:0009055//electron carrier activity;GO:0004497//monooxygenase activity;GO:0005506//iron ion binding;GO:0020037//heme binding;GO:0016705//oxidoreductase activity, acting on paired donors, with incorporation or reduction of molecular oxygen	GO:0016023//cytoplasmic membrane-bounded vesicle
Unigene3553_All	374			16	2.584	19	3.2214	0.318082	0.597097	#N/A	36	6.8705	1.41081	0.00243499	Up	gi|357145307|ref|XP_003573597.1|	203.8	7e-52	PREDICTED: NADPH--cytochrome P450 reductase-like [Brachypodium distachyon]	gi|357145306|ref|XM_003573549.1|	305	2e-80	PREDICTED: Brachypodium distachyon NADPH--cytochrome P450 reductase-like (LOC100824818), mRNA	sp|Q9SUM3|NCPR2_ARATH	162	4e-41	NADPH--cytochrome P450 reductase 2 OS=Arabidopsis thaliana GN=ATR2 PE=1 SV=1	SPBC365.17	74.7	4e-14	COG0369	Sulfite reductase, alpha subunit (flavoprotein)	K00327	4e-53	203	bdi:100824818	NADPH-ferrihemoprotein reductase [EC:1.6.2.4]	GO:0009698//phenylpropanoid metabolic process;GO:0055114//oxidation-reduction process	GO:0003958//NADPH-hemoprotein reductase activity;GO:0005506//iron ion binding;GO:0010181//FMN binding	GO:0005789//endoplasmic reticulum membrane
Unigene3667_All	526			21	2.4115	30	3.6166	0.584703	0.216304	#N/A	16	2.1712	-0.151438	0.836105	#N/A	gi|238014800|gb|ACR38435.1|	35.4	1e-14	unknown [Zea mays] >gi|413947641|gb|AFW80290.1| putative cytochrome P450 superfamily protein [Zea mays]	gi|238014799|gb|BT088082.1|	99.6	3e-18	Zea mays full-length cDNA clone ZM_BFc0007I19 mRNA, complete cds	--	--	--	--	--	--	--	--	--	K00517	2e-06	45.1	ath:AT5G52320	[EC:1.14.-.-]	GO:0022900//electron transport chain	GO:0004497//monooxygenase activity;GO:0005488//binding	-
Unigene36885_All	302	72A	72	24	4.8001	34	7.139	0.572658	0.194728	#N/A	66	15.599	1.70032	8.56e-07	Up	gi|357135623|ref|XP_003569408.1|	105.1	3e-22	PREDICTED: secologanin synthase-like [Brachypodium distachyon]	gi|357135622|ref|XM_003569360.1|	188	2e-45	PREDICTED: Brachypodium distachyon secologanin synthase-like (LOC100842753), mRNA	sp|Q05047|C72A1_CATRO	78.2	1e-15	Secologanin synthase OS=Catharanthus roseus GN=CYP72A1 PE=2 SV=1	--	--	--	--	--	K15638	8e-15	76.6	ath:AT1G17060	cytochrome P450, family 72, subfamily C, polypeptide 1	GO:0016131//brassinosteroid metabolic process;GO:0009826//unidimensional cell growth;GO:0009416//response to light stimulus;GO:0055114//oxidation-reduction process	GO:0009055//electron carrier activity;GO:0004497//monooxygenase activity;GO:0005506//iron ion binding;GO:0020037//heme binding;GO:0016705//oxidoreductase activity, acting on paired donors, with incorporation or reduction of molecular oxygen	GO:0005783//endoplasmic reticulum
Unigene37418_All	398	71D	71	10	1.5176	31	4.9391	1.70246	0.00144471	Up	13	2.3314	0.619405	0.430121	#N/A	gi|326510301|dbj|BAJ87367.1|	182.6	1e-45	predicted protein [Hordeum vulgare subsp. vulgare]	gi|357138532|ref|XM_003570798.1|	87.7	8e-15	PREDICTED: Brachypodium distachyon premnaspirodiene oxygenase-like, transcript variant 2 (LOC100821505), mRNA	sp|O81974|C71D8_SOYBN	113	4e-26	Cytochrome P450 71D8 OS=Glycine max GN=CYP71D8 PE=2 SV=1	--	--	--	--	--	K16083	3e-18	88.2	osa:4329725	cytochrome P450, family 71, subfamily Z, polypeptide 6 (ent-isokaurene C2-hydroxylase) [EC:1.14.13.143]	GO:0055114//oxidation-reduction process	GO:0009055//electron carrier activity;GO:0004497//monooxygenase activity;GO:0005506//iron ion binding;GO:0020037//heme binding;GO:0016705//oxidoreductase activity, acting on paired donors, with incorporation or reduction of molecular oxygen	GO:0016023//cytoplasmic membrane-bounded vesicle
Unigene37467_All	347	71B	71	15	2.611	56	10.2335	1.97063	1.09e-06	Up	15	3.0855	0.240902	0.731104	#N/A	gi|242088481|ref|XP_002440073.1|	112.5	2e-24	hypothetical protein SORBIDRAFT_09g025490 [Sorghum bicolor] >gi|241945358|gb|EES18503.1| hypothetical protein SORBIDRAFT_09g025490 [Sorghum bicolor]	gi|241988177|dbj|AK335435.1|	89.7	2e-15	Triticum aestivum cDNA, clone: SET2_J01, cultivar: Chinese Spring	sp|O65786|C71B4_ARATH	80.5	2e-16	Cytochrome P450 71B4 OS=Arabidopsis thaliana GN=CYP71B4 PE=2 SV=2	--	--	--	--	--	K00517	6e-16	80.5	ath:AT3G26280	[EC:1.14.-.-]	GO:0055114//oxidation-reduction process	GO:0009055//electron carrier activity;GO:0004497//monooxygenase activity;GO:0005506//iron ion binding;GO:0020037//heme binding;GO:0016705//oxidoreductase activity, acting on paired donors, with incorporation or reduction of molecular oxygen	GO:0016023//cytoplasmic membrane-bounded vesicle
Unigene3753_All	388	93A	71	13	2.0238	21	3.4321	0.762025	0.191773	#N/A	30	5.5189	1.44731	0.00520122	Up	gi|326515546|dbj|BAK07019.1|	236.1	1e-61	predicted protein [Hordeum vulgare subsp. vulgare]	gi|241986306|dbj|AK333567.1|	482	1e-133	Triticum aestivum cDNA, clone: WT006_M19, cultivar: Chinese Spring	sp|O81973|C93A3_SOYBN	135	7e-33	Cytochrome P450 93A3 OS=Glycine max GN=CYP93A3 PE=2 SV=1	Rv3876	47	8e-06	COG0455	ATPases involved in chromosome partitioning	K13261	9e-31	129	gmx:100776878	cytochrome P450, family 93, subfamily A, polypeptide 1 (3,9-dihydroxypterocarpan 6a-monooxygenase) [EC:1.14.13.28]	GO:0055114//oxidation-reduction process	GO:0020037//heme binding;GO:0016705//oxidoreductase activity, acting on paired donors, with incorporation or reduction of molecular oxygen;GO:0004497//monooxygenase activity;GO:0005506//iron ion binding;GO:0009055//electron carrier activity	-
Unigene37867_All	438	94A	86	8	1.1032	30	4.3432	1.97706	0.000495431	Up	3	0.4889	-1.17408	0.359606	#N/A	gi|348677711|gb|EGZ17528.1|	92.4	2e-18	hypothetical protein PHYSODRAFT_314852 [Phytophthora sojae]	--	--	--	--	sp|O81117|C94A1_VICSA	79.7	6e-16	Cytochrome P450 94A1 OS=Vicia sativa GN=CYP94A1 PE=2 SV=2	DRA0210	53.5	1e-07	COG0747	ABC-type dipeptide transport system, periplasmic component	K13407	2e-15	79.7	vvi:100259592	cytochrome P450, family 94, subfamily A, polypeptide 1 (fatty acid omega-hydroxylase) [EC:1.14.-.-]	-	GO:0016491//oxidoreductase activity;GO:0005488//binding	-
Unigene3917_All	2171	76C	71	3807	105.918	5523	161.317	0.606957	1.04e-88	Up	10023	329.532	1.63747	0	Up	gi|326521492|dbj|BAK00322.1|	1000.7	0	predicted protein [Hordeum vulgare subsp. vulgare]	gi|241986519|dbj|AK333780.1|	1808	0	Triticum aestivum cDNA, clone: SET2_C14, cultivar: Chinese Spring	sp|O64638|C76C3_ARATH	343	2e-94	Cytochrome P450 76C3 OS=Arabidopsis thaliana GN=CYP76C3 PE=2 SV=2	BH0579	121	4e-27	COG2124	Cytochrome P450	K13083	3e-95	348	bdi:100832240	cytochrome P450, family 75, subfamily A (flavonoid 3',5'-hydroxylase) [EC:1.14.13.88]	GO:0055114//oxidation-reduction process	GO:0009055//electron carrier activity;GO:0004497//monooxygenase activity;GO:0005506//iron ion binding;GO:0020037//heme binding;GO:0016705//oxidoreductase activity, acting on paired donors, with incorporation or reduction of molecular oxygen	GO:0005886//plasma membrane;GO:0005618//cell wall;GO:0005739//mitochondrion
Unigene41265_All	313	71C	71	8	1.5438	22	4.457	1.52959	0.0148007	Up	21	4.7889	1.63321	0.0118383	Up	gi|242078717|ref|XP_002444127.1|	152.1	2e-36	hypothetical protein SORBIDRAFT_07g008870 [Sorghum bicolor] >gi|241940477|gb|EES13622.1| hypothetical protein SORBIDRAFT_07g008870 [Sorghum bicolor]	gi|242078716|ref|XM_002444082.1|	71.9	4e-10	Sorghum bicolor hypothetical protein, mRNA	sp|Q43257|C71C4_MAIZE	103	3e-23	indole-2-monooxygenase OS=Zea mays GN=CYP71C4 PE=1 SV=1	--	--	--	--	--	K13223	8e-23	103	zma:100192631	cytochrome P450, family 71, subfamily C, polypeptide 4 (indole-2-monooxygenase) [EC:1.14.13.137]	GO:0055114//oxidation-reduction process	GO:0020037//heme binding;GO:0016705//oxidoreductase activity, acting on paired donors, with incorporation or reduction of molecular oxygen;GO:0004497//monooxygenase activity;GO:0005506//iron ion binding;GO:0009055//electron carrier activity	-
Unigene41354_All	330	716B	85	3	0.5491	5	0.9608	0.807167	0.544588	#N/A	14	3.0281	2.46327	0.00748316	Up	gi|357122630|ref|XP_003563018.1|	143.3	1e-33	PREDICTED: cytochrome P450 716B1-like [Brachypodium distachyon]	gi|357122629|ref|XM_003562970.1|	234	5e-59	PREDICTED: Brachypodium distachyon cytochrome P450 716B1-like (LOC100846787), mRNA	sp|Q6WG30|T5H_TAXCU	102	4e-23	Taxadiene 5-alpha hydroxylase OS=Taxus cuspidata PE=1 SV=2	slr0574	74.7	4e-14	COG2124	Cytochrome P450	K09843	6e-18	87	aly:ARALYDRAFT_683506	(+)-abscisic acid 8'-hydroxylase [EC:1.14.13.93]	GO:0055114//oxidation-reduction process	GO:0020037//heme binding;GO:0016705//oxidoreductase activity, acting on paired donors, with incorporation or reduction of molecular oxygen;GO:0004497//monooxygenase activity;GO:0005506//iron ion binding;GO:0009055//electron carrier activity	-
Unigene4137_All	436	90D	85	26	3.6019	34	4.9449	0.457183	0.298312	#N/A	85	13.9153	1.94984	4.16e-10	Up	gi|326510517|dbj|BAJ87475.1|	155.2	2e-37	predicted protein [Hordeum vulgare subsp. vulgare]	gi|293334254|ref|NM_001177193.1|	224	6e-56	Zea mays uncharacterized LOC100384722 (LOC100384722), mRNA >gi|238006729|gb|BT084047.1| Zea mays full-length cDNA clone ZM_BFb0068H04 mRNA, complete cds	sp|Q94IW5|C90D2_ORYSJ	110	2e-25	Cytochrome P450 90D2 OS=Oryza sativa subsp. japonica GN=CYP90D2 PE=1 SV=1	--	--	--	--	--	K09589	2e-25	112	sbi:SORBI_03g002870	cytochrome P450, family 90, subfamily D, polypeptide 2 (steroid 3-oxidase) [EC:1.14.-.-]	GO:0006629//lipid metabolic process;GO:0022900//electron transport chain	GO:0009055//electron carrier activity;GO:0004497//monooxygenase activity;GO:0005506//iron ion binding;GO:0020037//heme binding;GO:0016705//oxidoreductase activity, acting on paired donors, with incorporation or reduction of molecular oxygen	-
Unigene41511_All	595	734A	72	17	1.7258	26	2.7709	0.683089	0.18478	#N/A	70	8.3973	2.28266	3.57e-10	Up	gi|38112707|gb|AAR11387.1|	242.3	3e-63	cytochrome P450 [Triticum aestivum]	gi|38112706|gb|AY437442.1|	377	1e-102	Triticum aestivum cultivar Ning 7840 cytochrome P450 mRNA, complete cds	sp|O48786|C734A_ARATH	140	7e-34	Cytochrome P450 734A1 OS=Arabidopsis thaliana GN=CYP734A1 PE=2 SV=1	AGc2890	83.6	2e-16	COG2124	Cytochrome P450	K15639	2e-33	140	aly:ARALYDRAFT_901457	cytochrome P450, family 734, subfamily A, polypeptide 1 (PHYB activation tagged suppressor 1) [EC:1.14.-.-]	GO:0055114//oxidation-reduction process	GO:0009055//electron carrier activity;GO:0004497//monooxygenase activity;GO:0005506//iron ion binding;GO:0020037//heme binding;GO:0016705//oxidoreductase activity, acting on paired donors, with incorporation or reduction of molecular oxygen	GO:0016023//cytoplasmic membrane-bounded vesicle
Unigene41837_All	373	71Z	71	9	1.4574	6	1.02	-0.514828	0.594984	#N/A	25	4.784	1.71482	0.00388325	Up	gi|242083542|ref|XP_002442196.1|	169.1	1e-41	hypothetical protein SORBIDRAFT_08g016196 [Sorghum bicolor] >gi|241942889|gb|EES16034.1| hypothetical protein SORBIDRAFT_08g016196 [Sorghum bicolor]	gi|297605878|ref|NM_001064243.2|	77.8	7e-12	Oryza sativa Japonica Group Os06g0500700 (Os06g0500700) mRNA, partial cds	sp|Q6YV88|C71Z7_ORYSJ	142	5e-35	Ent-cassadiene C2-hydroxylase OS=Oryza sativa subsp. japonica GN=CYP71Z7 PE=1 SV=1	SMc02579	65.1	3e-11	COG2124	Cytochrome P450	K16083	7e-33	136	osa:4329725	cytochrome P450, family 71, subfamily Z, polypeptide 6 (ent-isokaurene C2-hydroxylase) [EC:1.14.13.143]	GO:0022900//electron transport chain	GO:0020037//heme binding;GO:0016705//oxidoreductase activity, acting on paired donors, with incorporation or reduction of molecular oxygen;GO:0004497//monooxygenase activity;GO:0005506//iron ion binding;GO:0009055//electron carrier activity	-
Unigene42518_All	341	735A	72	14	2.4798	11	2.0455	-0.27777	0.708536	#N/A	66	13.815	2.47794	1.52e-10	Up	gi|226496109|ref|NP_001146669.1|	194.1	5e-49	uncharacterized protein LOC100280269 [Zea mays]	gi|226496108|ref|NM_001153197.1|	315	2e-83	Zea mays uncharacterized LOC100280269 (LOC100280269), mRNA >gi|219888244|gb|BT055890.1| Zea mays full-length cDNA clone ZM_BFc0013D15 mRNA, complete cds	sp|Q9ZW95|C7352_ARATH	111	1e-25	Cytokinin hydroxylase OS=Arabidopsis thaliana GN=CYP735A2 PE=1 SV=1	BH0579	70.5	7e-13	COG2124	Cytochrome P450	K10717	3e-50	194	zma:100280269	cytokinin trans-hydroxylase	GO:0055114//oxidation-reduction process	GO:0009055//electron carrier activity;GO:0004497//monooxygenase activity;GO:0005506//iron ion binding;GO:0020037//heme binding;GO:0016705//oxidoreductase activity, acting on paired donors, with incorporation or reduction of molecular oxygen	GO:0016023//cytoplasmic membrane-bounded vesicle
Unigene42605_All	465	704C	86	22	2.8577	23	3.1365	0.134301	0.799779	#N/A	44	6.754	1.24089	0.00236658	Up	gi|115460030|ref|NP_001053615.1|	264.2	5e-70	Os04g0573900 [Oryza sativa Japonica Group] >gi|38605952|emb|CAD41666.3| OSJNBa0019K04.13 [Oryza sativa Japonica Group] >gi|113565186|dbj|BAF15529.1| Os04g0573900 [Oryza sativa Japonica Group]	gi|357168231|ref|XM_003581500.1|	442	1e-121	PREDICTED: Brachypodium distachyon cytochrome P450 704C1-like (LOC100839671), mRNA	sp|Q50EK3|C04C1_PINTA	133	4e-32	Cytochrome P450 704C1 OS=Pinus taeda GN=CYP704C1 PE=2 SV=1	BH0579	66.2	2e-11	COG2124	Cytochrome P450	K15402	2e-25	112	gmx:100809503	cytochrome P450, family 86, subfamily B, polypeptide 1 (fatty acid omega-hydroxylase) [EC:1.14.-.-]	GO:0055114//oxidation-reduction process	GO:0020037//heme binding;GO:0016705//oxidoreductase activity, acting on paired donors, with incorporation or reduction of molecular oxygen;GO:0004497//monooxygenase activity;GO:0005506//iron ion binding;GO:0009055//electron carrier activity	-
Unigene43041_All	482			0	0	0	0	#N/A	#N/A	#N/A	54	7.9966	12.9652	6.78e-18	Up	gi|253761819|ref|XP_002489284.1|	72.4	3e-12	hypothetical protein SORBIDRAFT_0011s007590 [Sorghum bicolor] >gi|241947033|gb|EES20178.1| hypothetical protein SORBIDRAFT_0011s007590 [Sorghum bicolor]	gi|45357051|gb|AY485644.1|	65.9	4e-08	Triticum monococcum phosphatidylserine decarboxylase, ZCCT2, ZCCT1, and SNF2P genes, complete cds; nucellin pseudogene, complete sequence; putative transposase, phosphatidylinositol phosphatidylcholine transfer protein sec14 cytosolic-like protein, and phytochrome P450-like protein genes, complete cds; and unknown genes	--	--	--	--	--	--	--	--	--	--	--	--	--	--	-	-	-
Unigene44160_All	450			9	1.208	0	0	-10.2384	0.00572335	Down	33	5.2343	2.11538	8.09e-05	Up	gi|325989353|gb|ADZ48681.1|	53.1	1e-06	tabersonine/lochnericine 19-hydroxylase [Catharanthus roseus]	--	--	--	--	--	--	--	--	YHR007c	51.6	5e-07	COG2124	Cytochrome P450	--	--	--	--	--	-	-	-
Unigene44447_All	342	76M	71	3	0.5298	0	0	-9.0493	0.196098	#N/A	29	6.0525	3.51401	8.11e-07	Up	gi|302798779|ref|XP_002981149.1|	55.8	2e-07	p-coumaroyl shikimate/quinate 3&apos;-hydroxylase [Selaginella moellendorffii] >gi|302801752|ref|XP_002982632.1| p-coumaroyl shikimate/quinate 3&apos;-hydroxylase [Selaginella moellendorffii] >gi|300149731|gb|EFJ16385.1| p-coumaroyl shikimate/quinate 3&apos;-hydroxylase [Selaginella moellendorffii] >gi|300151203|gb|EFJ17850.1| p-coumaroyl shikimate/quinate 3&apos;-hydroxylase [Selaginella moellen…	--	--	--	--	sp|Q69X58|C76M7_ORYSJ	52.4	6e-08	Ent-cassadiene C11-alpha-hydroxylase 1 OS=Oryza sativa subsp. japonica GN=CYP76M7 PE=1 SV=1	--	--	--	--	--	K16084	5e-07	50.8	osa:4329723	cytochrome P450, family 76, subfamily M, polypeptide 7 (ent-cassa-12,15-diene 11-hydroxylase) [EC:1.14.13.145]	-	-	-
Unigene4733_All	616	85A	85	33	3.2358	54	5.5588	0.780651	0.0255981	Up	17	1.9698	-0.716073	0.170194	#N/A	gi|218193282|gb|EEC75709.1|	235	6e-61	hypothetical protein OsI_12535 [Oryza sativa Indica Group]	gi|357121194|ref|XM_003562258.1|	482	1e-133	PREDICTED: Brachypodium distachyon cytochrome P450 85A1-like (LOC100837653), mRNA	sp|Q8GSQ1|C85A1_ORYSJ	234	2e-62	Cytochrome P450 85A1 OS=Oryza sativa subsp. japonica GN=CYP85A1 PE=1 SV=1	slr0574	64.3	1e-10	COG2124	Cytochrome P450	K12640	6e-62	234	osa:4333399	cytochrome P450, family 85, subfamily A, polypeptide 2 (brassinosteroid-6-oxidase 2) [EC:1.14.-.-]	GO:0016132//brassinosteroid biosynthetic process;GO:0022900//electron transport chain;GO:0001578//microtubule bundle formation;GO:0010268//brassinosteroid homeostasis;GO:0009647//skotomorphogenesis	GO:0016705//oxidoreductase activity, acting on paired donors, with incorporation or reduction of molecular oxygen;GO:0009055//electron carrier activity;GO:0004497//monooxygenase activity;GO:0020037//heme binding;GO:0005506//iron ion binding	GO:0016021//integral to membrane
Unigene5221_All	1418	94A	86	217	9.2434	47	2.1018	-2.1368	1.49e-24	Down	169	8.5069	-0.11979	0.537122	#N/A	gi|326489991|dbj|BAJ94069.1|	781.6	0	predicted protein [Hordeum vulgare subsp. vulgare] >gi|326495564|dbj|BAJ85878.1| predicted protein [Hordeum vulgare subsp. vulgare] >gi|326525577|dbj|BAJ88835.1| predicted protein [Hordeum vulgare subsp. vulgare]	gi|357129093|ref|XM_003566154.1|	1326	0	PREDICTED: Brachypodium distachyon cytochrome P450 94A1-like (LOC100845280), mRNA	sp|P98188|C94A2_VICSA	300	1e-81	Cytochrome P450 94A2 OS=Vicia sativa GN=CYP94A2 PE=2 SV=1	VNG0422G	97.8	4e-20	COG2124	Cytochrome P450	K13407	3e-84	310	vvi:100259592	cytochrome P450, family 94, subfamily A, polypeptide 1 (fatty acid omega-hydroxylase) [EC:1.14.-.-]	GO:0022900//electron transport chain	GO:0009055//electron carrier activity;GO:0005506//iron ion binding;GO:0020037//heme binding;GO:0018685//alkane 1-monooxygenase activity	GO:0016023//cytoplasmic membrane-bounded vesicle
Unigene5244_All	1228	81D	71	70	3.4431	142	7.3326	1.09062	4.86e-07	Up	240	13.95	2.01849	1.68e-28	Up	gi|357150622|ref|XP_003575521.1|	543.1	3e-153	PREDICTED: isoflavone 2&apos;-hydroxylase-like, partial [Brachypodium distachyon]	gi|357150621|ref|XM_003575473.1|	337	2e-89	PREDICTED: Brachypodium distachyon isoflavone 2'-hydroxylase-like (LOC100835251), partial mRNA	sp|Q9FG65|C81D1_ARATH	287	8e-78	Cytochrome P450 81D1 OS=Arabidopsis thaliana GN=CYP81D1 PE=2 SV=1	alr1450	108	1e-23	COG2124	Cytochrome P450	K00517	7e-87	319	osa:4334183	[EC:1.14.-.-]	GO:0055114//oxidation-reduction process	GO:0009055//electron carrier activity;GO:0004497//monooxygenase activity;GO:0005506//iron ion binding;GO:0020037//heme binding;GO:0016705//oxidoreductase activity, acting on paired donors, with incorporation or reduction of molecular oxygen	GO:0016023//cytoplasmic membrane-bounded vesicle
Unigene5903_All	729	98A	71	50	4.1428	86	7.4806	0.852548	0.00192195	Up	37	3.6227	-0.193541	0.658353	#N/A	gi|357133170|ref|XP_003568200.1|	474.2	9e-133	PREDICTED: cytochrome P450 98A1-like [Brachypodium distachyon]	gi|40641237|emb|AJ583530.1|	1049	0	Triticum aestivum mRNA for cytochrome P450 (CYP98A10 gene)	sp|O48956|C98A1_SORBI	457	2e-129	Cytochrome P450 98A1 OS=Sorghum bicolor GN=CYP98A1 PE=2 SV=1	BH0579	75.5	8e-14	COG2124	Cytochrome P450	K09754	8e-134	474	bdi:100835531	coumaroylquinate(coumaroylshikimate) 3'-monooxygenase [EC:1.14.13.36]	GO:0008216//spermidine metabolic process;GO:0055114//oxidation-reduction process	GO:0020037//heme binding;GO:0016705//oxidoreductase activity, acting on paired donors, with incorporation or reduction of molecular oxygen;GO:0004497//monooxygenase activity;GO:0005506//iron ion binding;GO:0009055//electron carrier activity	-
Unigene6204_All	740	72A	72	10	0.8162	78	6.6839	3.0337	3.15e-14	Up	40	3.8582	2.24093	5.02e-06	Up	gi|326526041|dbj|BAJ93197.1|	309.7	3e-83	predicted protein [Hordeum vulgare subsp. vulgare]	gi|357130542|ref|XM_003566859.1|	369	3e-99	PREDICTED: Brachypodium distachyon secologanin synthase-like (LOC100826339), mRNA	sp|Q05047|C72A1_CATRO	207	5e-54	Secologanin synthase OS=Catharanthus roseus GN=CYP72A1 PE=2 SV=1	AGc2890	101	1e-21	COG2124	Cytochrome P450	K15639	1e-48	191	aly:ARALYDRAFT_901457	cytochrome P450, family 734, subfamily A, polypeptide 1 (PHYB activation tagged suppressor 1) [EC:1.14.-.-]	GO:0055114//oxidation-reduction process	GO:0009055//electron carrier activity;GO:0004497//monooxygenase activity;GO:0005506//iron ion binding;GO:0020037//heme binding;GO:0016705//oxidoreductase activity, acting on paired donors, with incorporation or reduction of molecular oxygen	GO:0005783//endoplasmic reticulum
Unigene6668_All	478	71D	71	50	6.3181	52	6.8983	0.12675	0.719656	#N/A	29	4.3304	-0.54499	0.18455	#N/A	gi|326524954|dbj|BAK04413.1|	276.6	1e-73	predicted protein [Hordeum vulgare subsp. vulgare]	gi|357138915|ref|XM_003570984.1|	349	2e-93	PREDICTED: Brachypodium distachyon premnaspirodiene oxygenase-like (LOC100838001), mRNA	sp|A6YIH8|C7D55_HYOMU	184	3e-47	Premnaspirodiene oxygenase OS=Hyoscyamus muticus GN=CYP71D55 PE=1 SV=1	PA3679	80.5	1e-15	COG2124	Cytochrome P450	K16083	2e-45	179	osa:4329725	cytochrome P450, family 71, subfamily Z, polypeptide 6 (ent-isokaurene C2-hydroxylase) [EC:1.14.13.143]	GO:0022900//electron transport chain	GO:0020037//heme binding;GO:0016705//oxidoreductase activity, acting on paired donors, with incorporation or reduction of molecular oxygen;GO:0004497//monooxygenase activity;GO:0005506//iron ion binding;GO:0009055//electron carrier activity	-
Unigene686_All	2165	84A	71	1303	36.3524	711	20.8247	-0.803755	5.68e-33	Down	1146	37.7822	0.0556561	0.460613	#N/A	gi|357140814|ref|XP_003571958.1|	917.5	0	PREDICTED: cytochrome P450 84A1-like [Brachypodium distachyon]	gi|195614951|gb|EU957188.1|	995	0	Zea mays clone 1585325 cytochrome P450 CYP84A33v1 mRNA, complete cds	sp|Q42600|C84A1_ARATH	671	0	Cytochrome P450 84A1 OS=Arabidopsis thaliana GN=CYP84A1 PE=2 SV=1	BH0579	119	2e-26	COG2124	Cytochrome P450	K09755	0	917	bdi:100833404	ferulate-5-hydroxylase [EC:1.14.-.-]	GO:0010224//response to UV-B;GO:0022900//electron transport chain	GO:0046424//ferulate 5-hydroxylase activity;GO:0009055//electron carrier activity;GO:0005506//iron ion binding;GO:0020037//heme binding;GO:0016705//oxidoreductase activity, acting on paired donors, with incorporation or reduction of molecular oxygen	GO:0016023//cytoplasmic membrane-bounded vesicle;GO:0005783//endoplasmic reticulum
Unigene6967_All	329	735A	72	10	1.8359	6	1.1564	-0.666847	0.468484	#N/A	19	4.1221	1.16689	0.0733427	#N/A	gi|226496109|ref|NP_001146669.1|	210.7	5e-54	uncharacterized protein LOC100280269 [Zea mays]	gi|226496108|ref|NM_001153197.1|	392	1e-107	Zea mays uncharacterized LOC100280269 (LOC100280269), mRNA >gi|219888244|gb|BT055890.1| Zea mays full-length cDNA clone ZM_BFc0013D15 mRNA, complete cds	sp|Q9FF18|C7351_ARATH	149	3e-37	Cytokinin hydroxylase OS=Arabidopsis thaliana GN=CYP735A1 PE=1 SV=1	AGc2890	77.8	4e-15	COG2124	Cytochrome P450	K10717	4e-55	210	zma:100280269	cytokinin trans-hydroxylase	GO:0055114//oxidation-reduction process	GO:0050616;GO:0009055//electron carrier activity;GO:0004497//monooxygenase activity;GO:0005506//iron ion binding;GO:0020037//heme binding;GO:0016705//oxidoreductase activity, acting on paired donors, with incorporation or reduction of molecular oxygen	GO:0016023//cytoplasmic membrane-bounded vesicle
Unigene7_All	1399	71A	71	229	9.887	73	3.3088	-1.57922	2.05e-17	Down	228	11.6326	0.234569	0.149272	#N/A	gi|148596802|dbj|BAF63628.1|	776.5	0	cytochrome P450 [Lolium rigidum]	gi|148596801|dbj|AB097496.1|	2256	0	Lolium rigidum CYP71R4 mRNA for cytochrome P450, complete cds	sp|P24465|C71A1_PERAE	369	2e-102	Cytochrome P450 71A1 OS=Persea americana GN=CYP71A1 PE=1 SV=2	mlr5192	107	6e-23	COG2124	Cytochrome P450	K00517	6e-82	303	ath:AT5G24960	[EC:1.14.-.-]	GO:0044710	GO:0046872//metal ion binding;GO:0016491//oxidoreductase activity	GO:0016023//cytoplasmic membrane-bounded vesicle
Unigene7423_All	345			9	1.5757	17	3.1246	0.987679	0.141903	#N/A	13	2.6896	0.771399	0.325683	#N/A	gi|357118970|ref|XP_003561220.1|	200.7	5e-51	PREDICTED: ent-kaurenoic acid oxidase 1-like [Brachypodium distachyon]	gi|357118969|ref|XM_003561172.1|	389	1e-105	PREDICTED: Brachypodium distachyon ent-kaurenoic acid oxidase 1-like (LOC100834068), mRNA	sp|Q9AXH9|KAO1_HORVU	196	3e-51	Ent-kaurenoic acid oxidase 1 OS=Hordeum vulgare GN=KAO1 PE=1 SV=1	BS_yetO_1	58.9	2e-09	COG2124	Cytochrome P450	K04123	6e-49	189	sbi:SORBI_10g000920	ent-kaurenoic acid hydroxylase [EC:1.14.13.79]	GO:0055114//oxidation-reduction process	GO:0020037//heme binding;GO:0016705//oxidoreductase activity, acting on paired donors, with incorporation or reduction of molecular oxygen;GO:0004497//monooxygenase activity;GO:0005506//iron ion binding;GO:0009055//electron carrier activity	-
Unigene761_All	886	51H	51	159	10.8395	221	15.817	0.545178	0.000739246	#N/A	49	3.9475	-1.45729	3.04e-10	Down	--	--	--	--	gi|110734748|gb|DQ680849.1|	147	2e-32	Avena strigosa beta-amyrin synthase (Sad1) and cytochrome P450 CYP51H10 (Sad2) genes, complete cds	--	--	--	--	--	--	--	--	--	--	--	--	--	--	-	-	-
Unigene7698_All	1924	78A	71	721	22.6348	289	9.5249	-1.24877	1.41e-37	Down	366	13.578	-0.737272	4.93e-15	Down	gi|326520279|dbj|BAK07398.1|	836.6	0	predicted protein [Hordeum vulgare subsp. vulgare]	gi|357121718|ref|XM_003562517.1|	1352	0	PREDICTED: Brachypodium distachyon cytochrome P450 78A4-like (LOC100839672), mRNA	sp|Q8LIF2|C7345_ORYSJ	90.5	3e-18	Cytochrome P450 734A5 OS=Oryza sativa subsp. japonica GN=CYP734A5 PE=2 SV=1	Cj1411c	65.1	4e-10	COG2124	Cytochrome P450	K00517	4e-16	85.1	ath:AT1G01190	[EC:1.14.-.-]	GO:0055114//oxidation-reduction process	GO:0020037//heme binding;GO:0016705//oxidoreductase activity, acting on paired donors, with incorporation or reduction of molecular oxygen;GO:0004497//monooxygenase activity;GO:0005506//iron ion binding;GO:0009055//electron carrier activity	-
Unigene7981_All	1118	76M	71	199	10.7512	47	2.6658	-2.01186	5.95e-21	Down	149	9.5127	-0.176571	0.379443	#N/A	gi|326532868|dbj|BAJ89279.1|	529.2	4e-149	predicted protein [Hordeum vulgare subsp. vulgare]	gi|115446806|ref|NM_001053718.1|	315	5e-83	Oryza sativa Japonica Group Os02g0569000 (Os02g0569000) mRNA, complete cds	sp|Q6YTF1|C76M8_ORYSJ	469	1e-132	Ent-cassadiene C11-alpha-hydroxylase 2 OS=Oryza sativa subsp. japonica GN=CYP76M8 PE=1 SV=1	alr1450	101	2e-21	COG2124	Cytochrome P450	K16084	5e-133	472	osa:4329723	cytochrome P450, family 76, subfamily M, polypeptide 7 (ent-cassa-12,15-diene 11-hydroxylase) [EC:1.14.13.145]	GO:0016102//diterpenoid biosynthetic process;GO:0022900//electron transport chain	GO:0009055//electron carrier activity;GO:0005506//iron ion binding;GO:0020037//heme binding;GO:0036202	GO:0016023//cytoplasmic membrane-bounded vesicle;GO:0016021//integral to membrane
Unigene8_All	1902	71A	71	16	0.5081	7	0.2334	-1.12231	0.126526	#N/A	36	1.351	1.41084	0.0024351	Up	gi|148596802|dbj|BAF63628.1|	927.5	0	cytochrome P450 [Lolium rigidum]	gi|148596801|dbj|AB097496.1|	2345	0	Lolium rigidum CYP71R4 mRNA for cytochrome P450, complete cds	sp|P24465|C71A1_PERAE	443	1e-124	Cytochrome P450 71A1 OS=Persea americana GN=CYP71A1 PE=1 SV=2	Cj1411c	110	1e-23	COG2124	Cytochrome P450	K00517	3e-103	374	ath:AT5G24960	[EC:1.14.-.-]	GO:0051707//response to other organism;GO:0044710	GO:0046872//metal ion binding;GO:0016491//oxidoreductase activity	GO:0016023//cytoplasmic membrane-bounded vesicle
Unigene8023_All	1254	72A	72	130	6.2617	42	2.1238	-1.55991	4.4e-10	Down	78	4.4397	-0.496092	0.0370172	#N/A	gi|108708385|gb|ABF96180.1|	490	3e-137	Cytochrome P450 family protein, expressed [Oryza sativa Japonica Group]	gi|357119754|ref|XM_003561551.1|	523	1e-145	PREDICTED: Brachypodium distachyon secologanin synthase-like (LOC100840489), mRNA	sp|Q05047|C72A1_CATRO	265	3e-71	Secologanin synthase OS=Catharanthus roseus GN=CYP72A1 PE=2 SV=1	Cj1411c	120	6e-27	COG2124	Cytochrome P450	K10717	7e-65	246	pop:POPTR_743744	cytokinin trans-hydroxylase	GO:0022900//electron transport chain	GO:0009055//electron carrier activity;GO:0004497//monooxygenase activity;GO:0005506//iron ion binding;GO:0020037//heme binding;GO:0016705//oxidoreductase activity, acting on paired donors, with incorporation or reduction of molecular oxygen	GO:0005739//mitochondrion
Unigene8135_All	981	734A	72	124	7.6348	133	8.597	0.171243	0.424652	#N/A	40	2.9104	-1.39137	1.13e-07	Down	gi|326530051|dbj|BAK08305.1|	337.8	1e-91	predicted protein [Hordeum vulgare subsp. vulgare]	gi|357161198|ref|XM_003578964.1|	583	1e-163	PREDICTED: Brachypodium distachyon cytochrome P450 734A1-like (LOC100825358), mRNA	sp|O48786|C734A_ARATH	97.1	1e-20	Cytochrome P450 734A1 OS=Arabidopsis thaliana GN=CYP734A1 PE=2 SV=1	Cj1411c	53.1	7e-07	COG2124	Cytochrome P450	K10717	3e-27	120	vvi:100258332	cytokinin trans-hydroxylase	GO:0055114//oxidation-reduction process	GO:0009055//electron carrier activity;GO:0004497//monooxygenase activity;GO:0005506//iron ion binding;GO:0020037//heme binding;GO:0016705//oxidoreductase activity, acting on paired donors, with incorporation or reduction of molecular oxygen	GO:0016023//cytoplasmic membrane-bounded vesicle
Unigene8157_All	1132	81E	71	44	2.3478	150	8.4026	1.83953	4.25e-15	Up	81	5.1074	1.12128	9.72e-05	Up	gi|326508702|dbj|BAJ95873.1|	587.8	1e-166	predicted protein [Hordeum vulgare subsp. vulgare]	gi|242388926|emb|FP095189.1|	591	1e-166	Phyllostachys edulis cDNA clone: bphyem201h09, full insert sequence	sp|P93147|C81E1_GLYEC	261	4e-70	Isoflavone 2'-hydroxylase OS=Glycyrrhiza echinata GN=CYP81E1 PE=1 SV=2	alr1450	107	3e-23	COG2124	Cytochrome P450	K00517	4e-112	402	osa:4334183	[EC:1.14.-.-]	GO:0055114//oxidation-reduction process	GO:0009055//electron carrier activity;GO:0004497//monooxygenase activity;GO:0005506//iron ion binding;GO:0020037//heme binding;GO:0016705//oxidoreductase activity, acting on paired donors, with incorporation or reduction of molecular oxygen	GO:0016023//cytoplasmic membrane-bounded vesicle
Unigene8232_All	1480	90B	85	176	7.1829	63	2.6993	-1.41198	1.22e-11	Down	26	1.2539	-2.51814	2.24e-22	Down	gi|326533280|dbj|BAJ93612.1|	793.5	0	predicted protein [Hordeum vulgare subsp. vulgare]	gi|357113269|ref|XM_003558379.1|	1516	0	PREDICTED: Brachypodium distachyon cytochrome P450 90B1-like (LOC100837605), mRNA	sp|O64989|C90B1_ARATH	610	9e-175	Cytochrome P450 90B1 OS=Arabidopsis thaliana GN=CYP90B1 PE=1 SV=2	slr0574	149	9e-36	COG2124	Cytochrome P450	K09587	0	782	bdi:100837605	cytochrome P450, family 90, subfamily B, polypeptide 1 (steroid 22-alpha-hydroxylase) [EC:1.14.13.-]	GO:0016132//brassinosteroid biosynthetic process;GO:0055114//oxidation-reduction process;GO:0009867//jasmonic acid mediated signaling pathway;GO:0010358//leaf shaping;GO:0009741//response to brassinosteroid stimulus;GO:0009826//unidimensional cell growth;GO:0016126//sterol biosynthetic process	GO:0010012//steroid 22-alpha hydroxylase activity;GO:0016705//oxidoreductase activity, acting on paired donors, with incorporation or reduction of molecular oxygen;GO:0009055//electron carrier activity;GO:0020037//heme binding;GO:0005506//iron ion binding	GO:0016023//cytoplasmic membrane-bounded vesicle;GO:0016020//membrane;GO:0005783//endoplasmic reticulum
Unigene8398_All	948	709C	72	30	1.9114	65	4.3478	1.18566	0.000368854	Up	114	8.5833	2.1669	3.72e-15	Up	gi|49660018|gb|AAT68297.1|	589	3e-167	cytochrome P450 CYP709C1 [Triticum aestivum]	gi|38112706|gb|AY437442.1|	983	0	Triticum aestivum cultivar Ning 7840 cytochrome P450 mRNA, complete cds	sp|B9X287|C7346_ORYSJ	259	2e-69	Cytochrome P450 734A6 OS=Oryza sativa subsp. japonica GN=CYP734A6 PE=2 SV=1	Cj1411c	121	2e-27	COG2124	Cytochrome P450	K15639	6e-68	255	ath:AT2G26710	cytochrome P450, family 734, subfamily A, polypeptide 1 (PHYB activation tagged suppressor 1) [EC:1.14.-.-]	GO:0055114//oxidation-reduction process	GO:0009055//electron carrier activity;GO:0004497//monooxygenase activity;GO:0005506//iron ion binding;GO:0020037//heme binding;GO:0016705//oxidoreductase activity, acting on paired donors, with incorporation or reduction of molecular oxygen	GO:0016023//cytoplasmic membrane-bounded vesicle
Unigene8612_All	713	51H	51	56	4.744	113	10.0497	1.08298	9.51e-06	Up	26	2.6028	-0.86604	0.0250748	Down	gi|1666236|gb|AAB18645.1|	313.5	1e-84	unknown [Hordeum vulgare]	gi|110734748|gb|DQ680849.1|	412	1e-112	Avena strigosa beta-amyrin synthase (Sad1) and cytochrome P450 CYP51H10 (Sad2) genes, complete cds	--	--	--	--	--	--	--	--	--	--	--	--	--	--	-	-	-
Unigene9184_All	630	94A	86	66	6.3278	123	12.3803	0.96827	2.64e-05	Up	22	2.4925	-1.34411	0.000272391	Down	gi|357131713|ref|XP_003567479.1|	290	1e-77	PREDICTED: cytochrome P450 94A1-like [Brachypodium distachyon]	gi|242386749|emb|FP099154.1|	458	1e-126	Phyllostachys edulis cDNA clone: bphyem204b02, full insert sequence	sp|O81117|C94A1_VICSA	120	6e-28	Cytochrome P450 94A1 OS=Vicia sativa GN=CYP94A1 PE=2 SV=2	Cgl1939	56.2	4e-08	COG0532	Translation initiation factor 2 (IF-2; GTPase)	K13407	1e-31	134	vvi:100259592	cytochrome P450, family 94, subfamily A, polypeptide 1 (fatty acid omega-hydroxylase) [EC:1.14.-.-]	GO:0055114//oxidation-reduction process	GO:0009055//electron carrier activity;GO:0004497//monooxygenase activity;GO:0005506//iron ion binding;GO:0020037//heme binding;GO:0016705//oxidoreductase activity, acting on paired donors, with incorporation or reduction of molecular oxygen	GO:0016023//cytoplasmic membrane-bounded vesicle
Unigene9186_All	675	81B	71	76	6.8007	312	29.3101	2.10764	1.67e-36	Up	31	3.2781	-1.05282	0.00142687	Down	gi|326519821|dbj|BAK00283.1|	315.5	4e-85	predicted protein [Hordeum vulgare subsp. vulgare]	gi|50199400|dbj|AB159037.1|	416	1e-113	Lolium rigidum mRNA for P450, complete cds, clone:CYP81B1v1	sp|P93147|C81E1_GLYEC	211	3e-55	Isoflavone 2'-hydroxylase OS=Glycyrrhiza echinata GN=CYP81E1 PE=1 SV=2	BH0579	98.6	8e-21	COG2124	Cytochrome P450	K00517	4e-79	292	osa:4334183	[EC:1.14.-.-]	GO:0055114//oxidation-reduction process	GO:0009055//electron carrier activity;GO:0004497//monooxygenase activity;GO:0005506//iron ion binding;GO:0020037//heme binding;GO:0016705//oxidoreductase activity, acting on paired donors, with incorporation or reduction of molecular oxygen	GO:0016023//cytoplasmic membrane-bounded vesicle
Unigene920_All	955	72A	72	65	4.1111	80	5.3119	0.369704	0.179871	#N/A	91	6.8014	0.726307	0.00550236	Up	gi|13661772|gb|AAK38093.1|	290	3e-77	putative cytochrome P450 [Lolium rigidum]	gi|357135600|ref|XM_003569349.1|	452	1e-124	PREDICTED: Brachypodium distachyon secologanin synthase-like (LOC100839399), mRNA	sp|Q05047|C72A1_CATRO	180	1e-45	Secologanin synthase OS=Catharanthus roseus GN=CYP72A1 PE=2 SV=1	BH0579	91.7	2e-18	COG2124	Cytochrome P450	K15638	2e-43	174	aly:ARALYDRAFT_494050	cytochrome P450, family 72, subfamily C, polypeptide 1	GO:0022900//electron transport chain;GO:0016131//brassinosteroid metabolic process;GO:0009416//response to light stimulus;GO:0009826//unidimensional cell growth	GO:0016705//oxidoreductase activity, acting on paired donors, with incorporation or reduction of molecular oxygen;GO:0009055//electron carrier activity;GO:0004497//monooxygenase activity;GO:0020037//heme binding;GO:0005506//iron ion binding	GO:0016023//cytoplasmic membrane-bounded vesicle;GO:0005783//endoplasmic reticulum
Unigene9269_All	342			17	3.0024	29	5.377	0.840685	0.0881183	#N/A	18	3.7567	0.32335	0.621244	#N/A	gi|50401144|sp|Q9AXH9.1|KAO1_HORVU	240	8e-63	RecName: Full=Ent-kaurenoic acid oxidase 1; AltName: Full=gpr5 >gi|13022042|gb|AAK11616.1|AF326277_1 ent-kaurenoic acid oxidase [Hordeum vulgare subsp. vulgare]	gi|440577590|emb|FR745886.1|	424	1e-116	Triticum urartu mRNA for KAO protein	sp|Q9AXH9|KAO1_HORVU	239	2e-64	Ent-kaurenoic acid oxidase 1 OS=Hordeum vulgare GN=KAO1 PE=1 SV=1	slr0574	70.1	9e-13	COG2124	Cytochrome P450	K04123	1e-60	229	osa:4339885	ent-kaurenoic acid hydroxylase [EC:1.14.13.79]	GO:0009686//gibberellin biosynthetic process;GO:0055114//oxidation-reduction process	GO:0009055//electron carrier activity;GO:0004497//monooxygenase activity;GO:0005506//iron ion binding;GO:0020037//heme binding;GO:0016705//oxidoreductase activity, acting on paired donors, with incorporation or reduction of molecular oxygen	GO:0016023//cytoplasmic membrane-bounded vesicle;GO:0016021//integral to membrane
Unigene9327_All	899	76C	71	216	14.5124	190	13.4017	-0.11487	0.50733	#N/A	29	2.3025	-2.65601	5.65e-29	Down	gi|357113120|ref|XP_003558352.1|	376.7	2e-103	PREDICTED: LOW QUALITY PROTEIN: cytochrome P450 76C1-like [Brachypodium distachyon]	gi|357113119|ref|XM_003558304.1|	563	1e-157	PREDICTED: Brachypodium distachyon cytochrome P450 76C1-like (LOC100840465), mRNA	sp|D1MI46|C76BA_SWEMU	221	6e-58	Geraniol 8-hydroxylase OS=Swertia mussotii GN=CYP76B10 PE=1 SV=1	Cgl1939	56.6	6e-08	COG0532	Translation initiation factor 2 (IF-2; GTPase)	K00517	6e-73	272	osa:4348172	[EC:1.14.-.-]	-	GO:0046872//metal ion binding;GO:0016491//oxidoreductase activity	-
Unigene9333_All	829	71D	71	26	1.8944	108	8.2611	2.12459	3.05e-13	Up	16	1.3776	-0.459584	0.444321	#N/A	gi|357146037|ref|XP_003573854.1|	402.9	3e-111	PREDICTED: cytochrome P450 71D7-like [Brachypodium distachyon]	gi|195616061|gb|EU957743.1|	232	5e-58	Zea mays clone 1613544 cytochrome P450 CYP71Y10 mRNA, complete cds	sp|A6YIH8|C7D55_HYOMU	272	2e-73	Premnaspirodiene oxygenase OS=Hyoscyamus muticus GN=CYP71D55 PE=1 SV=1	BH0579	100	3e-21	COG2124	Cytochrome P450	K16083	2e-67	254	osa:4329725	cytochrome P450, family 71, subfamily Z, polypeptide 6 (ent-isokaurene C2-hydroxylase) [EC:1.14.13.143]	GO:0055114//oxidation-reduction process	GO:0009055//electron carrier activity;GO:0004497//monooxygenase activity;GO:0005506//iron ion binding;GO:0020037//heme binding;GO:0016705//oxidoreductase activity, acting on paired donors, with incorporation or reduction of molecular oxygen	GO:0016023//cytoplasmic membrane-bounded vesicle
Unigene9473_All	374	99A	71	57	9.2055	3	0.5086	-4.17789	1.04e-12	Down	10	1.9085	-2.27006	6.72e-07	Down	Down	129.4	1e-29	PREDICTED: cytochrome P450 99A2-like [Brachypodium distachyon]	gi|357165884|ref|XM_003580479.1|	105	3e-20	PREDICTED: Brachypodium distachyon cytochrome P450 99A2-like (LOC100834069), mRNA	sp|Q7X7X4|C99A2_ORYSJ	112	7e-26	Cytochrome P450 99A2 OS=Oryza sativa subsp. japonica GN=CYP99A2 PE=2 SV=2	--	--	--	--	--	K16085	1e-24	108	osa:4335091	cytochrome P450, family 99, subfamily A, polypeptide 3 (9beta-pimara-7,15-diene oxidase) [EC:1.14.13.144]	GO:0051502;GO:0071395//cellular response to jasmonic acid stimulus;GO:0055114//oxidation-reduction process	GO:0046872//metal ion binding;GO:0036209	GO:0016020//membrane

## Sheet: B
B: P450 transcripts identified in tall fescue transcriptome
geneID	geneLength	Subfamily	Clan	TCK_rawfragments	TCK_FPKM	THEAT_rawfragments	THEAT_FPKM	HEAT-log2FC	HEAT-FDR	HEAT-sig	TCOLD_rawfragments	TCOLD_FPKM	COLD-log2FC	COLD-FRD	COLD-sig	Nr-ID	Nr-Score	Nr-Evalue	Nr-annotation	Nt-ID	Nt-Score	Nt-Evalue	Nt-annotation	Swissprot-ID	Swissprot-Score	Swissprot-Evalue	Swissprot-annotation	COG-Protein-or-Domain	COG-Score	COG-Evalue	COG-ID	COG-Function-Description	KO_id	KEGG-Evalue	KEGG-Score	KEGG-Gene	ko_definition	GO-BiologicalProcess	GO-MolecularFunction	GO-CellularComponent
CL10104.Contig1_All	637	78A	71	45	4.2886	14	1.3988	-1.61632	0.000286616	Down	39	3.7103	-0.208971	0.649756	#N/A	gi|218201563|gb|EEC83990.1|	162.9	3e-39	hypothetical protein OsI_30143 [Oryza sativa Indica Group]	gi|151426396|dbj|AK248620.1|	184	8e-44	Hordeum vulgare subsp. vulgare cDNA clone: FLbaf140k15, mRNA sequence	sp|O48927|C78A3_SOYBN	122	2e-28	Cytochrome P450 78A3 OS=Glycine max GN=CYP78A3 PE=2 SV=1	--	--	--	--	--	K00517	2e-26	116	ath:AT1G01190	[EC:1.14.-.-]	GO:0055114//oxidation-reduction process;GO:0010154//fruit development	GO:0020037//heme binding;GO:0016705//oxidoreductase activity, acting on paired donors, with incorporation or reduction of molecular oxygen;GO:0004497//monooxygenase activity;GO:0005506//iron ion binding;GO:0009055//electron carrier activity;GO:0019825//oxygen binding	-
CL10104.Contig2_All	1920	78A	71	707	22.3543	96	3.1822	-2.81246	4.3e-108	Down	132	4.1663	-2.42371	2.93e-94	Down	gi|326501540|dbj|BAK02559.1|	887.9	0	predicted protein [Hordeum vulgare subsp. vulgare]	gi|241987532|dbj|AK334789.1|	1382	0	Triticum aestivum cDNA, clone: WT011_B07, cultivar: Chinese Spring	sp|O48927|C78A3_SOYBN	589	2e-168	Cytochrome P450 78A3 OS=Glycine max GN=CYP78A3 PE=2 SV=1	Rv0764c	107	6e-23	COG2124	Cytochrome P450	K00517	1e-163	575	ath:AT1G01190	[EC:1.14.-.-]	GO:0055114//oxidation-reduction process;GO:0010154//fruit development	GO:0020037//heme binding;GO:0016705//oxidoreductase activity, acting on paired donors, with incorporation or reduction of molecular oxygen;GO:0004497//monooxygenase activity;GO:0005506//iron ion binding;GO:0009055//electron carrier activity;GO:0019825//oxygen binding	-
CL10104.Contig3_All	679	78A	71	2	0.1788	5	0.4687	1.39032	0.33821	#N/A	1	0.0893	-1.00161	0.748036	#N/A	gi|326532388|dbj|BAK05123.1|	317.4	1e-85	predicted protein [Hordeum vulgare subsp. vulgare]	gi|151426396|dbj|AK248620.1|	375	1e-101	Hordeum vulgare subsp. vulgare cDNA clone: FLbaf140k15, mRNA sequence	sp|O48927|C78A3_SOYBN	182	1e-46	Cytochrome P450 78A3 OS=Glycine max GN=CYP78A3 PE=2 SV=1	DR2133	49.7	4e-06	COG4372	Uncharacterized protein conserved in bacteria with the myosin-like domain	K00517	6e-39	158	ath:AT1G01190	[EC:1.14.-.-]	GO:0010154//fruit development;GO:0055114//oxidation-reduction process	GO:0009055//electron carrier activity;GO:0004497//monooxygenase activity;GO:0005506//iron ion binding;GO:0020037//heme binding;GO:0016705//oxidoreductase activity, acting on paired donors, with incorporation or reduction of molecular oxygen	-
CL10104.Contig4_All	2069	78A	71	864	25.351	328	10.0896	-1.32917	2.14e-49	Down	639	18.7164	-0.43774	5.44e-08	#N/A	gi|326532388|dbj|BAK05123.1|	895.2	0	predicted protein [Hordeum vulgare subsp. vulgare]	gi|151426396|dbj|AK248620.1|	1011	0	Hordeum vulgare subsp. vulgare cDNA clone: FLbaf140k15, mRNA sequence	sp|O48927|C78A3_SOYBN	596	2e-170	Cytochrome P450 78A3 OS=Glycine max GN=CYP78A3 PE=2 SV=1	CC2997	94	9e-19	COG2124	Cytochrome P450	K00517	2e-164	577	ath:AT1G01190	[EC:1.14.-.-]	GO:0010154//fruit development;GO:0055114//oxidation-reduction process	GO:0009055//electron carrier activity;GO:0004497//monooxygenase activity;GO:0005506//iron ion binding;GO:0020037//heme binding;GO:0016705//oxidoreductase activity, acting on paired donors, with incorporation or reduction of molecular oxygen	-
CL1017.Contig2_All	1020			768	45.7092	426	26.5809	-0.782095	6.92e-19	Down	585	34.7566	-0.395198	4.57e-06	#N/A	gi|18103933|emb|CAC83301.1|	33.9	2e-20	cytochrome P450 reductase [Triticum aestivum]	gi|242374428|emb|FP095589.1|	222	6e-55	Phyllostachys edulis cDNA clone: bphylf038p24, full insert sequence	sp|Q9SUM3|NCPR2_ARATH	73.9	1e-16	NADPH--cytochrome P450 reductase 2 OS=Arabidopsis thaliana GN=ATR2 PE=1 SV=1	--	--	--	--	--	K00327	5e-20	86.3	sbi:SORBI_06g031110	NADPH-ferrihemoprotein reductase [EC:1.6.2.4]	GO:0009698//phenylpropanoid metabolic process;GO:0055114//oxidation-reduction process	GO:0003958//NADPH-hemoprotein reductase activity;GO:0005506//iron ion binding;GO:0010181//FMN binding	GO:0005789//endoplasmic reticulum membrane
CL10227.Contig1_All	1324	734A	72	62	2.8428	26	1.2498	-1.18562	0.000767928	Down	200	9.1543	1.68714	6.1e-17	Up	gi|357135796|ref|XP_003569494.1|	787.3	0	PREDICTED: cytochrome P450 734A6-like [Brachypodium distachyon]	gi|357135795|ref|XM_003569446.1|	1600	0	PREDICTED: Brachypodium distachyon cytochrome P450 734A6-like (LOC100843159), mRNA	sp|B9X287|C7346_ORYSJ	743	0	Cytochrome P450 734A6 OS=Oryza sativa subsp. japonica GN=CYP734A6 PE=2 SV=1	AGc2890	155	1e-37	COG2124	Cytochrome P450	K15639	6e-163	572	ath:AT2G26710	cytochrome P450, family 734, subfamily A, polypeptide 1 (PHYB activation tagged suppressor 1) [EC:1.14.-.-]	GO:0010268//brassinosteroid homeostasis;GO:0016131//brassinosteroid metabolic process;GO:0009741//response to brassinosteroid stimulus;GO:0040008//regulation of growth;GO:0009416//response to light stimulus;GO:0055114//oxidation-reduction process	GO:0009055//electron carrier activity;GO:0005506//iron ion binding;GO:0020037//heme binding;GO:0016705//oxidoreductase activity, acting on paired donors, with incorporation or reduction of molecular oxygen;GO:0008395//steroid hydroxylase activity	GO:0016021//integral to membrane
CL10282.Contig1_All	1778	71E	71	436	14.8867	158	5.6557	-1.39625	3.5e-27	Down	352	11.9975	-0.31129	0.0100719	#N/A	gi|357128911|ref|XP_003566113.1|	828.2	0	PREDICTED: 4-hydroxyphenylacetaldehyde oxime monooxygenase-like [Brachypodium distachyon]	gi|241983811|dbj|AK331753.1|	1469	0	Triticum aestivum cDNA, clone: WT002_E10, cultivar: Chinese Spring	sp|O48958|C71E1_SORBI	514	5e-146	4-hydroxyphenylacetaldehyde oxime monooxygenase OS=Sorghum bicolor GN=CYP71E1 PE=2 SV=1	alr1450	106	1e-22	COG2124	Cytochrome P450	K13029	1e-145	514	sbi:SORBI_01g001180	4-hydroxyphenylacetaldehyde oxime monooxygenase [EC:1.14.13.68]	GO:0055114//oxidation-reduction process	GO:0020037//heme binding;GO:0016705//oxidoreductase activity, acting on paired donors, with incorporation or reduction of molecular oxygen;GO:0004497//monooxygenase activity;GO:0005506//iron ion binding;GO:0009055//electron carrier activity	-
CL10559.Contig1_All	1914	97C	97	155	4.9162	127	4.223	-0.219275	0.277633	#N/A	105	3.3245	-0.564406	0.00758758	#N/A	gi|326510159|dbj|BAJ87296.1|	265	0	predicted protein [Hordeum vulgare subsp. vulgare] >gi|326518840|dbj|BAJ92581.1| predicted protein [Hordeum vulgare subsp. vulgare]	gi|241987620|dbj|AK334877.1|	2093	0	Triticum aestivum cDNA, clone: WT011_F17, cultivar: Chinese Spring	sp|Q6TBX7|LUT1_ARATH	544	0	Carotene epsilon-monooxygenase, chloroplastic OS=Arabidopsis thaliana GN=CYP97C1 PE=1 SV=1	BH0579	85.9	6e-35	COG2124	Cytochrome P450	K09837	0	657	bdi:100835344	carotene epsilon-monooxygenase [EC:1.14.99.45]	GO:0010103//stomatal complex morphogenesis;GO:0016117//carotenoid biosynthetic process;GO:0006636//unsaturated fatty acid biosynthetic process;GO:0019288//isopentenyl diphosphate biosynthetic process, mevalonate-independent pathway;GO:0016556//mRNA modification;GO:0015995//chlorophyll biosynthetic process;GO:0022900//electron transport chain;GO:0009965//leaf morphogenesis;GO:0030154//cell differe…	GO:0070330//aromatase activity;GO:0020037//heme binding;GO:0009055//electron carrier activity;GO:0019825//oxygen binding;GO:0005506//iron ion binding;GO:0009974//zeinoxanthin epsilon hydroxylase activity	GO:0009941//chloroplast envelope
CL10559.Contig2_All	951	97C	97	164	10.469	64	4.2831	-1.2894	1.3e-09	Down	102	6.4998	-0.687656	0.000732892	Down	gi|326510159|dbj|BAJ87296.1|	360.1	3e-98	predicted protein [Hordeum vulgare subsp. vulgare] >gi|326518840|dbj|BAJ92581.1| predicted protein [Hordeum vulgare subsp. vulgare]	gi|357147301|ref|XM_003574246.1|	686	0	PREDICTED: Brachypodium distachyon carotene epsilon-monooxygenase, chloroplastic-like (LOC100835344), mRNA	sp|Q6TBX7|LUT1_ARATH	286	2e-77	Carotene epsilon-monooxygenase, chloroplastic OS=Arabidopsis thaliana GN=CYP97C1 PE=1 SV=1	BH0579	102	1e-21	COG2124	Cytochrome P450	K09837	1e-97	354	bdi:100835344	carotene epsilon-monooxygenase [EC:1.14.99.45]	GO:0010103//stomatal complex morphogenesis;GO:0016117//carotenoid biosynthetic process;GO:0006636//unsaturated fatty acid biosynthetic process;GO:0019288//isopentenyl diphosphate biosynthetic process, mevalonate-independent pathway;GO:0016556//mRNA modification;GO:0015995//chlorophyll biosynthetic process;GO:0022900//electron transport chain;GO:0009965//leaf morphogenesis;GO:0030154//cell differe…	GO:0070330//aromatase activity;GO:0020037//heme binding;GO:0009055//electron carrier activity;GO:0019825//oxygen binding;GO:0005506//iron ion binding;GO:0009974//zeinoxanthin epsilon hydroxylase activity	GO:0009941//chloroplast envelope
CL10559.Contig4_All	2076	97C	97	547	15.9957	172	5.273	-1.60099	2.24e-41	Down	170	4.9625	-1.68855	1.14e-45	Down	gi|326510159|dbj|BAJ87296.1|	1020.4	0	predicted protein [Hordeum vulgare subsp. vulgare] >gi|326518840|dbj|BAJ92581.1| predicted protein [Hordeum vulgare subsp. vulgare]	gi|357147301|ref|XM_003574246.1|	1915	0	PREDICTED: Brachypodium distachyon carotene epsilon-monooxygenase, chloroplastic-like (LOC100835344), mRNA	sp|Q6TBX7|LUT1_ARATH	796	0	Carotene epsilon-monooxygenase, chloroplastic OS=Arabidopsis thaliana GN=CYP97C1 PE=1 SV=1	BH0579	173	9e-43	COG2124	Cytochrome P450	K09837	0	971	bdi:100835344	carotene epsilon-monooxygenase [EC:1.14.99.45]	GO:0010103//stomatal complex morphogenesis;GO:0016117//carotenoid biosynthetic process;GO:0006636//unsaturated fatty acid biosynthetic process;GO:0019288//isopentenyl diphosphate biosynthetic process, mevalonate-independent pathway;GO:0016556//mRNA modification;GO:0015995//chlorophyll biosynthetic process;GO:0022900//electron transport chain;GO:0009965//leaf morphogenesis;GO:0030154//cell differe…	GO:0070330//aromatase activity;GO:0020037//heme binding;GO:0009055//electron carrier activity;GO:0019825//oxygen binding;GO:0005506//iron ion binding;GO:0009974//zeinoxanthin epsilon hydroxylase activity	GO:0009941//chloroplast envelope
CL1102.Contig1_All	1100	94A	86	34	1.8764	62	3.5872	0.934891	0.00470617	Up	79	4.3523	1.21381	0.000135464	Up	gi|326510989|dbj|BAJ91842.1|	465.3	8e-130	predicted protein [Hordeum vulgare subsp. vulgare]	gi|357113353|ref|XM_003558420.1|	462	1e-127	PREDICTED: Brachypodium distachyon cytochrome P450 94A1-like (LOC100825039), mRNA	sp|O81117|C94A1_VICSA	213	2e-55	Cytochrome P450 94A1 OS=Vicia sativa GN=CYP94A1 PE=2 SV=2	--	--	--	--	--	K00517	7e-67	252	ath:AT3G56630	[EC:1.14.-.-]	GO:0055114//oxidation-reduction process	GO:0009055//electron carrier activity;GO:0004497//monooxygenase activity;GO:0005506//iron ion binding;GO:0020037//heme binding;GO:0016705//oxidoreductase activity, acting on paired donors, with incorporation or reduction of molecular oxygen	GO:0016023//cytoplasmic membrane-bounded vesicle
CL1102.Contig2_All	1059	94A	86	80	4.586	111	6.6709	0.540645	0.0202368	#N/A	168	9.6138	1.06787	1.93e-07	Up	gi|326510989|dbj|BAJ91842.1|	465.3	7e-130	predicted protein [Hordeum vulgare subsp. vulgare]	gi|357113353|ref|XM_003558420.1|	462	1e-127	PREDICTED: Brachypodium distachyon cytochrome P450 94A1-like (LOC100825039), mRNA	sp|O81117|C94A1_VICSA	213	2e-55	Cytochrome P450 94A1 OS=Vicia sativa GN=CYP94A1 PE=2 SV=2	--	--	--	--	--	K00517	6e-67	252	ath:AT3G56630	[EC:1.14.-.-]	GO:0055114//oxidation-reduction process	GO:0009055//electron carrier activity;GO:0004497//monooxygenase activity;GO:0005506//iron ion binding;GO:0020037//heme binding;GO:0016705//oxidoreductase activity, acting on paired donors, with incorporation or reduction of molecular oxygen	GO:0016023//cytoplasmic membrane-bounded vesicle
CL1102.Contig3_All	1908	94A	86	661	21.0313	698	23.2829	0.146733	0.0980058	#N/A	1054	33.4768	0.670624	5.18e-20	Up	gi|326510989|dbj|BAJ91842.1|	868.6	0	predicted protein [Hordeum vulgare subsp. vulgare]	gi|357113353|ref|XM_003558420.1|	648	0	PREDICTED: Brachypodium distachyon cytochrome P450 94A1-like (LOC100825039), mRNA	sp|O81117|C94A1_VICSA	390	1e-108	Cytochrome P450 94A1 OS=Vicia sativa GN=CYP94A1 PE=2 SV=2	VNG0422G	141	3e-33	COG2124	Cytochrome P450	K00517	3e-141	500	ath:AT3G56630	[EC:1.14.-.-]	GO:0055114//oxidation-reduction process	GO:0009055//electron carrier activity;GO:0004497//monooxygenase activity;GO:0005506//iron ion binding;GO:0020037//heme binding;GO:0016705//oxidoreductase activity, acting on paired donors, with incorporation or reduction of molecular oxygen	GO:0016023//cytoplasmic membrane-bounded vesicle
CL1102.Contig5_All	399	94A	86	67	10.194	82	13.0798	0.35962	0.188349	#N/A	122	18.5297	0.862119	0.000372734	Up	gi|326510989|dbj|BAJ91842.1|	171.4	3e-42	predicted protein [Hordeum vulgare subsp. vulgare]	gi|357113353|ref|XM_003558420.1|	238	4e-60	PREDICTED: Brachypodium distachyon cytochrome P450 94A1-like (LOC100825039), mRNA	sp|P48422|C86A1_ARATH	65.9	7e-12	Cytochrome P450 86A1 OS=Arabidopsis thaliana GN=CYP86A1 PE=1 SV=2	--	--	--	--	--	K00517	3e-23	104	ath:AT3G56630	[EC:1.14.-.-]	-	GO:0046872//metal ion binding;GO:0004497//monooxygenase activity;GO:0016705//oxidoreductase activity, acting on paired donors, with incorporation or reduction of molecular oxygen	GO:0016023//cytoplasmic membrane-bounded vesicle
CL11058.Contig1_All	418			32	4.6475	39	5.9381	0.353547	0.389467	#N/A	33	4.7843	0.041853	0.950468	#N/A	--	--	--	--	gi|357160030|ref|XM_003578586.1|	87.7	8e-15	PREDICTED: Brachypodium distachyon NADPH--cytochrome P450 reductase-like (LOC100840064), mRNA	--	--	--	--	--	--	--	--	--	--	--	--	--	--	-	-	-
CL11058.Contig2_All	442			17	2.3349	9	1.2959	-0.849406	0.21875	#N/A	6	0.8226	-1.5051	0.0626958	#N/A	--	--	--	--	gi|357160030|ref|XM_003578586.1|	87.7	9e-15	PREDICTED: Brachypodium distachyon NADPH--cytochrome P450 reductase-like (LOC100840064), mRNA	--	--	--	--	--	--	--	--	--	--	--	--	--	--	-	-	-
CL11204.Contig2_All	1805	72A	72	141	4.7422	1088	38.363	3.01609	9.73e-190	Up	247	8.2928	0.806303	6.73e-07	Up	gi|326496354|dbj|BAJ94639.1|	907.9	0	predicted protein [Hordeum vulgare subsp. vulgare] >gi|326530410|dbj|BAJ97631.1| predicted protein [Hordeum vulgare subsp. vulgare]	gi|357135602|ref|XM_003569350.1|	1066	0	PREDICTED: Brachypodium distachyon secologanin synthase-like (LOC100839700), mRNA	sp|Q05047|C72A1_CATRO	486	1e-137	Secologanin synthase OS=Catharanthus roseus GN=CYP72A1 PE=2 SV=1	AGc2890	154	4e-37	COG2124	Cytochrome P450	K15639	2e-114	411	aly:ARALYDRAFT_901457	cytochrome P450, family 734, subfamily A, polypeptide 1 (PHYB activation tagged suppressor 1) [EC:1.14.-.-]	GO:0016131//brassinosteroid metabolic process;GO:0009826//unidimensional cell growth;GO:0009416//response to light stimulus;GO:0055114//oxidation-reduction process	GO:0009055//electron carrier activity;GO:0004497//monooxygenase activity;GO:0005506//iron ion binding;GO:0020037//heme binding;GO:0016705//oxidoreductase activity, acting on paired donors, with incorporation or reduction of molecular oxygen	GO:0005783//endoplasmic reticulum
CL11599.Contig1_All	1824	71E	71	175	5.8245	177	6.176	0.0845385	0.657475	#N/A	74	2.4586	-1.2443	1.08e-09	Down	gi|326514362|dbj|BAJ96168.1|	864.4	0	predicted protein [Hordeum vulgare subsp. vulgare]	gi|151419477|dbj|AK250829.1|	1140	0	Hordeum vulgare subsp. vulgare cDNA clone: FLbaf91m01, mRNA sequence	sp|O48958|C71E1_SORBI	496	2e-140	4-hydroxyphenylacetaldehyde oxime monooxygenase OS=Sorghum bicolor GN=CYP71E1 PE=2 SV=1	alr1450	110	1e-23	COG2124	Cytochrome P450	K13029	4e-140	496	sbi:SORBI_01g001180	4-hydroxyphenylacetaldehyde oxime monooxygenase [EC:1.14.13.68]	GO:0055114//oxidation-reduction process	GO:0020037//heme binding;GO:0016705//oxidoreductase activity, acting on paired donors, with incorporation or reduction of molecular oxygen;GO:0004497//monooxygenase activity;GO:0005506//iron ion binding;GO:0009055//electron carrier activity	-
CL11730.Contig1_All	1888	98A	71	621	19.9679	2083	70.2179	1.81416	1.04e-196	Up	2206	70.8084	1.82624	5.52e-204	Up	gi|40641242|emb|CAE47491.1|	919.5	0	cytochrome P450 [Triticum aestivum]	gi|40641241|emb|AJ583532.1|	1770	0	Triticum aestivum mRNA for cytochrome P450 (CYP98A12 gene)	sp|O48956|C98A1_SORBI	830	0	Cytochrome P450 98A1 OS=Sorghum bicolor GN=CYP98A1 PE=2 SV=1	all1361	126	1e-28	COG2124	Cytochrome P450	K09754	0	847	zma:100191539	coumaroylquinate(coumaroylshikimate) 3'-monooxygenase [EC:1.14.13.36]	GO:0008216//spermidine metabolic process;GO:0055114//oxidation-reduction process	GO:0020037//heme binding;GO:0005506//iron ion binding;GO:0009055//electron carrier activity;GO:0016711//flavonoid 3'-monooxygenase activity	-
CL11730.Contig2_All	441	98A	71	24	3.3038	45	6.4943	0.975048	0.0134793	Up	61	8.3825	1.34325	0.000321288	Up	gi|326521226|dbj|BAJ96816.1|	269.2	1e-71	predicted protein [Hordeum vulgare subsp. vulgare]	gi|241986118|dbj|AK333379.1|	640	0	Triticum aestivum cDNA, clone: WT006_F07, cultivar: Chinese Spring	sp|O48956|C98A1_SORBI	247	2e-66	Cytochrome P450 98A1 OS=Sorghum bicolor GN=CYP98A1 PE=2 SV=1	XF1267	55.5	3e-08	COG5297	Cellobiohydrolase A (1,4-beta-cellobiosidase A)	K09754	4e-71	264	bdi:100835531	coumaroylquinate(coumaroylshikimate) 3'-monooxygenase [EC:1.14.13.36]	GO:0008216//spermidine metabolic process;GO:0055114//oxidation-reduction process	GO:0020037//heme binding;GO:0016705//oxidoreductase activity, acting on paired donors, with incorporation or reduction of molecular oxygen;GO:0004497//monooxygenase activity;GO:0005506//iron ion binding;GO:0009055//electron carrier activity	-
CL12069.Contig1_All	1082	710A	710	53	2.9737	142	8.3526	1.48997	7.99e-11	Up	34	1.9043	-0.642998	0.102293	#N/A	gi|357127525|ref|XP_003565430.1|	587.4	1e-166	PREDICTED: cytochrome P450 710A1-like [Brachypodium distachyon]	gi|356460437|dbj|AB620024.1|	1104	0	Triticum aestivum CYP710A8-A mRNA for cytochrome P450 monooxygenase CYP710A8a, complete cds	sp|O64697|C7101_ARATH	394	6e-110	Cytochrome P450 710A1 OS=Arabidopsis thaliana GN=CYP710A1 PE=1 SV=1	SPAC19A8.04	109	9e-24	COG2124	Cytochrome P450	K09832	3e-161	566	sbi:SORBI_03g002060	cytochrome P450, family 710, subfamily A	GO:0022900//electron transport chain;GO:0019375//galactolipid biosynthetic process;GO:0042631//cellular response to water deprivation;GO:0010583//response to cyclopentenone;GO:0009407//toxin catabolic process;GO:0016036//cellular response to phosphate starvation;GO:0019745//pentacyclic triterpenoid biosynthetic process;GO:0016126//sterol biosynthetic process	GO:0009055//electron carrier activity;GO:0004497//monooxygenase activity;GO:0019825//oxygen binding;GO:0020037//heme binding;GO:0000249//C-22 sterol desaturase activity;GO:0005506//iron ion binding	GO:0016023//cytoplasmic membrane-bounded vesicle;GO:0005576//extracellular region
CL12516.Contig1_All	1118	71U	71	110	5.973	32	1.8217	-1.71317	8.99e-10	Down	70	3.7944	-0.654584	0.0106673	Down	gi|326521886|dbj|BAK04071.1|	463.4	3e-129	predicted protein [Hordeum vulgare subsp. vulgare]	gi|62632228|gb|AY989887.1|	276	5e-71	Hordeum vulgare subsp. vulgare cytochrome P450 monooxygenase CYP71U4v2 mRNA, complete cds	sp|A3A871|C71Z6_ORYSJ	271	5e-73	Ent-isokaurene C2-hydroxylase OS=Oryza sativa subsp. japonica GN=CYP71Z6 PE=1 SV=1	BH0579	100	6e-21	COG2124	Cytochrome P450	K16083	1e-72	271	osa:4329725	cytochrome P450, family 71, subfamily Z, polypeptide 6 (ent-isokaurene C2-hydroxylase) [EC:1.14.13.143]	-	GO:0046872//metal ion binding;GO:0016491//oxidoreductase activity	GO:0016023//cytoplasmic membrane-bounded vesicle
CL12516.Contig3_All	1082	71U	71	40	2.2443	205	12.0583	2.42569	1.33e-28	Up	26	1.4562	-0.624057	0.18127	#N/A	gi|326496240|dbj|BAJ94582.1|	99.8	1e-116	predicted protein [Hordeum vulgare subsp. vulgare]	gi|62632228|gb|AY989887.1|	248	1e-62	Hordeum vulgare subsp. vulgare cytochrome P450 monooxygenase CYP71U4v2 mRNA, complete cds	sp|A6YIH8|C7D55_HYOMU	214	1e-64	Premnaspirodiene oxygenase OS=Hyoscyamus muticus GN=CYP71D55 PE=1 SV=1	Rv0764c	97.1	5e-20	COG2124	Cytochrome P450	K16083	6e-60	208	osa:4329725	cytochrome P450, family 71, subfamily Z, polypeptide 6 (ent-isokaurene C2-hydroxylase) [EC:1.14.13.143]	-	GO:0046872//metal ion binding;GO:0016491//oxidoreductase activity	GO:0016023//cytoplasmic membrane-bounded vesicle
CL1264.Contig1_All	2002	84A	71	500	15.1617	203	6.4535	-1.23228	9.35e-26	Down	1246	37.7168	1.31478	2.08e-71	Up	gi|357140814|ref|XP_003571958.1|	923.7	0	PREDICTED: cytochrome P450 84A1-like [Brachypodium distachyon]	gi|195614951|gb|EU957188.1|	1346	0	Zea mays clone 1585325 cytochrome P450 CYP84A33v1 mRNA, complete cds	sp|Q42600|C84A1_ARATH	671	0	Cytochrome P450 84A1 OS=Arabidopsis thaliana GN=CYP84A1 PE=2 SV=1	BH0579	116	1e-25	COG2124	Cytochrome P450	K09755	0	923	bdi:100833404	ferulate-5-hydroxylase [EC:1.14.-.-]	GO:0010224//response to UV-B;GO:0022900//electron transport chain	GO:0046424//ferulate 5-hydroxylase activity;GO:0009055//electron carrier activity;GO:0005506//iron ion binding;GO:0020037//heme binding;GO:0016705//oxidoreductase activity, acting on paired donors, with incorporation or reduction of molecular oxygen	GO:0016023//cytoplasmic membrane-bounded vesicle;GO:0005783//endoplasmic reticulum
CL1264.Contig2_All	2106	84A	71	436	12.5681	200	6.0441	-1.05617	8.34e-18	Down	1102	31.7106	1.3352	1.05e-64	Up	gi|357140814|ref|XP_003571958.1|	912.5	0	PREDICTED: cytochrome P450 84A1-like [Brachypodium distachyon]	gi|195614951|gb|EU957188.1|	1019	0	Zea mays clone 1585325 cytochrome P450 CYP84A33v1 mRNA, complete cds	sp|Q42600|C84A1_ARATH	675	0	Cytochrome P450 84A1 OS=Arabidopsis thaliana GN=CYP84A1 PE=2 SV=1	BH0579	118	4e-26	COG2124	Cytochrome P450	K09755	0	912	bdi:100833404	ferulate-5-hydroxylase [EC:1.14.-.-]	GO:0010224//response to UV-B;GO:0022900//electron transport chain	GO:0046424//ferulate 5-hydroxylase activity;GO:0009055//electron carrier activity;GO:0005506//iron ion binding;GO:0020037//heme binding;GO:0016705//oxidoreductase activity, acting on paired donors, with incorporation or reduction of molecular oxygen	GO:0016023//cytoplasmic membrane-bounded vesicle;GO:0005783//endoplasmic reticulum
CL12697.Contig1_All	432	99A	71	74	10.399	19	2.7992	-1.89336	9.86e-08	Down	77	10.8016	0.0548002	0.884194	#N/A	gi|357165885|ref|XP_003580527.1|	156	1e-37	PREDICTED: cytochrome P450 99A2-like [Brachypodium distachyon]	gi|357165884|ref|XM_003580479.1|	139	3e-30	PREDICTED: Brachypodium distachyon cytochrome P450 99A2-like (LOC100834069), mRNA	sp|Q7X7X4|C99A2_ORYSJ	138	1e-33	Cytochrome P450 99A2 OS=Oryza sativa subsp. japonica GN=CYP99A2 PE=2 SV=2	slr0574	53.1	2e-07	COG2124	Cytochrome P450	K16085	5e-30	127	osa:4335091	cytochrome P450, family 99, subfamily A, polypeptide 3 (9beta-pimara-7,15-diene oxidase) [EC:1.14.13.144]	GO:0006952//defense response;GO:0051502;GO:0071395//cellular response to jasmonic acid stimulus;GO:0055114//oxidation-reduction process	GO:0009055//electron carrier activity;GO:0005506//iron ion binding;GO:0020037//heme binding;GO:0036209	GO:0016021//integral to membrane
CL1280.Contig1_All	737	51H	51	183	15.0739	32	2.7634	-2.44754	2.1e-24	Down	26	2.1379	-2.81779	4.58e-29	Down	--	--	--	--	gi|110734748|gb|DQ680849.1|	155	8e-35	Avena strigosa beta-amyrin synthase (Sad1) and cytochrome P450 CYP51H10 (Sad2) genes, complete cds	--	--	--	--	--	--	--	--	--	--	--	--	--	--	-	-	-
CL13054.Contig1_All	905	51H	51	124	8.3179	393	27.6379	1.73236	2.8e-35	Up	173	11.5845	0.477905	0.0168166	#N/A	--	--	--	--	gi|110734748|gb|DQ680849.1|	436	1e-119	Avena strigosa beta-amyrin synthase (Sad1) and cytochrome P450 CYP51H10 (Sad2) genes, complete cds	--	--	--	--	--	--	--	--	--	--	--	--	--	--	-	-	-
CL13534.Contig2_All	518	97A	97	19	2.2267	33	4.0546	0.864652	0.0609665	#N/A	69	8.0724	1.85809	5.05e-07	Up	gi|357137629|ref|XP_003570402.1|	161	8e-39	PREDICTED: protein LUTEIN DEFICIENT 5, chloroplastic-like [Brachypodium distachyon]	gi|357137628|ref|XM_003570354.1|	216	2e-53	PREDICTED: Brachypodium distachyon protein LUTEIN DEFICIENT 5, chloroplastic-like (LOC100834203), mRNA	sp|Q9FPQ6|GP1_CHLRE	59.7	9e-10	Vegetative cell wall protein gp1 OS=Chlamydomonas reinhardtii GN=GP1 PE=2 SV=1	mlr6506	53.5	2e-07	COG3206	Uncharacterized protein involved in exopolysaccharide biosynthesis	K15747	8e-40	160	bdi:100834203	cytochrome P450, family 97, subfamily A (beta-ring hydroxylase) [EC:1.14.-.-]	GO:0071704;GO:0044238//primary metabolic process;GO:0044710;GO:0044237//cellular metabolic process	GO:0046872//metal ion binding;GO:0016491//oxidoreductase activity	GO:0009536//plastid
CL13542.Contig1_All	1953	90B	85	270	8.3927	128	4.1713	-1.00864	1.35e-10	Down	230	7.1369	-0.233837	0.155891	#N/A	gi|326533280|dbj|BAJ93612.1|	950.3	0	predicted protein [Hordeum vulgare subsp. vulgare]	gi|357113269|ref|XM_003558379.1|	1782	0	PREDICTED: Brachypodium distachyon cytochrome P450 90B1-like (LOC100837605), mRNA	sp|O64989|C90B1_ARATH	676	0	Cytochrome P450 90B1 OS=Arabidopsis thaliana GN=CYP90B1 PE=1 SV=2	slr0574	169	2e-41	COG2124	Cytochrome P450	K09587	0	933	bdi:100837605	cytochrome P450, family 90, subfamily B, polypeptide 1 (steroid 22-alpha-hydroxylase) [EC:1.14.13.-]	GO:0016132//brassinosteroid biosynthetic process;GO:0055114//oxidation-reduction process;GO:0009867//jasmonic acid mediated signaling pathway;GO:0010358//leaf shaping;GO:0009741//response to brassinosteroid stimulus;GO:0009826//unidimensional cell growth;GO:0016126//sterol biosynthetic process	GO:0010012//steroid 22-alpha hydroxylase activity;GO:0016705//oxidoreductase activity, acting on paired donors, with incorporation or reduction of molecular oxygen;GO:0009055//electron carrier activity;GO:0020037//heme binding;GO:0005506//iron ion binding	GO:0016023//cytoplasmic membrane-bounded vesicle;GO:0016020//membrane;GO:0005783//endoplasmic reticulum
CL13542.Contig2_All	324	90B	85	0	0	0	0	#N/A	#N/A	#N/A	2	0.3741	8.54728	0.401919	#N/A	gi|326533280|dbj|BAJ93612.1|	204.1	5e-52	predicted protein [Hordeum vulgare subsp. vulgare]	gi|357113269|ref|XM_003558379.1|	420	1e-115	PREDICTED: Brachypodium distachyon cytochrome P450 90B1-like (LOC100837605), mRNA	sp|O64989|C90B1_ARATH	163	2e-41	Cytochrome P450 90B1 OS=Arabidopsis thaliana GN=CYP90B1 PE=1 SV=2	slr0574	52.8	2e-07	COG2124	Cytochrome P450	K09587	1e-52	202	bdi:100837605	cytochrome P450, family 90, subfamily B, polypeptide 1 (steroid 22-alpha-hydroxylase) [EC:1.14.13.-]	GO:0016132//brassinosteroid biosynthetic process;GO:0055114//oxidation-reduction process;GO:0009867//jasmonic acid mediated signaling pathway;GO:0010358//leaf shaping;GO:0009741//response to brassinosteroid stimulus;GO:0009826//unidimensional cell growth;GO:0016126//sterol biosynthetic process	GO:0010012//steroid 22-alpha hydroxylase activity;GO:0016705//oxidoreductase activity, acting on paired donors, with incorporation or reduction of molecular oxygen;GO:0009055//electron carrier activity;GO:0020037//heme binding;GO:0005506//iron ion binding	GO:0016023//cytoplasmic membrane-bounded vesicle;GO:0016020//membrane;GO:0005783//endoplasmic reticulum
CL13773.Contig1_All	905	72A	72	199	13.3489	70	4.9228	-1.43917	2.13e-13	Down	37	2.4776	-2.42971	7.8e-27	Down	gi|357130563|ref|XP_003566917.1|	444.5	1e-123	PREDICTED: secologanin synthase-like [Brachypodium distachyon]	gi|357130562|ref|XM_003566869.1|	234	1e-58	PREDICTED: Brachypodium distachyon secologanin synthase-like (LOC100829389), mRNA	sp|Q05047|C72A1_CATRO	287	5e-78	Secologanin synthase OS=Catharanthus roseus GN=CYP72A1 PE=2 SV=1	BH0579	117	2e-26	COG2124	Cytochrome P450	K15639	1e-70	264	ath:AT2G26710	cytochrome P450, family 734, subfamily A, polypeptide 1 (PHYB activation tagged suppressor 1) [EC:1.14.-.-]	GO:0055114//oxidation-reduction process	GO:0020037//heme binding;GO:0016705//oxidoreductase activity, acting on paired donors, with incorporation or reduction of molecular oxygen;GO:0004497//monooxygenase activity;GO:0005506//iron ion binding;GO:0009055//electron carrier activity	GO:0005783//endoplasmic reticulum
CL13773.Contig2_All	1888	72A	72	1648	52.9904	961	32.3953	-0.709947	1.33e-33	Down	927	29.7549	-0.832604	5.22e-45	Down	gi|357130563|ref|XP_003566917.1|	906	0	PREDICTED: secologanin synthase-like [Brachypodium distachyon]	gi|357130562|ref|XM_003566869.1|	1380	0	PREDICTED: Brachypodium distachyon secologanin synthase-like (LOC100829389), mRNA	sp|Q05047|C72A1_CATRO	507	1e-143	Secologanin synthase OS=Catharanthus roseus GN=CYP72A1 PE=2 SV=1	AGc2890	145	2e-34	COG2124	Cytochrome P450	K15639	2e-116	418	aly:ARALYDRAFT_901457	cytochrome P450, family 734, subfamily A, polypeptide 1 (PHYB activation tagged suppressor 1) [EC:1.14.-.-]	GO:0022900//electron transport chain	GO:0016705//oxidoreductase activity, acting on paired donors, with incorporation or reduction of molecular oxygen;GO:0009055//electron carrier activity;GO:0004497//monooxygenase activity;GO:0020037//heme binding;GO:0005506//iron ion binding	GO:0016023//cytoplasmic membrane-bounded vesicle;GO:0005783//endoplasmic reticulum
CL14040.Contig4_All	302	51H	51	17	3.4173	8	1.6859	-1.01934	0.147597	#N/A	12	2.408	-0.505022	0.52287	#N/A	gi|194239080|emb|CAP72303.1|	74.3	6e-13	unnamed protein product [Triticum aestivum]	gi|110734759|gb|DQ680854.1|	137	7e-30	Avena strigosa cytochrome P450 CYP51H11 (Cyp51H11) gene, complete cds	--	--	--	--	--	--	--	--	--	--	--	--	--	--	-	-	-
CL14518.Contig1_All	710	92C	71	186	15.9037	248	22.2307	0.483191	0.00141782	#N/A	397	33.8855	1.09131	2.59e-17	Up	gi|414592038|tpg|DAA42609.1|	229.9	2e-59	TPA: putative cytochrome P450 superfamily protein [Zea mays]	gi|195612437|gb|EU955931.1|	238	6e-60	Zea mays clone 1553178 cytochrome P450 CYP92C5 mRNA, complete cds	sp|O48958|C71E1_SORBI	145	2e-35	4-hydroxyphenylacetaldehyde oxime monooxygenase OS=Sorghum bicolor GN=CYP71E1 PE=2 SV=1	PA3679	54.7	1e-07	COG2124	Cytochrome P450	K09754	3e-35	146	vvi:100263633	coumaroylquinate(coumaroylshikimate) 3'-monooxygenase [EC:1.14.13.36]	GO:0055114//oxidation-reduction process	GO:0009055//electron carrier activity;GO:0004497//monooxygenase activity;GO:0005506//iron ion binding;GO:0020037//heme binding;GO:0016705//oxidoreductase activity, acting on paired donors, with incorporation or reduction of molecular oxygen	GO:0016023//cytoplasmic membrane-bounded vesicle
CL14781.Contig1_All	822	51H	51	26	1.9202	97	7.5104	1.96763	6.61e-11	Up	18	1.327	-0.533088	0.382163	#N/A	--	--	--	--	gi|110734759|gb|DQ680854.1|	418	1e-114	Avena strigosa cytochrome P450 CYP51H11 (Cyp51H11) gene, complete cds	--	--	--	--	--	--	--	--	--	--	--	--	--	--	-	-	-
CL14781.Contig2_All	673	51H	51	196	17.68	63	5.9578	-1.56927	6.86e-15	Down	6	0.5403	-5.03221	6.01e-49	Down	--	--	--	--	gi|110734759|gb|DQ680854.1|	351	6e-94	Avena strigosa cytochrome P450 CYP51H11 (Cyp51H11) gene, complete cds	--	--	--	--	--	--	--	--	--	--	--	--	--	--	-	-	-
CL14966.Contig1_All	612	51G	51	19	1.8847	36	3.7438	0.990168	0.0265579	Up	24	2.3765	0.334504	0.612993	#N/A	gi|357145963|ref|XP_003573829.1|	182.2	5e-45	PREDICTED: obtusifoliol 14-alpha demethylase-like [Brachypodium distachyon]	gi|357145962|ref|XM_003573781.1|	77.8	1e-11	PREDICTED: Brachypodium distachyon obtusifoliol 14-alpha demethylase-like (LOC100844692), mRNA	sp|Q9SAA9|CP511_ARATH	92	2e-19	Sterol 14-demethylase OS=Arabidopsis thaliana GN=CYP51G1 PE=1 SV=1	--	--	--	--	--	K05917	3e-40	162	bdi:100844089	cytochrome P450, family 51 (sterol 14-demethylase) [EC:1.14.13.70]	-	GO:0016491//oxidoreductase activity;GO:0005488//binding	GO:0005739//mitochondrion
CL14966.Contig2_All	346	51G	51	84	14.7382	7	1.2876	-3.5168	2.58e-16	Down	35	6.1302	-1.26555	4.02e-05	Down	gi|357145963|ref|XP_003573829.1|	75.5	2e-13	PREDICTED: obtusifoliol 14-alpha demethylase-like [Brachypodium distachyon]	--	--	--	--	--	--	--	--	--	--	--	--	--	K05917	1e-09	59.7	bdi:100844089	cytochrome P450, family 51 (sterol 14-demethylase) [EC:1.14.13.70]	-	-	-
CL1508.Contig1_All	1796	71C	71	522	17.6444	31	1.0985	-4.0056	1.2e-109	Down	46	1.5521	-3.50692	1.03e-101	Down	gi|195640388|gb|ACG39662.1|	601.3	1e-170	cytochrome P450 CYP71C2v2 [Zea mays] >gi|413920268|gb|AFW60200.1| benzoxazinone synthesis3 [Zea mays]	gi|151420327|dbj|AK251679.1|	1170	0	Hordeum vulgare subsp. vulgare cDNA clone: FLbaf129h11, mRNA sequence	sp|Q43255|C71C2_MAIZE	582	2e-166	indolin-2-one monooxygenase OS=Zea mays GN=CYP71C2 PE=1 SV=1	alr1450	94	8e-19	COG2124	Cytochrome P450	K13225	2e-160	564	zma:100382554	cytochrome P450, family 71, subfamily C, polypeptide 1 (3-hydroxyindolin-2-one monooxygenase) [EC:1.14.13.139]	-	GO:0046872//metal ion binding;GO:0016491//oxidoreductase activity	-
CL1508.Contig2_All	1903	71C	71	193	6.1569	94	3.1438	-0.969695	2.07e-07	Down	30	0.9554	-2.68803	3.82e-29	Down	gi|195640388|gb|ACG39662.1|	257.7	1e-163	cytochrome P450 CYP71C2v2 [Zea mays] >gi|413920268|gb|AFW60200.1| benzoxazinone synthesis3 [Zea mays]	gi|151420327|dbj|AK251679.1|	720	0	Hordeum vulgare subsp. vulgare cDNA clone: FLbaf129h11, mRNA sequence	sp|Q43255|C71C2_MAIZE	327	1e-159	indolin-2-one monooxygenase OS=Zea mays GN=CYP71C2 PE=1 SV=1	all1361	92.8	2e-18	COG2124	Cytochrome P450	K13225	1e-155	330	zma:100382554	cytochrome P450, family 71, subfamily C, polypeptide 1 (3-hydroxyindolin-2-one monooxygenase) [EC:1.14.13.139]	-	GO:0046872//metal ion binding;GO:0016705//oxidoreductase activity, acting on paired donors, with incorporation or reduction of molecular oxygen;GO:0004497//monooxygenase activity	-
CL1508.Contig3_All	1828	71C	71	198	6.5755	182	6.3366	-0.0533917	0.77897	#N/A	35	1.1603	-2.5026	1.28e-27	Down	gi|195640388|gb|ACG39662.1|	594.7	1e-168	cytochrome P450 CYP71C2v2 [Zea mays] >gi|413920268|gb|AFW60200.1| benzoxazinone synthesis3 [Zea mays]	gi|151420327|dbj|AK251679.1|	1291	0	Hordeum vulgare subsp. vulgare cDNA clone: FLbaf129h11, mRNA sequence	sp|Q43255|C71C2_MAIZE	576	2e-164	indolin-2-one monooxygenase OS=Zea mays GN=CYP71C2 PE=1 SV=1	SMc02579	95.9	2e-19	COG2124	Cytochrome P450	K13225	1e-160	564	zma:100382554	cytochrome P450, family 71, subfamily C, polypeptide 1 (3-hydroxyindolin-2-one monooxygenase) [EC:1.14.13.139]	-	GO:0046872//metal ion binding;GO:0016705//oxidoreductase activity, acting on paired donors, with incorporation or reduction of molecular oxygen;GO:0004497//monooxygenase activity	-
CL15309.Contig1_All	479	85A	85	15	1.9011	3	0.3986	-2.25382	0.0126804	Down	4	0.5061	-1.90934	0.0368675	Down	gi|357121195|ref|XP_003562306.1|	270	1e-71	PREDICTED: cytochrome P450 85A1-like [Brachypodium distachyon]	gi|357121194|ref|XM_003562258.1|	470	1e-130	PREDICTED: Brachypodium distachyon cytochrome P450 85A1-like (LOC100837653), mRNA	sp|Q8GSQ1|C85A1_ORYSJ	247	3e-66	Cytochrome P450 85A1 OS=Oryza sativa subsp. japonica GN=CYP85A1 PE=1 SV=1	slr0574	50.4	1e-06	COG2124	Cytochrome P450	K12640	3e-67	251	zma:100193331	cytochrome P450, family 85, subfamily A, polypeptide 2 (brassinosteroid-6-oxidase 2) [EC:1.14.-.-]	GO:0016132//brassinosteroid biosynthetic process;GO:0022900//electron transport chain;GO:0001578//microtubule bundle formation;GO:0010268//brassinosteroid homeostasis;GO:0009647//skotomorphogenesis	GO:0016705//oxidoreductase activity, acting on paired donors, with incorporation or reduction of molecular oxygen;GO:0009055//electron carrier activity;GO:0004497//monooxygenase activity;GO:0020037//heme binding;GO:0005506//iron ion binding	GO:0016021//integral to membrane
CL15309.Contig2_All	1083	85A	85	84	4.7086	60	3.526	-0.417266	0.133331	#N/A	73	4.0848	-0.205033	0.539064	#N/A	gi|357121195|ref|XP_003562306.1|	647.9	0	PREDICTED: cytochrome P450 85A1-like [Brachypodium distachyon]	gi|357121194|ref|XM_003562258.1|	1271	0	PREDICTED: Brachypodium distachyon cytochrome P450 85A1-like (LOC100837653), mRNA	sp|Q8GSQ1|C85A1_ORYSJ	602	9e-173	Cytochrome P450 85A1 OS=Oryza sativa subsp. japonica GN=CYP85A1 PE=1 SV=1	slr0574	130	5e-30	COG2124	Cytochrome P450	K12640	3e-172	602	osa:4333399	cytochrome P450, family 85, subfamily A, polypeptide 2 (brassinosteroid-6-oxidase 2) [EC:1.14.-.-]	GO:0016132//brassinosteroid biosynthetic process;GO:0022900//electron transport chain;GO:0001578//microtubule bundle formation;GO:0010268//brassinosteroid homeostasis;GO:0009647//skotomorphogenesis	GO:0016705//oxidoreductase activity, acting on paired donors, with incorporation or reduction of molecular oxygen;GO:0009055//electron carrier activity;GO:0004497//monooxygenase activity;GO:0020037//heme binding;GO:0005506//iron ion binding	GO:0016021//integral to membrane
CL15344.Contig2_All	2170	734A	72	518	14.4915	399	11.7024	-0.308402	0.00321283	#N/A	577	16.1138	0.15309	0.170924	#N/A	gi|326528299|dbj|BAJ93331.1|	864	0	predicted protein [Hordeum vulgare subsp. vulgare]	gi|357133744|ref|XM_003568436.1|	1380	0	PREDICTED: Brachypodium distachyon cytochrome P450 734A1-like (LOC100844772), mRNA	sp|O48786|C734A_ARATH	423	2e-118	Cytochrome P450 734A1 OS=Arabidopsis thaliana GN=CYP734A1 PE=2 SV=1	AGc2890	169	2e-41	COG2124	Cytochrome P450	K15639	5e-118	423	aly:ARALYDRAFT_901457	cytochrome P450, family 734, subfamily A, polypeptide 1 (PHYB activation tagged suppressor 1) [EC:1.14.-.-]	GO:0055114//oxidation-reduction process	GO:0020037//heme binding;GO:0016705//oxidoreductase activity, acting on paired donors, with incorporation or reduction of molecular oxygen;GO:0004497//monooxygenase activity;GO:0005506//iron ion binding;GO:0009055//electron carrier activity	-
CL15358.Contig1_All	1317	71C	71	479	22.0796	147	7.1038	-1.63605	1.94e-37	Down	1294	59.5429	1.43122	2.35e-84	Up	gi|326492389|dbj|BAK01978.1|	618.2	9e-176	predicted protein [Hordeum vulgare subsp. vulgare]	gi|241988359|dbj|AK335617.1|	601	1e-169	Triticum aestivum cDNA, clone: WT013_F18, cultivar: Chinese Spring	sp|Q43257|C71C4_MAIZE	418	3e-117	indole-2-monooxygenase OS=Zea mays GN=CYP71C4 PE=1 SV=1	BH0579	70.9	5e-12	COG2124	Cytochrome P450	K13225	1e-104	378	zma:100382554	cytochrome P450, family 71, subfamily C, polypeptide 1 (3-hydroxyindolin-2-one monooxygenase) [EC:1.14.13.139]	GO:0055114//oxidation-reduction process	GO:0020037//heme binding;GO:0016705//oxidoreductase activity, acting on paired donors, with incorporation or reduction of molecular oxygen;GO:0004497//monooxygenase activity;GO:0005506//iron ion binding;GO:0009055//electron carrier activity	-
CL15358.Contig2_All	440	71C	71	30	4.1391	6	0.8679	-2.25372	0.000241426	Down	209	28.7856	2.79796	7.9e-33	Up	gi|326490337|dbj|BAJ84832.1|	183	1e-45	predicted protein [Hordeum vulgare subsp. vulgare]	gi|241988359|dbj|AK335617.1|	198	3e-48	Triticum aestivum cDNA, clone: WT013_F18, cultivar: Chinese Spring	sp|Q43257|C71C4_MAIZE	120	3e-28	indole-2-monooxygenase OS=Zea mays GN=CYP71C4 PE=1 SV=1	all1361	62	4e-10	COG2124	Cytochrome P450	K13223	5e-29	124	zma:100192631	cytochrome P450, family 71, subfamily C, polypeptide 4 (indole-2-monooxygenase) [EC:1.14.13.137]	GO:0055114//oxidation-reduction process	GO:0020037//heme binding;GO:0016705//oxidoreductase activity, acting on paired donors, with incorporation or reduction of molecular oxygen;GO:0004497//monooxygenase activity;GO:0005506//iron ion binding;GO:0009055//electron carrier activity	-
CL15673.Contig1_All	1796	89A	71	187	6.3209	75	2.6578	-1.2499	2.29e-10	Down	408	13.7669	1.123	1.36e-18	Up	gi|13661764|gb|AAK38089.1|	784.6	0	putative cytochrome P450 [Lolium rigidum]	gi|241987837|dbj|AK335094.1|	922	0	Triticum aestivum cDNA, clone: WT012_A20, cultivar: Chinese Spring	sp|Q42602|C89A2_ARATH	407	8e-114	Cytochrome P450 89A2 OS=Arabidopsis thaliana GN=CYP89A2 PE=2 SV=2	Rv0327c	85.1	4e-16	COG2124	Cytochrome P450	K00517	9e-126	449	osa:4349111	[EC:1.14.-.-]	GO:0055114//oxidation-reduction process	GO:0020037//heme binding;GO:0016705//oxidoreductase activity, acting on paired donors, with incorporation or reduction of molecular oxygen;GO:0004497//monooxygenase activity;GO:0005506//iron ion binding;GO:0009055//electron carrier activity	-
CL15673.Contig2_All	2076	89A	71	54	1.5791	30	0.9197	-0.779867	0.030957	Down	537	15.6757	3.31136	3.37e-99	Up	gi|13661764|gb|AAK38089.1|	935.6	0	putative cytochrome P450 [Lolium rigidum]	gi|241987837|dbj|AK335094.1|	1362	0	Triticum aestivum cDNA, clone: WT012_A20, cultivar: Chinese Spring	sp|Q42602|C89A2_ARATH	402	4e-112	Cytochrome P450 89A2 OS=Arabidopsis thaliana GN=CYP89A2 PE=2 SV=2	all3746	93.6	1e-18	COG2124	Cytochrome P450	K00517	6e-126	449	osa:4349111	[EC:1.14.-.-]	GO:0055114//oxidation-reduction process	GO:0020037//heme binding;GO:0016705//oxidoreductase activity, acting on paired donors, with incorporation or reduction of molecular oxygen;GO:0004497//monooxygenase activity;GO:0005506//iron ion binding;GO:0009055//electron carrier activity	-
CL15673.Contig3_All	2116	89A	71	107	3.0698	69	2.0754	-0.564755	0.021076	#N/A	366	10.4821	1.77171	9.8e-33	Up	gi|13661764|gb|AAK38089.1|	935.6	0	putative cytochrome P450 [Lolium rigidum]	gi|241987837|dbj|AK335094.1|	1362	0	Triticum aestivum cDNA, clone: WT012_A20, cultivar: Chinese Spring	sp|Q42602|C89A2_ARATH	402	4e-112	Cytochrome P450 89A2 OS=Arabidopsis thaliana GN=CYP89A2 PE=2 SV=2	all3746	93.6	1e-18	COG2124	Cytochrome P450	K00517	6e-126	449	osa:4349111	[EC:1.14.-.-]	GO:0055114//oxidation-reduction process	GO:0020037//heme binding;GO:0016705//oxidoreductase activity, acting on paired donors, with incorporation or reduction of molecular oxygen;GO:0004497//monooxygenase activity;GO:0005506//iron ion binding;GO:0009055//electron carrier activity	-
CL15673.Contig4_All	2002	89A	71	151	4.5788	115	3.6559	-0.324743	0.108921	#N/A	1031	31.2087	2.76891	2.99e-159	Up	gi|13661764|gb|AAK38089.1|	936.8	0	putative cytochrome P450 [Lolium rigidum]	gi|241987837|dbj|AK335094.1|	1394	0	Triticum aestivum cDNA, clone: WT012_A20, cultivar: Chinese Spring	sp|Q42602|C89A2_ARATH	401	7e-112	Cytochrome P450 89A2 OS=Arabidopsis thaliana GN=CYP89A2 PE=2 SV=2	all3746	93.6	1e-18	COG2124	Cytochrome P450	K00517	6e-126	449	osa:4349111	[EC:1.14.-.-]	GO:0055114//oxidation-reduction process	GO:0020037//heme binding;GO:0016705//oxidoreductase activity, acting on paired donors, with incorporation or reduction of molecular oxygen;GO:0004497//monooxygenase activity;GO:0005506//iron ion binding;GO:0009055//electron carrier activity	-
CL15673.Contig5_All	2065	89A	71	29	0.8526	29	0.8938	0.068083	0.892225	#N/A	326	9.5671	3.48814	4.07e-63	Up	gi|13661764|gb|AAK38089.1|	887.1	0	putative cytochrome P450 [Lolium rigidum]	gi|241987837|dbj|AK335094.1|	706	0	Triticum aestivum cDNA, clone: WT012_A20, cultivar: Chinese Spring	sp|Q42602|C89A2_ARATH	392	3e-109	Cytochrome P450 89A2 OS=Arabidopsis thaliana GN=CYP89A2 PE=2 SV=2	CC2997	87.8	7e-17	COG2124	Cytochrome P450	K00517	6e-121	433	osa:4349111	[EC:1.14.-.-]	GO:0055114//oxidation-reduction process	GO:0020037//heme binding;GO:0016705//oxidoreductase activity, acting on paired donors, with incorporation or reduction of molecular oxygen;GO:0004497//monooxygenase activity;GO:0005506//iron ion binding;GO:0009055//electron carrier activity	-
CL1571.Contig1_All	1950	71D	71	269	8.3745	368	12.0108	0.520257	2.41e-05	#N/A	291	9.0436	0.110894	0.527701	#N/A	gi|326496054|dbj|BAJ90648.1|	799.7	0	predicted protein [Hordeum vulgare subsp. vulgare] >gi|326509001|dbj|BAJ86893.1| predicted protein [Hordeum vulgare subsp. vulgare] >gi|326510739|dbj|BAJ91717.1| predicted protein [Hordeum vulgare subsp. vulgare]	gi|115444662|ref|NM_001052646.1|	496	1e-137	Oryza sativa Japonica Group Os02g0184700 (Os02g0184700) mRNA, complete cds	sp|A6YIH8|C7D55_HYOMU	426	2e-119	Premnaspirodiene oxygenase OS=Hyoscyamus muticus GN=CYP71D55 PE=1 SV=1	CC2997	110	1e-23	COG2124	Cytochrome P450	K16083	4e-111	400	osa:4329725	cytochrome P450, family 71, subfamily Z, polypeptide 6 (ent-isokaurene C2-hydroxylase) [EC:1.14.13.143]	GO:0055114//oxidation-reduction process	GO:0009055//electron carrier activity;GO:0004497//monooxygenase activity;GO:0005506//iron ion binding;GO:0020037//heme binding;GO:0016705//oxidoreductase activity, acting on paired donors, with incorporation or reduction of molecular oxygen	GO:0016023//cytoplasmic membrane-bounded vesicle
CL1571.Contig2_All	1863	71D	71	115	3.7474	176	6.0126	0.682099	0.000220088	Up	185	6.0178	0.683346	0.00033003	Up	gi|326496054|dbj|BAJ90648.1|	357.1	0	predicted protein [Hordeum vulgare subsp. vulgare] >gi|326509001|dbj|BAJ86893.1| predicted protein [Hordeum vulgare subsp. vulgare] >gi|326510739|dbj|BAJ91717.1| predicted protein [Hordeum vulgare subsp. vulgare]	gi|46390054|dbj|AP004000.3|	438	1e-120	Oryza sativa Japonica Group genomic DNA, chromosome 2, BAC clone:OJ1115_B01	sp|A6YIH8|C7D55_HYOMU	246	4e-126	Premnaspirodiene oxygenase OS=Hyoscyamus muticus GN=CYP71D55 PE=1 SV=1	BH0579	113	1e-24	COG2124	Cytochrome P450	K16083	1e-116	248	osa:4329725	cytochrome P450, family 71, subfamily Z, polypeptide 6 (ent-isokaurene C2-hydroxylase) [EC:1.14.13.143]	GO:0055114//oxidation-reduction process	GO:0009055//electron carrier activity;GO:0004497//monooxygenase activity;GO:0005506//iron ion binding;GO:0020037//heme binding;GO:0016705//oxidoreductase activity, acting on paired donors, with incorporation or reduction of molecular oxygen	GO:0016023//cytoplasmic membrane-bounded vesicle
CL1571.Contig3_All	1029	71D	71	11	0.649	42	2.5977	2.00094	2.51e-05	Up	16	0.9423	0.537968	0.508892	#N/A	gi|326496054|dbj|BAJ90648.1|	502.7	4e-141	predicted protein [Hordeum vulgare subsp. vulgare] >gi|326509001|dbj|BAJ86893.1| predicted protein [Hordeum vulgare subsp. vulgare] >gi|326510739|dbj|BAJ91717.1| predicted protein [Hordeum vulgare subsp. vulgare]	gi|115444662|ref|NM_001052646.1|	331	9e-88	Oryza sativa Japonica Group Os02g0184700 (Os02g0184700) mRNA, complete cds	sp|P93531|C71D7_SOLCH	254	7e-68	Cytochrome P450 71D7 OS=Solanum chacoense GN=CYP71D7 PE=3 SV=1	CC0042	50.8	4e-06	COG0532	Translation initiation factor 2 (IF-2; GTPase)	K13267	3e-59	227	gmx:100814284	cytochrome P450, family 71, subfamily D, polypeptide 9 (flavonoid 6-hydroxylase) [EC:1.14.13.-]	GO:0055114//oxidation-reduction process	GO:0009055//electron carrier activity;GO:0004497//monooxygenase activity;GO:0005506//iron ion binding;GO:0020037//heme binding;GO:0016705//oxidoreductase activity, acting on paired donors, with incorporation or reduction of molecular oxygen	GO:0016023//cytoplasmic membrane-bounded vesicle
CL1571.Contig4_All	1734	71D	71	40	1.4004	103	3.7805	1.43274	1.07e-07	Up	60	2.0969	0.582419	0.113852	#N/A	gi|326496054|dbj|BAJ90648.1|	859.4	0	predicted protein [Hordeum vulgare subsp. vulgare] >gi|326509001|dbj|BAJ86893.1| predicted protein [Hordeum vulgare subsp. vulgare] >gi|326510739|dbj|BAJ91717.1| predicted protein [Hordeum vulgare subsp. vulgare]	gi|357138532|ref|XM_003570798.1|	549	1e-153	PREDICTED: Brachypodium distachyon premnaspirodiene oxygenase-like, transcript variant 2 (LOC100821505), mRNA	sp|A6YIH8|C7D55_HYOMU	454	9e-128	Premnaspirodiene oxygenase OS=Hyoscyamus muticus GN=CYP71D55 PE=1 SV=1	CC2997	121	4e-27	COG2124	Cytochrome P450	K16083	2e-117	421	osa:4329725	cytochrome P450, family 71, subfamily Z, polypeptide 6 (ent-isokaurene C2-hydroxylase) [EC:1.14.13.143]	GO:0055114//oxidation-reduction process	GO:0009055//electron carrier activity;GO:0004497//monooxygenase activity;GO:0005506//iron ion binding;GO:0020037//heme binding;GO:0016705//oxidoreductase activity, acting on paired donors, with incorporation or reduction of molecular oxygen	GO:0016023//cytoplasmic membrane-bounded vesicle
CL1571.Contig5_All	1793	71D	71	387	13.1031	171	6.0698	-1.11019	3.64e-17	Down	216	7.3005	-0.843841	3.07e-11	Down	gi|326496054|dbj|BAJ90648.1|	828.2	0	predicted protein [Hordeum vulgare subsp. vulgare] >gi|326509001|dbj|BAJ86893.1| predicted protein [Hordeum vulgare subsp. vulgare] >gi|326510739|dbj|BAJ91717.1| predicted protein [Hordeum vulgare subsp. vulgare]	gi|115444662|ref|NM_001052646.1|	345	1e-91	Oryza sativa Japonica Group Os02g0184700 (Os02g0184700) mRNA, complete cds	sp|P93531|C71D7_SOLCH	456	2e-128	Cytochrome P450 71D7 OS=Solanum chacoense GN=CYP71D7 PE=3 SV=1	BH0579	119	1e-26	COG2124	Cytochrome P450	K16083	7e-126	449	osa:4329725	cytochrome P450, family 71, subfamily Z, polypeptide 6 (ent-isokaurene C2-hydroxylase) [EC:1.14.13.143]	GO:0055114//oxidation-reduction process	GO:0009055//electron carrier activity;GO:0004497//monooxygenase activity;GO:0005506//iron ion binding;GO:0020037//heme binding;GO:0016705//oxidoreductase activity, acting on paired donors, with incorporation or reduction of molecular oxygen	GO:0016023//cytoplasmic membrane-bounded vesicle
CL1571.Contig6_All	1777	71D	71	27	0.9224	77	2.7578	1.58005	9.07e-07	Up	37	1.2618	0.452019	0.36886	#N/A	gi|326496054|dbj|BAJ90648.1|	859.4	0	predicted protein [Hordeum vulgare subsp. vulgare] >gi|326509001|dbj|BAJ86893.1| predicted protein [Hordeum vulgare subsp. vulgare] >gi|326510739|dbj|BAJ91717.1| predicted protein [Hordeum vulgare subsp. vulgare]	gi|357138532|ref|XM_003570798.1|	549	1e-153	PREDICTED: Brachypodium distachyon premnaspirodiene oxygenase-like, transcript variant 2 (LOC100821505), mRNA	sp|A6YIH8|C7D55_HYOMU	454	1e-127	Premnaspirodiene oxygenase OS=Hyoscyamus muticus GN=CYP71D55 PE=1 SV=1	CC2997	121	4e-27	COG2124	Cytochrome P450	K16083	3e-117	421	osa:4329725	cytochrome P450, family 71, subfamily Z, polypeptide 6 (ent-isokaurene C2-hydroxylase) [EC:1.14.13.143]	GO:0055114//oxidation-reduction process	GO:0009055//electron carrier activity;GO:0004497//monooxygenase activity;GO:0005506//iron ion binding;GO:0020037//heme binding;GO:0016705//oxidoreductase activity, acting on paired donors, with incorporation or reduction of molecular oxygen	GO:0016023//cytoplasmic membrane-bounded vesicle
CL15805.Contig2_All	1646	99A	71	537	19.8055	15	0.58	-5.0937	8.58e-131	Down	45	1.6568	-3.57943	1.79e-106	Down	gi|357165885|ref|XP_003580527.1|	716.5	0	PREDICTED: cytochrome P450 99A2-like [Brachypodium distachyon]	gi|357165884|ref|XM_003580479.1|	387	1e-104	PREDICTED: Brachypodium distachyon cytochrome P450 99A2-like (LOC100834069), mRNA	sp|Q7X7X4|C99A2_ORYSJ	620	7e-178	Cytochrome P450 99A2 OS=Oryza sativa subsp. japonica GN=CYP99A2 PE=2 SV=2	BH0579	125	3e-28	COG2124	Cytochrome P450	K16085	5e-170	595	osa:4335091	cytochrome P450, family 99, subfamily A, polypeptide 3 (9beta-pimara-7,15-diene oxidase) [EC:1.14.13.144]	GO:0051502;GO:0071395//cellular response to jasmonic acid stimulus;GO:0055114//oxidation-reduction process	GO:0046872//metal ion binding;GO:0036209	GO:0016020//membrane
CL15909.Contig1_All	1742	90A	85	363	12.6503	79	2.8863	-2.13188	1.61e-40	Down	56	1.9481	-2.69903	8.65e-55	Down	gi|357161002|ref|XP_003578946.1|	896.7	0	PREDICTED: cytochrome P450 90A1-like [Brachypodium distachyon]	gi|357161001|ref|XM_003578898.1|	1974	0	PREDICTED: Brachypodium distachyon cytochrome P450 90A1-like (LOC100831598), mRNA	sp|Q42569|C90A1_ARATH	544	7e-155	Cytochrome P450 90A1 OS=Arabidopsis thaliana GN=CYP90A1 PE=2 SV=1	slr0574	143	8e-34	COG2124	Cytochrome P450	K09588	0	896	bdi:100831598	cytochrome P450, family 90, subfamily A, polypeptide 1 [EC:1.14.-.-]	GO:0055114//oxidation-reduction process	GO:0009055//electron carrier activity;GO:0004497//monooxygenase activity;GO:0005506//iron ion binding;GO:0020037//heme binding;GO:0016705//oxidoreductase activity, acting on paired donors, with incorporation or reduction of molecular oxygen	GO:0016023//cytoplasmic membrane-bounded vesicle
CL15909.Contig2_All	1892	90A	85	232	7.444	76	2.5565	-1.54191	4.67e-17	Down	127	4.0678	-0.871829	2.3e-07	Down	gi|357161002|ref|XP_003578946.1|	912.9	0	PREDICTED: cytochrome P450 90A1-like [Brachypodium distachyon]	gi|357161001|ref|XM_003578898.1|	2006	0	PREDICTED: Brachypodium distachyon cytochrome P450 90A1-like (LOC100831598), mRNA	sp|Q42569|C90A1_ARATH	543	1e-154	Cytochrome P450 90A1 OS=Arabidopsis thaliana GN=CYP90A1 PE=2 SV=1	slr0574	142	2e-33	COG2124	Cytochrome P450	K09588	0	912	bdi:100831598	cytochrome P450, family 90, subfamily A, polypeptide 1 [EC:1.14.-.-]	GO:0055114//oxidation-reduction process	GO:0009055//electron carrier activity;GO:0004497//monooxygenase activity;GO:0005506//iron ion binding;GO:0020037//heme binding;GO:0016705//oxidoreductase activity, acting on paired donors, with incorporation or reduction of molecular oxygen	GO:0016023//cytoplasmic membrane-bounded vesicle
CL15923.Contig1_All	1014	71A	71	52	3.1132	142	8.9127	1.51746	4.28e-11	Up	198	11.8334	1.92639	4.99e-20	Up	gi|326492265|dbj|BAK01916.1|	390.2	2e-107	predicted protein [Hordeum vulgare subsp. vulgare] >gi|326532536|dbj|BAK05197.1| predicted protein [Hordeum vulgare subsp. vulgare]	gi|241985997|dbj|AK333258.1|	626	1e-176	Triticum aestivum cDNA, clone: SET2_A12, cultivar: Chinese Spring	sp|P24465|C71A1_PERAE	239	1e-63	Cytochrome P450 71A1 OS=Persea americana GN=CYP71A1 PE=1 SV=2	all3746	100	4e-21	COG2124	Cytochrome P450	K00517	4e-59	226	ath:AT3G26230	[EC:1.14.-.-]	GO:0055114//oxidation-reduction process	GO:0020037//heme binding;GO:0016705//oxidoreductase activity, acting on paired donors, with incorporation or reduction of molecular oxygen;GO:0004497//monooxygenase activity;GO:0005506//iron ion binding;GO:0009055//electron carrier activity	-
CL15923.Contig2_All	935	71A	71	119	7.7264	193	13.1373	0.765801	1.58e-05	Up	149	9.6573	0.321824	0.154305	#N/A	gi|326492265|dbj|BAK01916.1|	435.3	7e-121	predicted protein [Hordeum vulgare subsp. vulgare] >gi|326532536|dbj|BAK05197.1| predicted protein [Hordeum vulgare subsp. vulgare]	gi|241985997|dbj|AK333258.1|	603	1e-169	Triticum aestivum cDNA, clone: SET2_A12, cultivar: Chinese Spring	sp|P24465|C71A1_PERAE	256	1e-68	Cytochrome P450 71A1 OS=Persea americana GN=CYP71A1 PE=1 SV=2	CC2997	102	1e-21	COG2124	Cytochrome P450	K00517	4e-62	236	ath:AT3G26230	[EC:1.14.-.-]	GO:0055114//oxidation-reduction process	GO:0020037//heme binding;GO:0016705//oxidoreductase activity, acting on paired donors, with incorporation or reduction of molecular oxygen;GO:0004497//monooxygenase activity;GO:0005506//iron ion binding;GO:0009055//electron carrier activity	-
CL15923.Contig3_All	1293	71A	71	85	3.9908	238	11.7149	1.55359	1.24e-18	Up	222	10.4048	1.3825	3.88e-14	Up	gi|326492265|dbj|BAK01916.1|	541.2	1e-152	predicted protein [Hordeum vulgare subsp. vulgare] >gi|326532536|dbj|BAK05197.1| predicted protein [Hordeum vulgare subsp. vulgare]	gi|241985997|dbj|AK333258.1|	763	0	Triticum aestivum cDNA, clone: SET2_A12, cultivar: Chinese Spring	sp|P24465|C71A1_PERAE	265	4e-71	Cytochrome P450 71A1 OS=Persea americana GN=CYP71A1 PE=1 SV=2	BH0579	105	2e-22	COG2124	Cytochrome P450	K13225	3e-66	250	zma:100382554	cytochrome P450, family 71, subfamily C, polypeptide 1 (3-hydroxyindolin-2-one monooxygenase) [EC:1.14.13.139]	GO:0055114//oxidation-reduction process	GO:0020037//heme binding;GO:0016705//oxidoreductase activity, acting on paired donors, with incorporation or reduction of molecular oxygen;GO:0004497//monooxygenase activity;GO:0005506//iron ion binding;GO:0009055//electron carrier activity	-
CL15956.Contig1_All	372	51H	51	22	3.5902	49	8.3833	1.22345	0.00169294	Up	16	2.6065	-0.46195	0.497655	#N/A	gi|4680203|gb|AAD27566.1|AF114171_7	188.3	3e-47	TNP2-like protein [Sorghum bicolor]	gi|110734748|gb|DQ680849.1|	404	1e-110	Avena strigosa beta-amyrin synthase (Sad1) and cytochrome P450 CYP51H10 (Sad2) genes, complete cds	--	--	--	--	--	--	--	--	--	--	--	--	--	--	-	-	GO:0005739//mitochondrion
CL1607.Contig1_All	1707	71C	71	79	2.8095	66	2.4608	-0.191186	0.515756	#N/A	224	7.9524	1.50108	4.69e-16	Up	gi|357129131|ref|XP_003566220.1|	753.1	0	PREDICTED: cytochrome P450 71C2-like [Brachypodium distachyon]	gi|357129130|ref|XM_003566172.1|	577	1e-161	PREDICTED: Brachypodium distachyon cytochrome P450 71C2-like (LOC100829179), mRNA	sp|P24465|C71A1_PERAE	410	2e-114	Cytochrome P450 71A1 OS=Persea americana GN=CYP71A1 PE=1 SV=2	CC2997	118	4e-26	COG2124	Cytochrome P450	K13225	2e-102	371	zma:100382554	cytochrome P450, family 71, subfamily C, polypeptide 1 (3-hydroxyindolin-2-one monooxygenase) [EC:1.14.13.139]	GO:0055114//oxidation-reduction process	GO:0020037//heme binding;GO:0016705//oxidoreductase activity, acting on paired donors, with incorporation or reduction of molecular oxygen;GO:0004497//monooxygenase activity;GO:0005506//iron ion binding;GO:0009055//electron carrier activity	-
CL1607.Contig2_All	1867	71C	71	243	7.9014	77	2.6249	-1.58985	1.33e-18	Down	454	14.7364	0.899204	1.79e-14	Up	gi|357129131|ref|XP_003566220.1|	774.2	0	PREDICTED: cytochrome P450 71C2-like [Brachypodium distachyon]	gi|357129130|ref|XM_003566172.1|	620	1e-174	PREDICTED: Brachypodium distachyon cytochrome P450 71C2-like (LOC100829179), mRNA	sp|P24465|C71A1_PERAE	408	5e-114	Cytochrome P450 71A1 OS=Persea americana GN=CYP71A1 PE=1 SV=2	CC2997	121	5e-27	COG2124	Cytochrome P450	K13225	2e-102	371	zma:100382554	cytochrome P450, family 71, subfamily C, polypeptide 1 (3-hydroxyindolin-2-one monooxygenase) [EC:1.14.13.139]	GO:0055114//oxidation-reduction process	GO:0020037//heme binding;GO:0016705//oxidoreductase activity, acting on paired donors, with incorporation or reduction of molecular oxygen;GO:0004497//monooxygenase activity;GO:0005506//iron ion binding;GO:0009055//electron carrier activity	-
CL1607.Contig3_All	852	71C	71	8	0.57	2	0.1494	-1.93178	0.12114	#N/A	26	1.8493	1.69795	0.00788561	Up	gi|357129131|ref|XP_003566220.1|	327.4	1e-88	PREDICTED: cytochrome P450 71C2-like [Brachypodium distachyon]	gi|357129130|ref|XM_003566172.1|	400	1e-109	PREDICTED: Brachypodium distachyon cytochrome P450 71C2-like (LOC100829179), mRNA	sp|P24465|C71A1_PERAE	226	1e-59	Cytochrome P450 71A1 OS=Persea americana GN=CYP71A1 PE=1 SV=2	CC2997	105	1e-22	COG2124	Cytochrome P450	K13267	8e-53	205	gmx:100814284	cytochrome P450, family 71, subfamily D, polypeptide 9 (flavonoid 6-hydroxylase) [EC:1.14.13.-]	GO:0051707//response to other organism;GO:0055114//oxidation-reduction process	GO:0016705//oxidoreductase activity, acting on paired donors, with incorporation or reduction of molecular oxygen;GO:0009055//electron carrier activity;GO:0004497//monooxygenase activity;GO:0020037//heme binding;GO:0005506//iron ion binding	-
CL1981.Contig1_All	1998	86B	86	379	11.5156	121	3.8543	-1.57905	2.55e-28	Down	677	20.534	0.834425	7.87e-19	Up	gi|326506508|dbj|BAJ86572.1|	887.9	0	predicted protein [Hordeum vulgare subsp. vulgare]	gi|300681509|emb|FN564433.1|	1503	0	Triticum aestivum chromosome 3B-specific BAC library, contig ctg0661b	sp|Q9FMY1|C86B1_ARATH	394	1e-109	Cytochrome P450 86B1 OS=Arabidopsis thaliana GN=CYP86B1 PE=2 SV=1	VNG0422G	153	1e-36	COG2124	Cytochrome P450	K15405	6e-118	423	aly:ARALYDRAFT_474859	cytochrome P450, family 96, subfamily A, polypeptide 15 (midchain alkane hydroxylase)	GO:0055114//oxidation-reduction process	GO:0009055//electron carrier activity;GO:0004497//monooxygenase activity;GO:0005506//iron ion binding;GO:0020037//heme binding;GO:0016705//oxidoreductase activity, acting on paired donors, with incorporation or reduction of molecular oxygen	GO:0016023//cytoplasmic membrane-bounded vesicle
CL1981.Contig2_All	538	86B	86	99	11.1711	35	4.1404	-1.43193	4.54e-07	Down	164	18.4732	0.725663	0.000372742	Up	gi|326506508|dbj|BAJ86572.1|	290	1e-77	predicted protein [Hordeum vulgare subsp. vulgare]	gi|300681509|emb|FN564433.1|	523	1e-146	Triticum aestivum chromosome 3B-specific BAC library, contig ctg0661b	sp|Q9FMY1|C86B1_ARATH	100	6e-22	Cytochrome P450 86B1 OS=Arabidopsis thaliana GN=CYP86B1 PE=2 SV=1	YDL140c	60.5	2e-09	COG0086	DNA-directed RNA polymerase, beta' subunit/160 kD subunit	K15405	3e-27	119	aly:ARALYDRAFT_474859	cytochrome P450, family 96, subfamily A, polypeptide 15 (midchain alkane hydroxylase)	GO:0055114//oxidation-reduction process	GO:0009055//electron carrier activity;GO:0004497//monooxygenase activity;GO:0005506//iron ion binding;GO:0020037//heme binding;GO:0016705//oxidoreductase activity, acting on paired donors, with incorporation or reduction of molecular oxygen	GO:0016023//cytoplasmic membrane-bounded vesicle
CL1983.Contig1_All	1801	76C	71	278	9.3707	148	5.2301	-0.841318	2.79e-08	Down	802	26.9862	1.52599	1.26e-57	Up	gi|357145903|ref|XP_003573807.1|	734.9	0	PREDICTED: cytochrome P450 76C1-like [Brachypodium distachyon]	gi|357145902|ref|XM_003573759.1|	559	1e-156	PREDICTED: Brachypodium distachyon cytochrome P450 76C1-like (LOC100838201), mRNA	sp|D1MI46|C76BA_SWEMU	467	1e-131	Geraniol 8-hydroxylase OS=Swertia mussotii GN=CYP76B10 PE=1 SV=1	BH0579	132	2e-30	COG2124	Cytochrome P450	K00517	0	688	osa:4348172	[EC:1.14.-.-]	GO:0055114//oxidation-reduction process	GO:0020037//heme binding;GO:0016705//oxidoreductase activity, acting on paired donors, with incorporation or reduction of molecular oxygen;GO:0004497//monooxygenase activity;GO:0005506//iron ion binding;GO:0009055//electron carrier activity	-
CL1983.Contig4_All	1798	76C	71	124	4.1867	54	1.9115	-1.13111	2.78e-06	Down	32	1.0786	-1.95665	5.18e-13	Down	gi|326512774|dbj|BAK03294.1|	739.6	0	predicted protein [Hordeum vulgare subsp. vulgare]	gi|357145902|ref|XM_003573759.1|	505	1e-140	PREDICTED: Brachypodium distachyon cytochrome P450 76C1-like (LOC100838201), mRNA	sp|D1MI46|C76BA_SWEMU	463	2e-130	Geraniol 8-hydroxylase OS=Swertia mussotii GN=CYP76B10 PE=1 SV=1	BH0579	129	2e-29	COG2124	Cytochrome P450	K00517	0	692	osa:4348172	[EC:1.14.-.-]	GO:0055114//oxidation-reduction process	GO:0020037//heme binding;GO:0016705//oxidoreductase activity, acting on paired donors, with incorporation or reduction of molecular oxygen;GO:0004497//monooxygenase activity;GO:0005506//iron ion binding;GO:0009055//electron carrier activity	-
CL1983.Contig6_All	1909	76B	71	560	17.8084	325	10.8352	-0.716832	3.66e-12	Down	57	1.8095	-3.29889	2.54e-103	Down	gi|326512774|dbj|BAK03294.1|	742.7	0	predicted protein [Hordeum vulgare subsp. vulgare]	gi|241986862|dbj|AK334123.1|	543	1e-151	Triticum aestivum cDNA, clone: WT009_K21, cultivar: Chinese Spring	sp|Q8VWZ7|C76B6_CATRO	466	3e-131	Geraniol 8-hydroxylase OS=Catharanthus roseus GN=CYP76B6 PE=1 SV=1	alr1450	127	5e-29	COG2124	Cytochrome P450	K00517	0	665	osa:4348172	[EC:1.14.-.-]	GO:0055114//oxidation-reduction process	GO:0020037//heme binding;GO:0016705//oxidoreductase activity, acting on paired donors, with incorporation or reduction of molecular oxygen;GO:0004497//monooxygenase activity;GO:0005506//iron ion binding;GO:0009055//electron carrier activity	-
CL1983.Contig7_All	1563	76C	71	305	11.8463	68	2.7689	-2.09705	1.9e-33	Down	92	3.5671	-1.73161	1.45e-26	Down	gi|357145903|ref|XP_003573807.1|	745	0	PREDICTED: cytochrome P450 76C1-like [Brachypodium distachyon]	gi|241986862|dbj|AK334123.1|	529	1e-147	Triticum aestivum cDNA, clone: WT009_K21, cultivar: Chinese Spring	sp|Q8VWZ7|C76B6_CATRO	468	3e-132	Geraniol 8-hydroxylase OS=Catharanthus roseus GN=CYP76B6 PE=1 SV=1	BH0579	118	2e-26	COG2124	Cytochrome P450	K00517	0	687	osa:4348172	[EC:1.14.-.-]	GO:0055114//oxidation-reduction process	GO:0020037//heme binding;GO:0016705//oxidoreductase activity, acting on paired donors, with incorporation or reduction of molecular oxygen;GO:0004497//monooxygenase activity;GO:0005506//iron ion binding;GO:0009055//electron carrier activity	-
CL1983.Contig8_All	1572	76C	71	25	0.9655	11	0.4453	-1.1165	0.0512228	#N/A	32	1.2336	0.353527	0.525206	#N/A	gi|326512774|dbj|BAK03294.1|	721.1	0	predicted protein [Hordeum vulgare subsp. vulgare]	gi|357145902|ref|XM_003573759.1|	555	1e-155	PREDICTED: Brachypodium distachyon cytochrome P450 76C1-like (LOC100838201), mRNA	sp|Q8VWZ7|C76B6_CATRO	447	6e-126	Geraniol 8-hydroxylase OS=Catharanthus roseus GN=CYP76B6 PE=1 SV=1	BH0579	129	1e-29	COG2124	Cytochrome P450	K00517	0	672	osa:4348172	[EC:1.14.-.-]	GO:0055114//oxidation-reduction process	GO:0020037//heme binding;GO:0016705//oxidoreductase activity, acting on paired donors, with incorporation or reduction of molecular oxygen;GO:0004497//monooxygenase activity;GO:0005506//iron ion binding;GO:0009055//electron carrier activity	-
CL203.Contig1_All	1802	71D	71	230	7.7485	187	6.6046	-0.230446	0.157348	#N/A	884	29.7289	1.93988	7.52e-89	Up	gi|242093692|ref|XP_002437336.1|	696	0	hypothetical protein SORBIDRAFT_10g025160 [Sorghum bicolor] >gi|241915559|gb|EER88703.1| hypothetical protein SORBIDRAFT_10g025160 [Sorghum bicolor]	gi|156765808|dbj|AK289193.1|	573	1e-160	Oryza sativa Japonica Group cDNA, clone: J100041A07, full insert sequence	sp|A6YIH8|C7D55_HYOMU	425	4e-119	Premnaspirodiene oxygenase OS=Hyoscyamus muticus GN=CYP71D55 PE=1 SV=1	CC2997	101	5e-21	COG2124	Cytochrome P450	K16083	3e-105	380	osa:4329725	cytochrome P450, family 71, subfamily Z, polypeptide 6 (ent-isokaurene C2-hydroxylase) [EC:1.14.13.143]	GO:0055114//oxidation-reduction process	GO:0009055//electron carrier activity;GO:0004497//monooxygenase activity;GO:0005506//iron ion binding;GO:0020037//heme binding;GO:0016705//oxidoreductase activity, acting on paired donors, with incorporation or reduction of molecular oxygen	GO:0016023//cytoplasmic membrane-bounded vesicle
CL203.Contig2_All	1912	71D	71	291	9.2395	240	7.9888	-0.209836	0.144525	#N/A	326	10.3326	0.161317	0.300553	#N/A	gi|242093692|ref|XP_002437336.1|	704.1	0	hypothetical protein SORBIDRAFT_10g025160 [Sorghum bicolor] >gi|241915559|gb|EER88703.1| hypothetical protein SORBIDRAFT_10g025160 [Sorghum bicolor]	gi|357168443|ref|XM_003581602.1|	452	1e-124	PREDICTED: Brachypodium distachyon cytochrome P450 71D11-like (LOC100828667), mRNA	sp|A6YIH8|C7D55_HYOMU	439	3e-123	Premnaspirodiene oxygenase OS=Hyoscyamus muticus GN=CYP71D55 PE=1 SV=1	CC2997	101	4e-21	COG2124	Cytochrome P450	K13267	2e-107	388	gmx:100814284	cytochrome P450, family 71, subfamily D, polypeptide 9 (flavonoid 6-hydroxylase) [EC:1.14.13.-]	GO:0055114//oxidation-reduction process	GO:0009055//electron carrier activity;GO:0004497//monooxygenase activity;GO:0005506//iron ion binding;GO:0020037//heme binding;GO:0016705//oxidoreductase activity, acting on paired donors, with incorporation or reduction of molecular oxygen	GO:0016023//cytoplasmic membrane-bounded vesicle
CL2310.Contig2_All	961	51H	51	75	4.7378	29	1.9206	-1.30266	5.62e-05	Down	28	1.7657	-1.42398	2.03e-05	Down	--	--	--	--	gi|110734748|gb|DQ680849.1|	278	1e-71	Avena strigosa beta-amyrin synthase (Sad1) and cytochrome P450 CYP51H10 (Sad2) genes, complete cds	--	--	--	--	--	--	--	--	--	--	--	--	--	--	-	-	-
CL2486.Contig1_All	2434	51H	51	31	0.7732	143	3.7392	2.27382	1.04e-18	Up	29	0.722	-0.0988428	0.8686	#N/A	gi|222632440|gb|EEE64572.1|	34.3	9e-21	hypothetical protein OsJ_19424 [Oryza sativa Japonica Group]	gi|110734748|gb|DQ680849.1|	111	4e-21	Avena strigosa beta-amyrin synthase (Sad1) and cytochrome P450 CYP51H10 (Sad2) genes, complete cds	--	--	--	--	--	--	--	--	--	--	--	--	--	--	-	-	-
CL2486.Contig2_All	2345	51H	51	42	1.0873	89	2.4155	1.15157	4.05e-05	Up	24	0.6202	-0.809945	0.0722353	#N/A	gi|115465241|ref|NP_001056220.1|	112.1	4e-23	Os05g0546800 [Oryza sativa Japonica Group] >gi|113579771|dbj|BAF18134.1| Os05g0546800 [Oryza sativa Japonica Group]	gi|110734748|gb|DQ680849.1|	111	3e-21	Avena strigosa beta-amyrin synthase (Sad1) and cytochrome P450 CYP51H10 (Sad2) genes, complete cds	--	--	--	--	--	--	--	--	--	--	--	--	--	--	-	-	-
CL2522.Contig1_All	432			24	3.3726	66	9.7235	1.52761	1.06e-05	Up	44	6.1723	0.871947	0.0470077	Up	gi|242050164|ref|XP_002462826.1|	42.4	2e-38	hypothetical protein SORBIDRAFT_02g032640 [Sorghum bicolor] >gi|241926203|gb|EER99347.1| hypothetical protein SORBIDRAFT_02g032640 [Sorghum bicolor]	gi|54653497|gb|BT018716.1|	291	3e-76	Zea mays clone EL01N0517E05.d mRNA sequence	sp|Q05001|NCPR_CATRO	72	2e-19	NADPH--cytochrome P450 reductase OS=Catharanthus roseus GN=CPR PE=2 SV=1	--	--	--	--	--	K00327	2e-39	137	sbi:SORBI_02g032640	NADPH-ferrihemoprotein reductase [EC:1.6.2.4]	GO:0009698//phenylpropanoid metabolic process;GO:0055114//oxidation-reduction process	GO:0003958//NADPH-hemoprotein reductase activity;GO:0005506//iron ion binding;GO:0010181//FMN binding	GO:0005789//endoplasmic reticulum membrane
CL2522.Contig2_All	2564			337	7.9791	1091	27.0812	1.76299	3.06e-99	Up	689	16.2848	1.02923	5.36e-27	Up	gi|18103933|emb|CAC83301.1|	1275.4	0	cytochrome P450 reductase [Triticum aestivum]	gi|18103932|emb|AJ303373.1|	2363	0	Triticum aestivum mRNA for cytochrome P450 reductase (r2 gene)	sp|Q05001|NCPR_CATRO	999	0	NADPH--cytochrome P450 reductase OS=Catharanthus roseus GN=CPR PE=2 SV=1	BS_yvgR	298	4e-80	COG0369	Sulfite reductase, alpha subunit (flavoprotein)	K00327	0	1217	bdi:100840064	NADPH-ferrihemoprotein reductase [EC:1.6.2.4]	GO:0009698//phenylpropanoid metabolic process;GO:0055114//oxidation-reduction process	GO:0003958//NADPH-hemoprotein reductase activity;GO:0005506//iron ion binding;GO:0010181//FMN binding	GO:0005789//endoplasmic reticulum membrane
CL258.Contig2_All	816			3	0.2232	22	1.7159	2.94256	0.00017969	Up	1	0.0743	-1.5869	0.537334	#N/A	--	--	--	--	gi|10442764|gb|AF123610.1|AF123610	69.9	4e-09	Triticum aestivum clone RED1-TA NADPH-cytochrome P450 reductase mRNA, partial cds	--	--	--	--	--	--	--	--	--	--	--	--	--	--	-	-	-
CL258.Contig5_All	831			2	0.1461	18	1.3786	3.23818	0.00044733	Up	1	0.0729	-1.00297	0.748384	#N/A	--	--	--	--	gi|10442764|gb|AF123610.1|AF123610	69.9	4e-09	Triticum aestivum clone RED1-TA NADPH-cytochrome P450 reductase mRNA, partial cds	--	--	--	--	--	--	--	--	--	--	--	--	--	--	-	-	-
CL2585.Contig1_All	2231	78A	71	746	20.2993	561	16.0038	-0.343015	7.04e-05	#N/A	170	4.6178	-2.13615	3.25e-85	Down	gi|326520279|dbj|BAK07398.1|	949.5	0	predicted protein [Hordeum vulgare subsp. vulgare]	gi|357121718|ref|XM_003562517.1|	1560	0	PREDICTED: Brachypodium distachyon cytochrome P450 78A4-like (LOC100839672), mRNA	sp|Q8LIF2|C7345_ORYSJ	90.9	3e-18	Cytochrome P450 734A5 OS=Oryza sativa subsp. japonica GN=CYP734A5 PE=2 SV=1	Cj1411c	64.7	6e-10	COG2124	Cytochrome P450	K00517	6e-16	84.7	ath:AT1G01190	[EC:1.14.-.-]	GO:0055114//oxidation-reduction process	GO:0020037//heme binding;GO:0016705//oxidoreductase activity, acting on paired donors, with incorporation or reduction of molecular oxygen;GO:0004497//monooxygenase activity;GO:0005506//iron ion binding;GO:0009055//electron carrier activity	-
CL2585.Contig2_All	637	78A	71	23	2.192	10	0.9991	-1.13355	0.0593462	#N/A	7	0.6659	-1.71887	0.0125648	Down	gi|326520279|dbj|BAK07398.1|	277.7	9e-74	predicted protein [Hordeum vulgare subsp. vulgare]	gi|357121718|ref|XM_003562517.1|	517	1e-144	PREDICTED: Brachypodium distachyon cytochrome P450 78A4-like (LOC100839672), mRNA	sp|Q8LIF2|C7345_ORYSJ	71.2	4e-13	Cytochrome P450 734A5 OS=Oryza sativa subsp. japonica GN=CYP734A5 PE=2 SV=1	AGc2890	51.6	1e-06	COG2124	Cytochrome P450	K10717	9e-13	71.6	zma:100501848	cytokinin trans-hydroxylase	GO:0055114//oxidation-reduction process	GO:0020037//heme binding;GO:0016705//oxidoreductase activity, acting on paired donors, with incorporation or reduction of molecular oxygen;GO:0004497//monooxygenase activity;GO:0005506//iron ion binding;GO:0009055//electron carrier activity	-
CL2666.Contig2_All	330	51H	51	14	2.5755	22	4.243	0.720232	0.205009	#N/A	19	3.4892	0.438044	0.553811	#N/A	gi|440577308|emb|CCI55315.1|	159.5	1e-38	PH01B001I13.11 [Phyllostachys edulis]	gi|110734748|gb|DQ680849.1|	387	1e-105	Avena strigosa beta-amyrin synthase (Sad1) and cytochrome P450 CYP51H10 (Sad2) genes, complete cds	--	--	--	--	--	--	--	--	--	--	--	--	--	--	-	GO:0005488//binding	-
CL2666.Contig4_All	1758	51H	51	26	0.8978	92	3.3307	1.89136	6.7e-10	Up	21	0.7239	-0.310604	0.624632	#N/A	gi|440577308|emb|CCI55315.1|	486.5	6e-136	PH01B001I13.11 [Phyllostachys edulis]	gi|110734748|gb|DQ680849.1|	329	6e-87	Avena strigosa beta-amyrin synthase (Sad1) and cytochrome P450 CYP51H10 (Sad2) genes, complete cds	--	--	--	--	--	--	--	--	--	--	--	--	--	--	-	-	-
CL2666.Contig5_All	861	51H	51	0	0	23	1.7001	10.7314	3.48e-07	Up	0	0	#N/A	#N/A	#N/A	gi|326487129|dbj|BAJ89553.1|	53.5	2e-19	predicted protein [Hordeum vulgare subsp. vulgare]	gi|110734748|gb|DQ680849.1|	172	4e-40	Avena strigosa beta-amyrin synthase (Sad1) and cytochrome P450 CYP51H10 (Sad2) genes, complete cds	--	--	--	--	--	--	--	--	--	--	--	--	--	--	-	-	-
CL2666.Contig6_All	895	51H	51	1	0.0678	74	5.2622	6.27824	4.74e-21	Up	2	0.1354	0.997871	0.745254	#N/A	gi|326487129|dbj|BAJ89553.1|	129.4	7e-29	predicted protein [Hordeum vulgare subsp. vulgare]	gi|110734748|gb|DQ680849.1|	172	4e-40	Avena strigosa beta-amyrin synthase (Sad1) and cytochrome P450 CYP51H10 (Sad2) genes, complete cds	--	--	--	--	--	--	--	--	--	--	--	--	--	--	-	-	-
CL2848.Contig2_All	681	51G	51	31	2.7635	103	9.6261	1.80045	2.5e-10	Up	21	1.8688	-0.564384	0.302199	#N/A	gi|357145957|ref|XP_003573827.1|	75.1	1e-12	PREDICTED: obtusifoliol 14-alpha demethylase-like [Brachypodium distachyon]	gi|357163360|ref|XR_138515.1|	69.9	3e-09	PREDICTED: Brachypodium distachyon uncharacterized LOC100839773 (LOC100839773), miscRNA	sp|P93846|CP51_SORBI	63.9	8e-11	Obtusifoliol 14-alpha demethylase OS=Sorghum bicolor GN=CYP51 PE=1 SV=1	--	--	--	--	--	K05917	9e-14	75.1	bdi:100844089	cytochrome P450, family 51 (sterol 14-demethylase) [EC:1.14.13.70]	GO:0022900//electron transport chain	GO:0009055//electron carrier activity;GO:0004497//monooxygenase activity;GO:0005506//iron ion binding;GO:0020037//heme binding;GO:0016705//oxidoreductase activity, acting on paired donors, with incorporation or reduction of molecular oxygen	GO:0016023//cytoplasmic membrane-bounded vesicle;GO:0009536//plastid
CL3533.Contig2_All	717	99A	71	55	4.6568	41	3.6394	-0.355638	0.310736	#N/A	15	1.2678	-1.87701	8.26e-06	Down	gi|357165885|ref|XP_003580527.1|	362.8	2e-99	PREDICTED: cytochrome P450 99A2-like [Brachypodium distachyon]	gi|357165884|ref|XM_003580479.1|	236	3e-59	PREDICTED: Brachypodium distachyon cytochrome P450 99A2-like (LOC100834069), mRNA	sp|Q7X7X4|C99A2_ORYSJ	328	1e-90	Cytochrome P450 99A2 OS=Oryza sativa subsp. japonica GN=CYP99A2 PE=2 SV=2	alr1450	84.7	1e-16	COG2124	Cytochrome P450	K16085	2e-85	313	osa:4335091	cytochrome P450, family 99, subfamily A, polypeptide 3 (9beta-pimara-7,15-diene oxidase) [EC:1.14.13.144]	GO:0006952//defense response;GO:0051502;GO:0071395//cellular response to jasmonic acid stimulus;GO:0055114//oxidation-reduction process	GO:0009055//electron carrier activity;GO:0005506//iron ion binding;GO:0020037//heme binding;GO:0036209	GO:0016021//integral to membrane
CL3533.Contig3_All	1077	99A	71	56	3.1566	33	1.9501	-0.694823	0.0480083	Down	66	3.7137	0.234486	0.537941	#N/A	gi|357165885|ref|XP_003580527.1|	488.4	8e-137	PREDICTED: cytochrome P450 99A2-like [Brachypodium distachyon]	gi|357165884|ref|XM_003580479.1|	295	5e-77	PREDICTED: Brachypodium distachyon cytochrome P450 99A2-like (LOC100834069), mRNA	sp|Q7X7X4|C99A2_ORYSJ	429	1e-120	Cytochrome P450 99A2 OS=Oryza sativa subsp. japonica GN=CYP99A2 PE=2 SV=2	DR2133	49.7	9e-06	COG4372	Uncharacterized protein conserved in bacteria with the myosin-like domain	K16085	2e-116	417	osa:4335091	cytochrome P450, family 99, subfamily A, polypeptide 3 (9beta-pimara-7,15-diene oxidase) [EC:1.14.13.144]	GO:0051502;GO:0071395//cellular response to jasmonic acid stimulus;GO:0055114//oxidation-reduction process	GO:0046872//metal ion binding;GO:0036209	GO:0016020//membrane
CL3533.Contig4_All	1072	99A	71	21	1.1892	19	1.128	-0.0762243	0.907331	#N/A	17	0.961	-0.307383	0.659048	#N/A	gi|357165885|ref|XP_003580527.1|	490	2e-137	PREDICTED: cytochrome P450 99A2-like [Brachypodium distachyon]	gi|357165884|ref|XM_003580479.1|	311	8e-82	PREDICTED: Brachypodium distachyon cytochrome P450 99A2-like (LOC100834069), mRNA	sp|Q7X7X4|C99A2_ORYSJ	440	8e-124	Cytochrome P450 99A2 OS=Oryza sativa subsp. japonica GN=CYP99A2 PE=2 SV=2	--	--	--	--	--	K16085	3e-119	426	osa:4335091	cytochrome P450, family 99, subfamily A, polypeptide 3 (9beta-pimara-7,15-diene oxidase) [EC:1.14.13.144]	GO:0006952//defense response;GO:0051502;GO:0071395//cellular response to jasmonic acid stimulus;GO:0055114//oxidation-reduction process	GO:0009055//electron carrier activity;GO:0005506//iron ion binding;GO:0020037//heme binding;GO:0036209	GO:0016021//integral to membrane
CL3709.Contig1_All	1034	734A	72	231	13.5623	78	4.801	-1.4982	2.56e-16	Down	158	9.2601	-0.550502	0.00105421	#N/A	gi|357161199|ref|XP_003579012.1|	527.3	1e-148	PREDICTED: cytochrome P450 734A1-like [Brachypodium distachyon]	gi|357161198|ref|XM_003578964.1|	737	0	PREDICTED: Brachypodium distachyon cytochrome P450 734A1-like (LOC100825358), mRNA	sp|B9X287|C7346_ORYSJ	223	1e-58	Cytochrome P450 734A6 OS=Oryza sativa subsp. japonica GN=CYP734A6 PE=2 SV=1	AGc2890	142	1e-33	COG2124	Cytochrome P450	K10717	1e-57	221	vvi:100258332	cytokinin trans-hydroxylase	GO:0055114//oxidation-reduction process	GO:0009055//electron carrier activity;GO:0004497//monooxygenase activity;GO:0005506//iron ion binding;GO:0020037//heme binding;GO:0016705//oxidoreductase activity, acting on paired donors, with incorporation or reduction of molecular oxygen	GO:0016023//cytoplasmic membrane-bounded vesicle
CL3709.Contig2_All	1095	734A	72	126	6.9855	55	3.1968	-1.12773	2.43e-06	Down	170	9.4084	0.429586	0.0351659	#N/A	gi|357161199|ref|XP_003579012.1|	529.2	4e-149	PREDICTED: cytochrome P450 734A1-like [Brachypodium distachyon]	gi|357161198|ref|XM_003578964.1|	761	0	PREDICTED: Brachypodium distachyon cytochrome P450 734A1-like (LOC100825358), mRNA	sp|B9X287|C7346_ORYSJ	223	1e-58	Cytochrome P450 734A6 OS=Oryza sativa subsp. japonica GN=CYP734A6 PE=2 SV=1	AGc2890	141	2e-33	COG2124	Cytochrome P450	K10717	4e-58	223	vvi:100258332	cytokinin trans-hydroxylase	GO:0055114//oxidation-reduction process	GO:0009055//electron carrier activity;GO:0004497//monooxygenase activity;GO:0005506//iron ion binding;GO:0020037//heme binding;GO:0016705//oxidoreductase activity, acting on paired donors, with incorporation or reduction of molecular oxygen	GO:0016023//cytoplasmic membrane-bounded vesicle
CL4013.Contig1_All	1527			72	2.8624	129	5.3766	0.909469	4.63e-05	Up	444	17.6208	2.62198	1.03e-64	Up	gi|357145307|ref|XP_003573597.1|	211.8	0	PREDICTED: NADPH--cytochrome P450 reductase-like [Brachypodium distachyon]	gi|357145306|ref|XM_003573549.1|	1178	0	PREDICTED: Brachypodium distachyon NADPH--cytochrome P450 reductase-like (LOC100824818), mRNA	sp|Q05001|NCPR_CATRO	468	1e-157	NADPH--cytochrome P450 reductase OS=Catharanthus roseus GN=CPR PE=2 SV=1	SPBC365.17	120	3e-34	COG0369	Sulfite reductase, alpha subunit (flavoprotein)	K00327	0	607	bdi:100824818	NADPH-ferrihemoprotein reductase [EC:1.6.2.4]	GO:0009698//phenylpropanoid metabolic process;GO:0055114//oxidation-reduction process	GO:0003958//NADPH-hemoprotein reductase activity;GO:0005506//iron ion binding;GO:0010181//FMN binding	GO:0005789//endoplasmic reticulum membrane
CL4170.Contig1_All	1417	734A	72	156	6.6834	83	3.7279	-0.842219	4.37e-05	Down	69	2.9509	-1.17943	4.65e-08	Down	gi|13661756|gb|AAK38085.1|	796.2	0	putative cytochrome P450 [Lolium rigidum]	gi|357157616|ref|XM_003577809.1|	182	7e-43	PREDICTED: Brachypodium distachyon cytokinin hydroxylase-like (LOC100833435), mRNA	sp|O48786|C734A_ARATH	253	1e-67	Cytochrome P450 734A1 OS=Arabidopsis thaliana GN=CYP734A1 PE=2 SV=1	AGc2890	152	1e-36	COG2124	Cytochrome P450	K10717	2e-73	274	vvi:100258332	cytokinin trans-hydroxylase	GO:0055114//oxidation-reduction process	GO:0009055//electron carrier activity;GO:0005506//iron ion binding;GO:0020037//heme binding;GO:0016705//oxidoreductase activity, acting on paired donors, with incorporation or reduction of molecular oxygen;GO:0008270//zinc ion binding	GO:0016023//cytoplasmic membrane-bounded vesicle
CL4298.Contig1_All	1734	71C	71	4705	164.722	875	32.1158	-2.35868	0	Down	3472	121.342	-0.440956	2.5e-41	#N/A	gi|223974673|gb|ACN31524.1|	680.6	0	unknown [Zea mays] >gi|223975213|gb|ACN31794.1| unknown [Zea mays] >gi|413941796|gb|AFW74445.1| putative cytochrome P450 superfamily protein [Zea mays]	gi|226501927|ref|NM_001152921.1|	163	8e-37	Zea mays LOC100279973 (sog1226c), mRNA >gi|219886988|gb|BT055262.1| Zea mays full-length cDNA clone ZM_BFc0067F12 mRNA, complete cds	sp|Q43257|C71C4_MAIZE	568	4e-162	indole-2-monooxygenase OS=Zea mays GN=CYP71C4 PE=1 SV=1	CC2997	112	2e-24	COG2124	Cytochrome P450	K13225	4e-148	523	zma:100382554	cytochrome P450, family 71, subfamily C, polypeptide 1 (3-hydroxyindolin-2-one monooxygenase) [EC:1.14.13.139]	GO:0055114//oxidation-reduction process	GO:0020037//heme binding;GO:0016705//oxidoreductase activity, acting on paired donors, with incorporation or reduction of molecular oxygen;GO:0004497//monooxygenase activity;GO:0005506//iron ion binding;GO:0009055//electron carrier activity	-
CL4422.Contig4_All	871			34	2.3698	48	3.5074	0.565637	0.123284	#N/A	15	1.0436	-1.1832	0.0224563	Down	gi|18103933|emb|CAC83301.1|	32.7	6e-08	cytochrome P450 reductase [Triticum aestivum]	gi|242374428|emb|FP095589.1|	111	1e-21	Phyllostachys edulis cDNA clone: bphylf038p24, full insert sequence	sp|Q9SUM3|NCPR2_ARATH	39.7	2e-06	NADPH--cytochrome P450 reductase 2 OS=Arabidopsis thaliana GN=ATR2 PE=1 SV=1	--	--	--	--	--	K00327	8e-09	47.8	sbi:SORBI_07g007640	NADPH-ferrihemoprotein reductase [EC:1.6.2.4]	-	-	-
CL4792.Contig1_All	1970	71A	71	1415	43.6046	995	32.1453	-0.439873	1.03e-12	#N/A	554	17.0422	-1.35537	4.31e-85	Down	gi|148596802|dbj|BAF63628.1|	726.1	0	cytochrome P450 [Lolium rigidum]	gi|241988177|dbj|AK335435.1|	605	1e-170	Triticum aestivum cDNA, clone: SET2_J01, cultivar: Chinese Spring	sp|P24465|C71A1_PERAE	441	1e-123	Cytochrome P450 71A1 OS=Persea americana GN=CYP71A1 PE=1 SV=2	Cj1411c	108	4e-23	COG2124	Cytochrome P450	K11868	5e-101	367	aly:ARALYDRAFT_481994	cytochrome P450, family 71, subfamily A, polypeptide 13 (indoleacetaldoxime dehydratase) [EC:4.99.1.6]	GO:0044710	GO:0046872//metal ion binding;GO:0016705//oxidoreductase activity, acting on paired donors, with incorporation or reduction of molecular oxygen;GO:0004497//monooxygenase activity	GO:0016023//cytoplasmic membrane-bounded vesicle
CL4792.Contig2_All	1356	71A	71	53	2.3728	114	5.3506	1.17311	1.95e-06	Up	26	1.162	-1.02998	0.00912838	Down	gi|357132992|ref|XP_003568112.1|	215.3	1e-119	PREDICTED: cytochrome P450 71A1-like [Brachypodium distachyon]	gi|241988177|dbj|AK335435.1|	266	6e-68	Triticum aestivum cDNA, clone: SET2_J01, cultivar: Chinese Spring	sp|P24465|C71A1_PERAE	150	1e-70	Cytochrome P450 71A1 OS=Persea americana GN=CYP71A1 PE=1 SV=2	DR1554	50.4	7e-06	COG1307	Uncharacterized protein conserved in bacteria	K00517	6e-57	122	ath:AT4G13310	[EC:1.14.-.-]	-	GO:0046872//metal ion binding;GO:0016491//oxidoreductase activity	-
CL544.Contig1_All	1364	81B	71	343	15.2659	105	4.8993	-1.63967	4.35e-27	Down	109	4.8428	-1.6564	4.94e-28	Down	gi|13661746|gb|AAK38080.1|	823.5	0	putative cytochrome P450 [Lolium rigidum]	gi|50199404|dbj|AB159039.1|	2258	0	Lolium rigidum mRNA for P450, complete cds, clone:CYP81B1v3	sp|P93147|C81E1_GLYEC	313	1e-85	Isoflavone 2'-hydroxylase OS=Glycyrrhiza echinata GN=CYP81E1 PE=1 SV=2	AGc2890	86.3	1e-16	COG2124	Cytochrome P450	K00517	0	657	osa:4334183	[EC:1.14.-.-]	GO:0055114//oxidation-reduction process	GO:0009055//electron carrier activity;GO:0004497//monooxygenase activity;GO:0005506//iron ion binding;GO:0020037//heme binding;GO:0016705//oxidoreductase activity, acting on paired donors, with incorporation or reduction of molecular oxygen	GO:0016023//cytoplasmic membrane-bounded vesicle
CL544.Contig2_All	1793	81B	71	118	3.9953	17	0.6034	-2.72712	6.28e-18	Down	137	4.6304	0.212833	0.394128	#N/A	gi|13661746|gb|AAK38080.1|	799.7	0	putative cytochrome P450 [Lolium rigidum]	gi|50199404|dbj|AB159039.1|	1049	0	Lolium rigidum mRNA for P450, complete cds, clone:CYP81B1v3	sp|P93147|C81E1_GLYEC	399	3e-111	Isoflavone 2'-hydroxylase OS=Glycyrrhiza echinata GN=CYP81E1 PE=1 SV=2	BH0579	125	2e-28	COG2124	Cytochrome P450	K00517	0	741	osa:4334183	[EC:1.14.-.-]	GO:0055114//oxidation-reduction process	GO:0009055//electron carrier activity;GO:0004497//monooxygenase activity;GO:0005506//iron ion binding;GO:0020037//heme binding;GO:0016705//oxidoreductase activity, acting on paired donors, with incorporation or reduction of molecular oxygen	GO:0016023//cytoplasmic membrane-bounded vesicle
CL544.Contig3_All	1917	81B	71	425	13.4589	94	3.1208	-2.10857	1.07e-46	Down	344	10.8747	-0.307585	0.0123881	#N/A	gi|13661746|gb|AAK38080.1|	797.7	0	putative cytochrome P450 [Lolium rigidum]	gi|50199404|dbj|AB159039.1|	1065	0	Lolium rigidum mRNA for P450, complete cds, clone:CYP81B1v3	sp|P93147|C81E1_GLYEC	397	1e-110	Isoflavone 2'-hydroxylase OS=Glycyrrhiza echinata GN=CYP81E1 PE=1 SV=2	BH0579	127	7e-29	COG2124	Cytochrome P450	K00517	0	743	osa:4334183	[EC:1.14.-.-]	GO:0055114//oxidation-reduction process	GO:0009055//electron carrier activity;GO:0004497//monooxygenase activity;GO:0005506//iron ion binding;GO:0020037//heme binding;GO:0016705//oxidoreductase activity, acting on paired donors, with incorporation or reduction of molecular oxygen	GO:0016023//cytoplasmic membrane-bounded vesicle
CL544.Contig4_All	1412	81B	71	51	2.1927	27	1.217	-0.849379	0.0235881	Down	11	0.4721	-2.21554	1.48e-06	Down	gi|13661746|gb|AAK38080.1|	813.1	0	putative cytochrome P450 [Lolium rigidum]	gi|50199404|dbj|AB159039.1|	1733	0	Lolium rigidum mRNA for P450, complete cds, clone:CYP81B1v3	sp|P93147|C81E1_GLYEC	304	9e-83	Isoflavone 2'-hydroxylase OS=Glycyrrhiza echinata GN=CYP81E1 PE=1 SV=2	AGc2890	77.4	6e-14	COG2124	Cytochrome P450	K00517	0	647	osa:4334183	[EC:1.14.-.-]	GO:0055114//oxidation-reduction process	GO:0009055//electron carrier activity;GO:0004497//monooxygenase activity;GO:0005506//iron ion binding;GO:0020037//heme binding;GO:0016705//oxidoreductase activity, acting on paired donors, with incorporation or reduction of molecular oxygen	GO:0016023//cytoplasmic membrane-bounded vesicle
CL5469.Contig1_All	1738	72A	72	1751	61.1616	1174	42.9911	-0.508588	5.41e-20	#N/A	1556	54.2552	-0.172865	0.00274756	#N/A	gi|13661770|gb|AAK38092.1|	1013.5	0	putative cytochrome P450 [Lolium rigidum]	gi|357135600|ref|XM_003569349.1|	1647	0	PREDICTED: Brachypodium distachyon secologanin synthase-like (LOC100839399), mRNA	sp|Q05047|C72A1_CATRO	528	4e-150	Secologanin synthase OS=Catharanthus roseus GN=CYP72A1 PE=2 SV=1	AGc2890	189	2e-47	COG2124	Cytochrome P450	K15639	9e-123	439	aly:ARALYDRAFT_901457	cytochrome P450, family 734, subfamily A, polypeptide 1 (PHYB activation tagged suppressor 1) [EC:1.14.-.-]	GO:0022900//electron transport chain;GO:0016131//brassinosteroid metabolic process;GO:0009416//response to light stimulus;GO:0009826//unidimensional cell growth	GO:0016705//oxidoreductase activity, acting on paired donors, with incorporation or reduction of molecular oxygen;GO:0009055//electron carrier activity;GO:0004497//monooxygenase activity;GO:0020037//heme binding;GO:0005506//iron ion binding	GO:0016023//cytoplasmic membrane-bounded vesicle;GO:0005783//endoplasmic reticulum
CL5469.Contig2_All	1359	72A	72	251	11.2123	290	13.5812	0.276529	0.0466504	#N/A	344	15.3398	0.452197	0.000816359	#N/A	gi|13661770|gb|AAK38092.1|	732.6	0	putative cytochrome P450 [Lolium rigidum]	gi|357135600|ref|XM_003569349.1|	1211	0	PREDICTED: Brachypodium distachyon secologanin synthase-like (LOC100839399), mRNA	sp|Q05047|C72A1_CATRO	364	7e-101	Secologanin synthase OS=Catharanthus roseus GN=CYP72A1 PE=2 SV=1	AGc2890	107	6e-23	COG2124	Cytochrome P450	K15639	2e-75	281	aly:ARALYDRAFT_901457	cytochrome P450, family 734, subfamily A, polypeptide 1 (PHYB activation tagged suppressor 1) [EC:1.14.-.-]	GO:0022900//electron transport chain;GO:0016131//brassinosteroid metabolic process;GO:0009416//response to light stimulus;GO:0009826//unidimensional cell growth	GO:0016705//oxidoreductase activity, acting on paired donors, with incorporation or reduction of molecular oxygen;GO:0009055//electron carrier activity;GO:0004497//monooxygenase activity;GO:0020037//heme binding;GO:0005506//iron ion binding	GO:0016023//cytoplasmic membrane-bounded vesicle;GO:0005783//endoplasmic reticulum
CL5469.Contig3_All	2001	72A	72	230	6.9779	303	9.6373	0.465836	0.000611006	#N/A	450	13.6285	0.965762	4.25e-16	Up	gi|13661770|gb|AAK38092.1|	996.5	0	putative cytochrome P450 [Lolium rigidum]	gi|357135600|ref|XM_003569349.1|	1639	0	PREDICTED: Brachypodium distachyon secologanin synthase-like (LOC100839399), mRNA	sp|Q05047|C72A1_CATRO	536	1e-152	Secologanin synthase OS=Catharanthus roseus GN=CYP72A1 PE=2 SV=1	AGc2890	183	8e-46	COG2124	Cytochrome P450	K15639	2e-122	437	aly:ARALYDRAFT_901457	cytochrome P450, family 734, subfamily A, polypeptide 1 (PHYB activation tagged suppressor 1) [EC:1.14.-.-]	GO:0022900//electron transport chain;GO:0016131//brassinosteroid metabolic process;GO:0009416//response to light stimulus;GO:0009826//unidimensional cell growth	GO:0016705//oxidoreductase activity, acting on paired donors, with incorporation or reduction of molecular oxygen;GO:0009055//electron carrier activity;GO:0004497//monooxygenase activity;GO:0020037//heme binding;GO:0005506//iron ion binding	GO:0016023//cytoplasmic membrane-bounded vesicle;GO:0005783//endoplasmic reticulum
CL5469.Contig4_All	1796	72A	72	993	33.5649	836	29.6251	-0.180133	0.0159279	#N/A	2035	68.6656	1.03263	2.69e-79	Up	gi|13661772|gb|AAK38093.1|	1033.9	0	putative cytochrome P450 [Lolium rigidum]	gi|357135600|ref|XM_003569349.1|	1830	0	PREDICTED: Brachypodium distachyon secologanin synthase-like (LOC100839399), mRNA	sp|Q05047|C72A1_CATRO	534	7e-152	Secologanin synthase OS=Catharanthus roseus GN=CYP72A1 PE=2 SV=1	AGc2890	181	4e-45	COG2124	Cytochrome P450	K15639	1e-123	442	ath:AT2G26710	cytochrome P450, family 734, subfamily A, polypeptide 1 (PHYB activation tagged suppressor 1) [EC:1.14.-.-]	GO:0022900//electron transport chain;GO:0016131//brassinosteroid metabolic process;GO:0009416//response to light stimulus;GO:0009826//unidimensional cell growth	GO:0016705//oxidoreductase activity, acting on paired donors, with incorporation or reduction of molecular oxygen;GO:0009055//electron carrier activity;GO:0004497//monooxygenase activity;GO:0020037//heme binding;GO:0005506//iron ion binding	GO:0016023//cytoplasmic membrane-bounded vesicle;GO:0005783//endoplasmic reticulum
CL5469.Contig5_All	2157	72A	72	173	4.869	162	4.78	-0.0266149	0.902407	#N/A	195	5.4786	0.170182	0.412951	#N/A	gi|13661772|gb|AAK38093.1|	472.6	1e-131	putative cytochrome P450 [Lolium rigidum]	gi|357135600|ref|XM_003569349.1|	944	0	PREDICTED: Brachypodium distachyon secologanin synthase-like (LOC100839399), mRNA	sp|Q05047|C72A1_CATRO	325	7e-89	Secologanin synthase OS=Catharanthus roseus GN=CYP72A1 PE=2 SV=1	AGc2890	135	2e-31	COG2124	Cytochrome P450	K15639	9e-70	263	aly:ARALYDRAFT_901457	cytochrome P450, family 734, subfamily A, polypeptide 1 (PHYB activation tagged suppressor 1) [EC:1.14.-.-]	GO:0022900//electron transport chain;GO:0016131//brassinosteroid metabolic process;GO:0009416//response to light stimulus;GO:0009826//unidimensional cell growth	GO:0016705//oxidoreductase activity, acting on paired donors, with incorporation or reduction of molecular oxygen;GO:0009055//electron carrier activity;GO:0004497//monooxygenase activity;GO:0020037//heme binding;GO:0005506//iron ion binding	GO:0016023//cytoplasmic membrane-bounded vesicle;GO:0005783//endoplasmic reticulum
CL5554.Contig1_All	997	51G	51	122	7.4286	9	0.5745	-3.69271	2.23e-24	Down	83	5.045	-0.558236	0.0217026	#N/A	gi|357145963|ref|XP_003573829.1|	463	3e-129	PREDICTED: obtusifoliol 14-alpha demethylase-like [Brachypodium distachyon]	gi|357145962|ref|XM_003573781.1|	91.7	1e-15	PREDICTED: Brachypodium distachyon obtusifoliol 14-alpha demethylase-like (LOC100844692), mRNA	sp|P93846|CP51_SORBI	363	1e-100	Obtusifoliol 14-alpha demethylase OS=Sorghum bicolor GN=CYP51 PE=1 SV=1	Rv0764c	167	2e-41	COG2124	Cytochrome P450	K05917	2e-125	447	bdi:100844089	cytochrome P450, family 51 (sterol 14-demethylase) [EC:1.14.13.70]	GO:0008152//metabolic process	GO:0046872//metal ion binding;GO:0016491//oxidoreductase activity	GO:0005739//mitochondrion
CL5554.Contig2_All	396	51G	51	24	3.6792	28	4.5001	0.290565	0.556567	#N/A	12	1.8364	-1.00251	0.112587	#N/A	gi|357145963|ref|XP_003573829.1|	209.1	1e-53	PREDICTED: obtusifoliol 14-alpha demethylase-like [Brachypodium distachyon]	gi|357145962|ref|XM_003573781.1|	153	2e-34	PREDICTED: Brachypodium distachyon obtusifoliol 14-alpha demethylase-like (LOC100844692), mRNA	sp|P93596|CP51_WHEAT	149	5e-37	Obtusifoliol 14-alpha demethylase (Fragment) OS=Triticum aestivum GN=CYP51 PE=2 SV=1	Rv0764c	76.6	1e-14	COG2124	Cytochrome P450	K05917	3e-49	191	bdi:100844089	cytochrome P450, family 51 (sterol 14-demethylase) [EC:1.14.13.70]	GO:0022900//electron transport chain	GO:0009055//electron carrier activity;GO:0004497//monooxygenase activity;GO:0005506//iron ion binding;GO:0020037//heme binding;GO:0016705//oxidoreductase activity, acting on paired donors, with incorporation or reduction of molecular oxygen	GO:0044464//cell part
CL587.Contig1_All	1734	71D	71	265	9.2777	196	7.1939	-0.366993	0.0140305	#N/A	560	19.5713	1.0769	1.07e-23	Up	gi|326490377|dbj|BAJ84852.1|	713	0	predicted protein [Hordeum vulgare subsp. vulgare]	gi|115469133|ref|NM_001064701.1|	272	1e-69	Oryza sativa Japonica Group Os06g0641100 (Os06g0641100) mRNA, complete cds	sp|P93531|C71D7_SOLCH	427	7e-120	Cytochrome P450 71D7 OS=Solanum chacoense GN=CYP71D7 PE=3 SV=1	all3746	107	8e-23	COG2124	Cytochrome P450	K16083	5e-111	400	osa:4329725	cytochrome P450, family 71, subfamily Z, polypeptide 6 (ent-isokaurene C2-hydroxylase) [EC:1.14.13.143]	GO:0055114//oxidation-reduction process	GO:0009055//electron carrier activity;GO:0004497//monooxygenase activity;GO:0005506//iron ion binding;GO:0020037//heme binding;GO:0016705//oxidoreductase activity, acting on paired donors, with incorporation or reduction of molecular oxygen	GO:0016023//cytoplasmic membrane-bounded vesicle
CL587.Contig2_All	360	71D	71	28	4.7217	4	0.7072	-2.73912	7.11e-05	Down	15	2.5251	-0.902966	0.116142	#N/A	gi|357117157|ref|XP_003560340.1|	186.8	8e-47	PREDICTED: premnaspirodiene oxygenase-like [Brachypodium distachyon]	gi|116631802|emb|CT837959.1|	159	2e-36	Oryza sativa (indica cultivar-group) cDNA clone:OSIGCSN077D03, full insert sequence	sp|P98183|C71DC_CATRO	130	2e-31	Tabersonine 16-hydroxylase (Fragment) OS=Catharanthus roseus GN=CYP71D12 PE=1 SV=1	VNG0422G	52.8	2e-07	COG2124	Cytochrome P450	K16083	9e-30	126	osa:4329725	cytochrome P450, family 71, subfamily Z, polypeptide 6 (ent-isokaurene C2-hydroxylase) [EC:1.14.13.143]	GO:0055114//oxidation-reduction process	GO:0020037//heme binding;GO:0016705//oxidoreductase activity, acting on paired donors, with incorporation or reduction of molecular oxygen;GO:0004497//monooxygenase activity;GO:0005506//iron ion binding;GO:0009055//electron carrier activity	-
CL587.Contig4_All	402	71D	71	45	6.7956	6	0.9499	-2.83875	1.43e-07	Down	19	2.8642	-1.24647	0.00471483	Down	gi|326490377|dbj|BAJ84852.1|	199.1	1e-50	predicted protein [Hordeum vulgare subsp. vulgare]	gi|151421325|dbj|AK248309.1|	172	2e-40	Hordeum vulgare subsp. vulgare cDNA clone: FLbaf51j21, mRNA sequence	sp|P93531|C71D7_SOLCH	130	2e-31	Cytochrome P450 71D7 OS=Solanum chacoense GN=CYP71D7 PE=3 SV=1	--	--	--	--	--	K00517	1e-27	119	ath:AT5G42590	[EC:1.14.-.-]	GO:0055114//oxidation-reduction process	GO:0009055//electron carrier activity;GO:0004497//monooxygenase activity;GO:0005506//iron ion binding;GO:0020037//heme binding;GO:0016705//oxidoreductase activity, acting on paired donors, with incorporation or reduction of molecular oxygen	GO:0016023//cytoplasmic membrane-bounded vesicle
CL587.Contig5_All	1932	71D	71	71	2.231	70	2.306	0.047702	0.880973	#N/A	356	11.1667	2.32344	3.59e-45	Up	gi|51536369|dbj|BAD37500.1|	705.3	0	putative cytochrome P450 [Oryza sativa Japonica Group]	gi|115469131|ref|NM_001064700.1|	321	2e-84	Oryza sativa Japonica Group Os06g0640800 (Os06g0640800) mRNA, complete cds	sp|A6YIH8|C7D55_HYOMU	421	8e-118	Premnaspirodiene oxygenase OS=Hyoscyamus muticus GN=CYP71D55 PE=1 SV=1	VNG0422G	107	7e-23	COG2124	Cytochrome P450	K16083	2e-107	388	osa:4329725	cytochrome P450, family 71, subfamily Z, polypeptide 6 (ent-isokaurene C2-hydroxylase) [EC:1.14.13.143]	GO:0055114//oxidation-reduction process	GO:0009055//electron carrier activity;GO:0004497//monooxygenase activity;GO:0005506//iron ion binding;GO:0020037//heme binding;GO:0016705//oxidoreductase activity, acting on paired donors, with incorporation or reduction of molecular oxygen	GO:0016023//cytoplasmic membrane-bounded vesicle
CL587.Contig6_All	1935	71D	71	4	0.1255	3	0.0987	-0.346565	0.823314	#N/A	18	0.5637	2.16724	0.0103266	Up	gi|51536369|dbj|BAD37500.1|	705.3	0	putative cytochrome P450 [Oryza sativa Japonica Group]	gi|115469131|ref|NM_001064700.1|	321	2e-84	Oryza sativa Japonica Group Os06g0640800 (Os06g0640800) mRNA, complete cds	sp|A6YIH8|C7D55_HYOMU	421	1e-117	Premnaspirodiene oxygenase OS=Hyoscyamus muticus GN=CYP71D55 PE=1 SV=1	VNG0422G	109	2e-23	COG2124	Cytochrome P450	K16083	2e-107	388	osa:4329725	cytochrome P450, family 71, subfamily Z, polypeptide 6 (ent-isokaurene C2-hydroxylase) [EC:1.14.13.143]	GO:0055114//oxidation-reduction process	GO:0009055//electron carrier activity;GO:0004497//monooxygenase activity;GO:0005506//iron ion binding;GO:0020037//heme binding;GO:0016705//oxidoreductase activity, acting on paired donors, with incorporation or reduction of molecular oxygen	GO:0016023//cytoplasmic membrane-bounded vesicle
CL587.Contig7_All	1881	71D	71	30	0.9682	10	0.3384	-1.51658	0.00561436	Down	99	3.1895	1.71995	6.86e-09	Up	gi|51536369|dbj|BAD37500.1|	694.5	0	putative cytochrome P450 [Oryza sativa Japonica Group]	gi|115469133|ref|NM_001064701.1|	311	1e-81	Oryza sativa Japonica Group Os06g0641100 (Os06g0641100) mRNA, complete cds	sp|A6YIH8|C7D55_HYOMU	411	8e-115	Premnaspirodiene oxygenase OS=Hyoscyamus muticus GN=CYP71D55 PE=1 SV=1	alr1450	107	9e-23	COG2124	Cytochrome P450	K13267	3e-107	387	gmx:100814284	cytochrome P450, family 71, subfamily D, polypeptide 9 (flavonoid 6-hydroxylase) [EC:1.14.13.-]	GO:0055114//oxidation-reduction process	GO:0009055//electron carrier activity;GO:0004497//monooxygenase activity;GO:0005506//iron ion binding;GO:0020037//heme binding;GO:0016705//oxidoreductase activity, acting on paired donors, with incorporation or reduction of molecular oxygen	GO:0016023//cytoplasmic membrane-bounded vesicle
CL587.Contig8_All	337	71D	71	47	8.4666	2	0.3777	-4.48647	5.07e-11	Down	10	1.7983	-2.23515	3.77e-06	Down	gi|326490377|dbj|BAJ84852.1|	148.3	3e-35	predicted protein [Hordeum vulgare subsp. vulgare]	gi|241984914|dbj|AK332174.1|	87.7	7e-15	Triticum aestivum cDNA, clone: WT003_F07, cultivar: Chinese Spring	sp|O48923|C71DA_SOYBN	64.7	1e-11	Cytochrome P450 71D10 OS=Glycine max GN=CYP71D10 PE=2 SV=1	--	--	--	--	--	K16083	7e-09	57	osa:4329725	cytochrome P450, family 71, subfamily Z, polypeptide 6 (ent-isokaurene C2-hydroxylase) [EC:1.14.13.143]	-	GO:0046872//metal ion binding;GO:0016491//oxidoreductase activity	-
CL5942.Contig1_All	454	94A	86	34	4.5464	26	3.6448	-0.318885	0.488549	#N/A	36	4.8054	0.0799319	0.884883	#N/A	gi|357131713|ref|XP_003567479.1|	236.5	1e-61	PREDICTED: cytochrome P450 94A1-like [Brachypodium distachyon]	gi|357131712|ref|XM_003567431.1|	228	4e-57	PREDICTED: Brachypodium distachyon cytochrome P450 94A1-like (LOC100846092), mRNA	sp|P98188|C94A2_VICSA	138	2e-33	Cytochrome P450 94A2 OS=Vicia sativa GN=CYP94A2 PE=2 SV=1	AGc2890	68.2	5e-12	COG2124	Cytochrome P450	K00517	5e-36	147	aly:ARALYDRAFT_324175	[EC:1.14.-.-]	GO:0055114//oxidation-reduction process	GO:0009055//electron carrier activity;GO:0004497//monooxygenase activity;GO:0005506//iron ion binding;GO:0020037//heme binding;GO:0016705//oxidoreductase activity, acting on paired donors, with incorporation or reduction of molecular oxygen	GO:0016023//cytoplasmic membrane-bounded vesicle
CL5942.Contig2_All	1849	94A	86	198	6.5009	56	1.9276	-1.75383	1.83e-17	Down	157	5.1457	-0.337272	0.0763856	#N/A	gi|47777427|gb|AAT38061.1|	756.1	0	putative cytochrome P450 [Oryza sativa Japonica Group] >gi|215741445|dbj|BAG97940.1| unnamed protein product [Oryza sativa Japonica Group]	gi|241987832|dbj|AK335089.1|	1689	0	Triticum aestivum cDNA, clone: WT012_A16, cultivar: Chinese Spring	sp|P98188|C94A2_VICSA	341	7e-94	Cytochrome P450 94A2 OS=Vicia sativa GN=CYP94A2 PE=2 SV=1	BH0579	129	2e-29	COG2124	Cytochrome P450	K13407	2e-98	358	vvi:100259592	cytochrome P450, family 94, subfamily A, polypeptide 1 (fatty acid omega-hydroxylase) [EC:1.14.-.-]	GO:0055114//oxidation-reduction process	GO:0009055//electron carrier activity;GO:0004497//monooxygenase activity;GO:0005506//iron ion binding;GO:0020037//heme binding;GO:0016705//oxidoreductase activity, acting on paired donors, with incorporation or reduction of molecular oxygen	GO:0016023//cytoplasmic membrane-bounded vesicle
CL5942.Contig3_All	1795	94A	86	162	5.4789	33	1.1701	-2.22725	1.9e-19	Down	215	7.2586	0.405805	0.0230058	#N/A	gi|47777427|gb|AAT38061.1|	762.7	0	putative cytochrome P450 [Oryza sativa Japonica Group] >gi|215741445|dbj|BAG97940.1| unnamed protein product [Oryza sativa Japonica Group]	gi|241987832|dbj|AK335089.1|	1703	0	Triticum aestivum cDNA, clone: WT012_A16, cultivar: Chinese Spring	sp|P98188|C94A2_VICSA	347	1e-95	Cytochrome P450 94A2 OS=Vicia sativa GN=CYP94A2 PE=2 SV=1	BH0579	129	2e-29	COG2124	Cytochrome P450	K13407	6e-98	356	rcu:RCOM_0992750	cytochrome P450, family 94, subfamily A, polypeptide 1 (fatty acid omega-hydroxylase) [EC:1.14.-.-]	GO:0055114//oxidation-reduction process	GO:0009055//electron carrier activity;GO:0004497//monooxygenase activity;GO:0005506//iron ion binding;GO:0020037//heme binding;GO:0016705//oxidoreductase activity, acting on paired donors, with incorporation or reduction of molecular oxygen	GO:0016023//cytoplasmic membrane-bounded vesicle
CL5984.Contig1_All	576	94A	86	23	2.4241	53	5.8562	1.27252	0.00071655	Up	87	9.1533	1.91684	4.87e-09	Up	gi|357131165|ref|XP_003567211.1|	305.4	3e-82	PREDICTED: cytochrome P450 94A1-like [Brachypodium distachyon]	gi|357131164|ref|XM_003567163.1|	404	1e-110	PREDICTED: Brachypodium distachyon cytochrome P450 94A1-like (LOC100830929), mRNA	sp|O81117|C94A1_VICSA	134	5e-32	Cytochrome P450 94A1 OS=Vicia sativa GN=CYP94A1 PE=2 SV=2	--	--	--	--	--	K00517	2e-45	179	ath:AT3G56630	[EC:1.14.-.-]	GO:0055114//oxidation-reduction process	GO:0009055//electron carrier activity;GO:0004497//monooxygenase activity;GO:0005506//iron ion binding;GO:0020037//heme binding;GO:0016705//oxidoreductase activity, acting on paired donors, with incorporation or reduction of molecular oxygen	GO:0016023//cytoplasmic membrane-bounded vesicle
CL616.Contig1_All	1651	716B	85	284	10.4427	34	1.3107	-2.99409	1.46e-46	Down	99	3.6339	-1.5229	1.11e-20	Down	gi|357122630|ref|XP_003563018.1|	762.3	0	PREDICTED: cytochrome P450 716B1-like [Brachypodium distachyon]	gi|357122629|ref|XM_003562970.1|	1063	0	PREDICTED: Brachypodium distachyon cytochrome P450 716B1-like (LOC100846787), mRNA	sp|Q50EK1|C16B1_PICSI	341	8e-94	Cytochrome P450 716B1 OS=Picea sitchensis GN=CYP716B1 PE=2 SV=1	slr0574	213	6e-55	COG2124	Cytochrome P450	K09588	5e-69	260	aly:ARALYDRAFT_908485	cytochrome P450, family 90, subfamily A, polypeptide 1 [EC:1.14.-.-]	GO:0055114//oxidation-reduction process	GO:0020037//heme binding;GO:0016705//oxidoreductase activity, acting on paired donors, with incorporation or reduction of molecular oxygen;GO:0004497//monooxygenase activity;GO:0005506//iron ion binding;GO:0009055//electron carrier activity	-
CL616.Contig2_All	1745	716B	85	195	6.7839	33	1.2036	-2.49476	1.59e-26	Down	69	2.3963	-1.50131	4.43e-14	Down	gi|357122630|ref|XP_003563018.1|	307.8	0	PREDICTED: cytochrome P450 716B1-like [Brachypodium distachyon]	gi|242381382|emb|FP096853.1|	706	0	Phyllostachys edulis cDNA clone: bphyem207b18, full insert sequence	sp|Q50EK1|C16B1_PICSI	174	2e-88	Cytochrome P450 716B1 OS=Picea sitchensis GN=CYP716B1 PE=2 SV=1	slr0574	116	1e-25	COG2124	Cytochrome P450	K09588	3e-62	144	aly:ARALYDRAFT_908485	cytochrome P450, family 90, subfamily A, polypeptide 1 [EC:1.14.-.-]	GO:0055114//oxidation-reduction process	GO:0020037//heme binding;GO:0016705//oxidoreductase activity, acting on paired donors, with incorporation or reduction of molecular oxygen;GO:0004497//monooxygenase activity;GO:0005506//iron ion binding;GO:0009055//electron carrier activity	-
CL6174.Contig1_All	1764	97A	97	118	4.0609	97	3.4997	-0.214568	0.360144	#N/A	159	5.4624	0.427735	0.0435664	#N/A	gi|357137629|ref|XP_003570402.1|	987.3	0	PREDICTED: protein LUTEIN DEFICIENT 5, chloroplastic-like [Brachypodium distachyon]	gi|357137628|ref|XM_003570354.1|	1842	0	PREDICTED: Brachypodium distachyon protein LUTEIN DEFICIENT 5, chloroplastic-like (LOC100834203), mRNA	sp|Q93VK5|LUT5_ARATH	786	0	Protein LUTEIN DEFICIENT 5, chloroplastic OS=Arabidopsis thaliana GN=CYP97A3 PE=1 SV=1	BH0579	206	1e-52	COG2124	Cytochrome P450	K15747	0	987	bdi:100834203	cytochrome P450, family 97, subfamily A (beta-ring hydroxylase) [EC:1.14.-.-]	GO:0006655//phosphatidylglycerol biosynthetic process;GO:0006636//unsaturated fatty acid biosynthetic process;GO:0043085//positive regulation of catalytic activity;GO:0019252//starch biosynthetic process;GO:0016123//xanthophyll biosynthetic process;GO:0019288//isopentenyl diphosphate biosynthetic process, mevalonate-independent pathway;GO:0000023//maltose metabolic process;GO:0015995//chlorophyll…	GO:0010291//carotene beta-ring hydroxylase activity;GO:0070330//aromatase activity;GO:0020037//heme binding;GO:0009055//electron carrier activity;GO:0019825//oxygen binding;GO:0005506//iron ion binding	GO:0009941//chloroplast envelope
CL6174.Contig2_All	1026	97A	97	15	0.8875	13	0.8064	-0.138251	0.850582	#N/A	23	1.3585	0.614196	0.348761	#N/A	gi|357137629|ref|XP_003570402.1|	592	5e-168	PREDICTED: protein LUTEIN DEFICIENT 5, chloroplastic-like [Brachypodium distachyon]	gi|241987958|dbj|AK335215.1|	1247	0	Triticum aestivum cDNA, clone: WT012_F14, cultivar: Chinese Spring	sp|Q93VK5|LUT5_ARATH	484	3e-137	Protein LUTEIN DEFICIENT 5, chloroplastic OS=Arabidopsis thaliana GN=CYP97A3 PE=1 SV=1	BH0579	172	1e-42	COG2124	Cytochrome P450	K15747	4e-169	592	bdi:100834203	cytochrome P450, family 97, subfamily A (beta-ring hydroxylase) [EC:1.14.-.-]	GO:0016123//xanthophyll biosynthetic process;GO:0055114//oxidation-reduction process	GO:0009055//electron carrier activity;GO:0005506//iron ion binding;GO:0020037//heme binding;GO:0010291//carotene beta-ring hydroxylase activity;GO:0070330//aromatase activity	GO:0009507//chloroplast
CL6465.Contig1_All	2212			306	8.3981	499	14.3574	0.77366	5.72e-13	Up	992	27.1774	1.69427	8.96e-83	Up	gi|10442761|gb|AAG17469.1|AF123610_8	954.9	0	cytochrome P450 [Triticum aestivum]	gi|10442760|gb|AF123608.1|AF123608	2121	0	Triticum aestivum clone CYP73-TA cytochrome P450 mRNA, complete cds	sp|P48522|TCMO_CATRO	789	0	Trans-cinnamate 4-monooxygenase OS=Catharanthus roseus GN=CYP73A4 PE=2 SV=1	alr1450	107	7e-23	COG2124	Cytochrome P450	K00487	0	942	bdi:100833073	trans-cinnamate 4-monooxygenase [EC:1.14.13.11]	GO:0055114//oxidation-reduction process	GO:0009055//electron carrier activity;GO:0004497//monooxygenase activity;GO:0005506//iron ion binding;GO:0020037//heme binding;GO:0016705//oxidoreductase activity, acting on paired donors, with incorporation or reduction of molecular oxygen	GO:0016023//cytoplasmic membrane-bounded vesicle
CL6850.Contig1_All	2368	76B	71	251	6.4348	400	10.7507	0.740463	7.18e-10	Up	426	10.9021	0.760639	2.21e-10	Up	gi|326521492|dbj|BAK00322.1|	1003	0	predicted protein [Hordeum vulgare subsp. vulgare]	gi|241986519|dbj|AK333780.1|	1719	0	Triticum aestivum cDNA, clone: SET2_C14, cultivar: Chinese Spring	sp|D1MI46|C76BA_SWEMU	344	1e-94	Geraniol 8-hydroxylase OS=Swertia mussotii GN=CYP76B10 PE=1 SV=1	BH0579	119	2e-26	COG2124	Cytochrome P450	K05280	3e-95	348	sbi:SORBI_04g024730	flavonoid 3'-monooxygenase [EC:1.14.13.21]	GO:0055114//oxidation-reduction process	GO:0009055//electron carrier activity;GO:0004497//monooxygenase activity;GO:0005506//iron ion binding;GO:0020037//heme binding;GO:0016705//oxidoreductase activity, acting on paired donors, with incorporation or reduction of molecular oxygen	GO:0005886//plasma membrane;GO:0005618//cell wall;GO:0005739//mitochondrion
CL6850.Contig2_All	2143	76B	71	788	22.3227	806	23.9372	0.100743	0.22893	#N/A	841	23.7824	0.0913828	0.348682	#N/A	gi|326521492|dbj|BAK00322.1|	1003	0	predicted protein [Hordeum vulgare subsp. vulgare]	gi|241986519|dbj|AK333780.1|	1707	0	Triticum aestivum cDNA, clone: SET2_C14, cultivar: Chinese Spring	sp|D1MI46|C76BA_SWEMU	344	1e-94	Geraniol 8-hydroxylase OS=Swertia mussotii GN=CYP76B10 PE=1 SV=1	BH0579	119	2e-26	COG2124	Cytochrome P450	K05280	3e-95	348	sbi:SORBI_04g024730	flavonoid 3'-monooxygenase [EC:1.14.13.21]	GO:0055114//oxidation-reduction process	GO:0009055//electron carrier activity;GO:0004497//monooxygenase activity;GO:0005506//iron ion binding;GO:0020037//heme binding;GO:0016705//oxidoreductase activity, acting on paired donors, with incorporation or reduction of molecular oxygen	GO:0005886//plasma membrane;GO:0005618//cell wall;GO:0005739//mitochondrion
CL6896.Contig1_All	1879	71D	71	167	5.3955	78	2.642	-1.03013	4.01e-07	Down	318	10.2561	0.926654	8.03e-11	Up	gi|326523617|dbj|BAJ92979.1|	365.2	0	predicted protein [Hordeum vulgare subsp. vulgare]	gi|357154654|ref|XM_003576807.1|	539	1e-150	PREDICTED: Brachypodium distachyon cytochrome P450 71D8-like (LOC100845626), mRNA	sp|A6YIH8|C7D55_HYOMU	224	6e-115	Premnaspirodiene oxygenase OS=Hyoscyamus muticus GN=CYP71D55 PE=1 SV=1	AGc2890	99.8	1e-20	COG2124	Cytochrome P450	K16085	3e-98	213	osa:4335091	cytochrome P450, family 99, subfamily A, polypeptide 3 (9beta-pimara-7,15-diene oxidase) [EC:1.14.13.144]	GO:0022900//electron transport chain	GO:0009055//electron carrier activity;GO:0004497//monooxygenase activity;GO:0005506//iron ion binding;GO:0020037//heme binding;GO:0016705//oxidoreductase activity, acting on paired donors, with incorporation or reduction of molecular oxygen	GO:0016023//cytoplasmic membrane-bounded vesicle
CL6896.Contig2_All	1772	71D	71	349	11.9565	260	9.3383	-0.356563	0.0057516	#N/A	607	20.759	0.795942	1.15e-15	Up	gi|326523617|dbj|BAJ92979.1|	800.4	0	predicted protein [Hordeum vulgare subsp. vulgare]	gi|357154654|ref|XM_003576807.1|	1001	0	PREDICTED: Brachypodium distachyon cytochrome P450 71D8-like (LOC100845626), mRNA	sp|A6YIH8|C7D55_HYOMU	427	7e-120	Premnaspirodiene oxygenase OS=Hyoscyamus muticus GN=CYP71D55 PE=1 SV=1	BS_yetO_1	117	8e-26	COG2124	Cytochrome P450	K16083	4e-115	413	osa:4329725	cytochrome P450, family 71, subfamily Z, polypeptide 6 (ent-isokaurene C2-hydroxylase) [EC:1.14.13.143]	GO:0022900//electron transport chain	GO:0009055//electron carrier activity;GO:0004497//monooxygenase activity;GO:0005506//iron ion binding;GO:0020037//heme binding;GO:0016705//oxidoreductase activity, acting on paired donors, with incorporation or reduction of molecular oxygen	GO:0016023//cytoplasmic membrane-bounded vesicle
CL6896.Contig3_All	1853	71D	71	146	4.7832	90	3.0912	-0.629809	0.00253588	Down	374	12.2314	1.35454	9.46e-23	Up	gi|326523617|dbj|BAJ92979.1|	46.6	0	predicted protein [Hordeum vulgare subsp. vulgare]	gi|357154654|ref|XM_003576807.1|	523	1e-145	PREDICTED: Brachypodium distachyon cytochrome P450 71D8-like (LOC100845626), mRNA	sp|A6YIH8|C7D55_HYOMU	224	2e-111	Premnaspirodiene oxygenase OS=Hyoscyamus muticus GN=CYP71D55 PE=1 SV=1	AGc2890	99.8	1e-20	COG2124	Cytochrome P450	K16085	3e-96	213	osa:4335091	cytochrome P450, family 99, subfamily A, polypeptide 3 (9beta-pimara-7,15-diene oxidase) [EC:1.14.13.144]	GO:0022900//electron transport chain	GO:0009055//electron carrier activity;GO:0004497//monooxygenase activity;GO:0005506//iron ion binding;GO:0020037//heme binding;GO:0016705//oxidoreductase activity, acting on paired donors, with incorporation or reduction of molecular oxygen	GO:0016023//cytoplasmic membrane-bounded vesicle
CL6922.Contig1_All	1528	71D	71	214	8.5022	0	0	-13.0536	2.02e-61	Down	47	1.864	-2.18943	1.83e-25	Down	gi|326490143|dbj|BAJ94145.1|	685.3	0	predicted protein [Hordeum vulgare subsp. vulgare]	gi|357168447|ref|XM_003581604.1|	264	2e-67	PREDICTED: Brachypodium distachyon cytochrome P450 71D7-like (LOC100829267), mRNA	sp|Q6YV88|C71Z7_ORYSJ	406	1e-113	Ent-cassadiene C2-hydroxylase OS=Oryza sativa subsp. japonica GN=CYP71Z7 PE=1 SV=1	BH0579	112	2e-24	COG2124	Cytochrome P450	K16083	1e-110	398	osa:4329725	cytochrome P450, family 71, subfamily Z, polypeptide 6 (ent-isokaurene C2-hydroxylase) [EC:1.14.13.143]	-	GO:0005488//binding;GO:0016491//oxidoreductase activity	GO:0016023//cytoplasmic membrane-bounded vesicle
CL6922.Contig2_All	1277	71Z6	71	103	4.8965	9	0.4486	-3.44825	1.47e-19	Down	47	2.2304	-1.13445	2.89e-05	Down	gi|326490143|dbj|BAJ94145.1|	539.6	4e-152	predicted protein [Hordeum vulgare subsp. vulgare]	gi|13516743|dbj|AB036772.1|	297	1e-77	Triticum aestivum N-1 mRNA for cytochrome P450, complete cds	sp|Q6YV88|C71Z7_ORYSJ	299	3e-81	Ent-cassadiene C2-hydroxylase OS=Oryza sativa subsp. japonica GN=CYP71Z7 PE=1 SV=1	AGc2890	69.7	1e-11	COG2124	Cytochrome P450	K16083	1e-79	295	osa:4329725	cytochrome P450, family 71, subfamily Z, polypeptide 6 (ent-isokaurene C2-hydroxylase) [EC:1.14.13.143]	-	GO:0005488//binding;GO:0016491//oxidoreductase activity	GO:0016023//cytoplasmic membrane-bounded vesicle
CL6922.Contig3_All	1812	71Z6	71	330	11.056	23	0.8078	-3.77469	2.27e-66	Down	375	12.5416	0.181892	0.196863	#N/A	gi|326490143|dbj|BAJ94145.1|	687.6	0	predicted protein [Hordeum vulgare subsp. vulgare]	gi|13516743|dbj|AB036772.1|	297	2e-77	Triticum aestivum N-1 mRNA for cytochrome P450, complete cds	sp|Q6YV88|C71Z7_ORYSJ	432	2e-121	Ent-cassadiene C2-hydroxylase OS=Oryza sativa subsp. japonica GN=CYP71Z7 PE=1 SV=1	all1361	117	5e-26	COG2124	Cytochrome P450	K16083	6e-119	426	osa:4329725	cytochrome P450, family 71, subfamily Z, polypeptide 6 (ent-isokaurene C2-hydroxylase) [EC:1.14.13.143]	-	GO:0005488//binding;GO:0016491//oxidoreductase activity	GO:0016023//cytoplasmic membrane-bounded vesicle
CL6922.Contig4_All	1375	71D	71	14	0.6181	0	0	-9.2717	0.000277681	Down	0	0	-9.2717	0.000364528	Down	gi|326490143|dbj|BAJ94145.1|	617.1	2e-175	predicted protein [Hordeum vulgare subsp. vulgare]	gi|357168447|ref|XM_003581604.1|	264	2e-67	PREDICTED: Brachypodium distachyon cytochrome P450 71D7-like (LOC100829267), mRNA	sp|Q9XHE8|C71DI_MENSP	360	8e-100	Cytochrome P450 71D18 OS=Mentha spicata GN=CYP71D18 PE=1 SV=1	AGc2890	110	4e-24	COG2124	Cytochrome P450	K16083	1e-98	358	osa:4329725	cytochrome P450, family 71, subfamily Z, polypeptide 6 (ent-isokaurene C2-hydroxylase) [EC:1.14.13.143]	-	GO:0005488//binding;GO:0016491//oxidoreductase activity	GO:0016023//cytoplasmic membrane-bounded vesicle
CL7071.Contig1_All	860	734A	72	11	0.7765	10	0.7401	-0.0692657	0.942132	#N/A	7	0.4933	-0.654521	0.521173	#N/A	gi|357112155|ref|XP_003557875.1|	93.6	3e-124	PREDICTED: cytochrome P450 734A6-like [Brachypodium distachyon]	gi|357112154|ref|XM_003557827.1|	882	0	PREDICTED: Brachypodium distachyon cytochrome P450 734A6-like (LOC100823608), mRNA	sp|B9X287|C7346_ORYSJ	210	5e-61	Cytochrome P450 734A6 OS=Oryza sativa subsp. japonica GN=CYP734A6 PE=2 SV=1	AGc2890	116	4e-26	COG2124	Cytochrome P450	K15639	4e-59	211	aly:ARALYDRAFT_901457	cytochrome P450, family 734, subfamily A, polypeptide 1 (PHYB activation tagged suppressor 1) [EC:1.14.-.-]	GO:0022900//electron transport chain	GO:0009055//electron carrier activity;GO:0004497//monooxygenase activity;GO:0005506//iron ion binding;GO:0020037//heme binding;GO:0016705//oxidoreductase activity, acting on paired donors, with incorporation or reduction of molecular oxygen	GO:0016023//cytoplasmic membrane-bounded vesicle;GO:0005739//mitochondrion
CL7071.Contig2_All	1730	734A	72	294	10.3168	171	6.2909	-0.713657	8.62e-07	Down	263	9.2128	-0.163284	0.321524	#N/A	gi|357112155|ref|XP_003557875.1|	39.3	0	PREDICTED: cytochrome P450 734A6-like [Brachypodium distachyon]	gi|357112154|ref|XM_003557827.1|	1481	0	PREDICTED: Brachypodium distachyon cytochrome P450 734A6-like (LOC100823608), mRNA	sp|B9X287|C7346_ORYSJ	210	2e-109	Cytochrome P450 734A6 OS=Oryza sativa subsp. japonica GN=CYP734A6 PE=2 SV=1	BH0579	108	2e-33	COG2124	Cytochrome P450	K15639	6e-108	211	ath:AT2G26710	cytochrome P450, family 734, subfamily A, polypeptide 1 (PHYB activation tagged suppressor 1) [EC:1.14.-.-]	GO:0055114//oxidation-reduction process	GO:0009055//electron carrier activity;GO:0004497//monooxygenase activity;GO:0005506//iron ion binding;GO:0020037//heme binding;GO:0016705//oxidoreductase activity, acting on paired donors, with incorporation or reduction of molecular oxygen	GO:0016023//cytoplasmic membrane-bounded vesicle
CL7177.Contig1_All	1625			400	14.9434	26	1.0183	-3.87527	4.9e-82	Down	72	2.6851	-2.47646	8.59e-55	Down	gi|357124067|ref|XP_003563728.1|	725.3	0	PREDICTED: ent-kaurene oxidase, chloroplastic-like isoform 2 [Brachypodium distachyon]	gi|326367359|gb|GU980895.1|	1019	0	Triticum aestivum ent-kaurene oxidase (KO-D) mRNA, complete cds	sp|Q93ZB2|KO1_ARATH	518	4e-147	Ent-kaurene oxidase, chloroplastic OS=Arabidopsis thaliana GN=KO1 PE=1 SV=2	all3746	103	1e-21	COG2124	Cytochrome P450	K04122	0	669	sbi:SORBI_10g022520	ent-kaurene oxidase [EC:1.14.13.78]	GO:0022900//electron transport chain;GO:0032940//secretion by cell;GO:0009686//gibberellin biosynthetic process;GO:0010241//ent-kaurene oxidation to kaurenoic acid	GO:0016705//oxidoreductase activity, acting on paired donors, with incorporation or reduction of molecular oxygen;GO:0009055//electron carrier activity;GO:0004497//monooxygenase activity;GO:0019825//oxygen binding;GO:0020037//heme binding;GO:0005506//iron ion binding	GO:0016023//cytoplasmic membrane-bounded vesicle;GO:0009707//chloroplast outer membrane;GO:0005783//endoplasmic reticulum
CL7177.Contig2_All	1001			157	9.5216	33	2.0982	-2.18205	2.05e-18	Down	99	5.9935	-0.667805	0.00138812	Down	gi|357124067|ref|XP_003563728.1|	583.2	2e-165	PREDICTED: ent-kaurene oxidase, chloroplastic-like isoform 2 [Brachypodium distachyon]	gi|326367355|gb|GU980893.1|	835	0	Triticum aestivum ent-kaurene oxidase (KO-A) mRNA, complete cds	sp|Q93ZB2|KO1_ARATH	391	3e-109	Ent-kaurene oxidase, chloroplastic OS=Arabidopsis thaliana GN=KO1 PE=1 SV=2	AGc2890	97.4	3e-20	COG2124	Cytochrome P450	K04122	2e-155	546	osa:4341347	ent-kaurene oxidase [EC:1.14.13.78]	GO:0022900//electron transport chain;GO:0032940//secretion by cell;GO:0009686//gibberellin biosynthetic process;GO:0010241//ent-kaurene oxidation to kaurenoic acid	GO:0016705//oxidoreductase activity, acting on paired donors, with incorporation or reduction of molecular oxygen;GO:0009055//electron carrier activity;GO:0004497//monooxygenase activity;GO:0019825//oxygen binding;GO:0020037//heme binding;GO:0005506//iron ion binding	GO:0016023//cytoplasmic membrane-bounded vesicle;GO:0009707//chloroplast outer membrane;GO:0005783//endoplasmic reticulum
CL7267.Contig1_All	584	94A	86	109	11.3307	74	8.0645	-0.49058	0.0424121	#N/A	94	9.7543	-0.216127	0.44667	#N/A	gi|357131713|ref|XP_003567479.1|	258.8	3e-68	PREDICTED: cytochrome P450 94A1-like [Brachypodium distachyon]	gi|357131712|ref|XM_003567431.1|	414	1e-113	PREDICTED: Brachypodium distachyon cytochrome P450 94A1-like (LOC100846092), mRNA	sp|O81117|C94A1_VICSA	104	4e-23	Cytochrome P450 94A1 OS=Vicia sativa GN=CYP94A1 PE=2 SV=2	DRA0210	51.2	1e-06	COG0747	ABC-type dipeptide transport system, periplasmic component	K13407	5e-25	112	vvi:100259592	cytochrome P450, family 94, subfamily A, polypeptide 1 (fatty acid omega-hydroxylase) [EC:1.14.-.-]	GO:0055114//oxidation-reduction process	GO:0009055//electron carrier activity;GO:0004497//monooxygenase activity;GO:0005506//iron ion binding;GO:0020037//heme binding;GO:0016705//oxidoreductase activity, acting on paired donors, with incorporation or reduction of molecular oxygen	GO:0016023//cytoplasmic membrane-bounded vesicle
CL7321.Contig1_All	550	81D	71	49	5.4085	25	2.8929	-0.902712	0.0192517	Down	67	7.3823	0.448842	0.201073	#N/A	gi|326511631|dbj|BAJ91960.1|	29.6	1e-71	predicted protein [Hordeum vulgare subsp. vulgare]	gi|241987705|dbj|AK334962.1|	398	1e-108	Triticum aestivum cDNA, clone: WT011_J24, cultivar: Chinese Spring	sp|Q9FG65|C81D1_ARATH	165	6e-43	Cytochrome P450 81D1 OS=Arabidopsis thaliana GN=CYP81D1 PE=2 SV=1	alr1450	87.4	1e-17	COG2124	Cytochrome P450	K00517	3e-43	169	ath:AT4G37340	[EC:1.14.-.-]	GO:0055114//oxidation-reduction process	GO:0020037//heme binding;GO:0016705//oxidoreductase activity, acting on paired donors, with incorporation or reduction of molecular oxygen;GO:0004497//monooxygenase activity;GO:0005506//iron ion binding;GO:0009055//electron carrier activity	-
CL7321.Contig2_All	1712	81D	71	105	3.7233	136	5.0559	0.441386	0.0336855	#N/A	361	12.7786	1.77908	1.77e-32	Up	gi|326511631|dbj|BAJ91960.1|	823.2	0	predicted protein [Hordeum vulgare subsp. vulgare]	gi|241987705|dbj|AK334962.1|	1172	0	Triticum aestivum cDNA, clone: WT011_J24, cultivar: Chinese Spring	sp|Q9FG65|C81D1_ARATH	389	4e-108	Cytochrome P450 81D1 OS=Arabidopsis thaliana GN=CYP81D1 PE=2 SV=1	all3746	124	7e-28	COG2124	Cytochrome P450	K00517	3e-114	410	ath:AT4G37360	[EC:1.14.-.-]	GO:0055114//oxidation-reduction process	GO:0020037//heme binding;GO:0016705//oxidoreductase activity, acting on paired donors, with incorporation or reduction of molecular oxygen;GO:0004497//monooxygenase activity;GO:0005506//iron ion binding;GO:0009055//electron carrier activity	-
CL7321.Contig3_All	507	81D	71	68	8.1422	16	2.0085	-2.0193	1e-07	Down	8	0.9562	-3.09003	4.55e-12	Down	gi|326511631|dbj|BAJ91960.1|	281.2	5e-75	predicted protein [Hordeum vulgare subsp. vulgare]	gi|357139963|ref|XM_003571496.1|	297	6e-78	PREDICTED: Brachypodium distachyon cytochrome P450 81D1-like (LOC100834015), mRNA	sp|Q9FG65|C81D1_ARATH	194	3e-50	Cytochrome P450 81D1 OS=Arabidopsis thaliana GN=CYP81D1 PE=2 SV=1	all3746	95.5	4e-20	COG2124	Cytochrome P450	K00517	9e-54	207	ath:AT4G37340	[EC:1.14.-.-]	GO:0055114//oxidation-reduction process	GO:0020037//heme binding;GO:0016705//oxidoreductase activity, acting on paired donors, with incorporation or reduction of molecular oxygen;GO:0004497//monooxygenase activity;GO:0005506//iron ion binding;GO:0009055//electron carrier activity	-
CL7483.Contig4_All	634	51H	51	30	2.8726	112	11.2432	1.96862	1.79e-12	Up	39	3.7278	0.375967	0.443203	#N/A	gi|440577308|emb|CCI55315.1|	375.6	3e-103	PH01B001I13.11 [Phyllostachys edulis]	gi|110734748|gb|DQ680849.1|	529	1e-147	Avena strigosa beta-amyrin synthase (Sad1) and cytochrome P450 CYP51H10 (Sad2) genes, complete cds	sp|P92519|M810_ARATH	133	9e-32	Uncharacterized mitochondrial protein AtMg00810 OS=Arabidopsis thaliana GN=AtMg00810 PE=4 SV=1	--	--	--	--	--	K10760	4e-18	89.4	vvi:100247527	adenylate isopentenyltransferase (cytokinin synthase)	GO:0006200//ATP catabolic process;GO:0015074//DNA integration	GO:0051536//iron-sulfur cluster binding;GO:0003676//nucleic acid binding;GO:0009055//electron carrier activity;GO:0005524//ATP binding;GO:0016887//ATPase activity	-
CL7483.Contig5_All	1056	51H	51	87	5.0015	116	6.9912	0.483179	0.0330798	#N/A	125	7.1734	0.520296	0.0306154	#N/A	gi|440577308|emb|CCI55315.1|	254.6	9e-141	PH01B001I13.11 [Phyllostachys edulis]	gi|110734748|gb|DQ680849.1|	466	1e-128	Avena strigosa beta-amyrin synthase (Sad1) and cytochrome P450 CYP51H10 (Sad2) genes, complete cds	sp|P10978|POLX_TOBAC	120	2e-45	Retrovirus-related Pol polyprotein from transposon TNT 1-94 OS=Nicotiana tabacum PE=2 SV=1	--	--	--	--	--	K10760	4e-13	73.9	vvi:100247527	adenylate isopentenyltransferase (cytokinin synthase)	GO:0006200//ATP catabolic process;GO:0015074//DNA integration	GO:0051536//iron-sulfur cluster binding;GO:0003676//nucleic acid binding;GO:0009055//electron carrier activity;GO:0005524//ATP binding;GO:0016887//ATPase activity	-
CL7547.Contig1_All	584	71A	71	205	21.31	151	16.456	-0.372917	0.0297382	#N/A	160	16.6031	-0.360078	0.0519421	#N/A	gi|326492265|dbj|BAK01916.1|	236.5	2e-61	predicted protein [Hordeum vulgare subsp. vulgare] >gi|326532536|dbj|BAK05197.1| predicted protein [Hordeum vulgare subsp. vulgare]	gi|241985997|dbj|AK333258.1|	428	1e-117	Triticum aestivum cDNA, clone: SET2_A12, cultivar: Chinese Spring	sp|P24465|C71A1_PERAE	129	1e-30	Cytochrome P450 71A1 OS=Persea americana GN=CYP71A1 PE=1 SV=2	Cgl1939	56.2	4e-08	COG0532	Translation initiation factor 2 (IF-2; GTPase)	K13029	7e-25	111	sbi:SORBI_01g001180	4-hydroxyphenylacetaldehyde oxime monooxygenase [EC:1.14.13.68]	GO:0055114//oxidation-reduction process	GO:0020037//heme binding;GO:0016705//oxidoreductase activity, acting on paired donors, with incorporation or reduction of molecular oxygen;GO:0004497//monooxygenase activity;GO:0005506//iron ion binding;GO:0009055//electron carrier activity	-
CL8560.Contig2_All	1971	707A	85	1007	31.016	228	7.3622	-2.0748	1.18e-107	Down	211	6.4875	-2.25728	3.91e-123	Down	gi|179251259|gb|ACB78189.1|	874.4	0	ABA 8&apos;-hydroxylase [Triticum aestivum]	gi|241985860|dbj|AK333121.1|	1943	0	Triticum aestivum cDNA, clone: WT005_L05, cultivar: Chinese Spring	sp|Q05JG2|ABAH1_ORYSJ	832	0	Abscisic acid 8'-hydroxylase 1 OS=Oryza sativa subsp. japonica GN=CYP707A5 PE=2 SV=1	slr0574	204	3e-52	COG2124	Cytochrome P450	K09843	0	871	bdi:100837492	(+)-abscisic acid 8'-hydroxylase [EC:1.14.13.93]	GO:0022900//electron transport chain;GO:0009414//response to water deprivation;GO:0010114//response to red light;GO:0046345//abscisic acid catabolic process;GO:0032940//secretion by cell;GO:0010200//response to chitin;GO:0030912;GO:0009737//response to abscisic acid stimulus;GO:0048838//release of seed from dormancy;GO:0050832//defense response to fungus	GO:0010295//(+)-abscisic acid 8'-hydroxylase activity;GO:0009055//electron carrier activity;GO:0019825//oxygen binding;GO:0020037//heme binding;GO:0005506//iron ion binding	GO:0016021//integral to membrane;GO:0005576//extracellular region
CL8578.Contig1_All	1808	71A	71	1627	54.63	449	15.8055	-1.78927	1.41e-142	Down	2411	80.8128	0.56489	2.53e-33	#N/A	gi|125563879|gb|EAZ09259.1|	861.7	0	hypothetical protein OsI_31532 [Oryza sativa Indica Group]	gi|115479382|ref|NM_001069820.1|	1007	0	Oryza sativa Japonica Group Os09g0441400 (Os09g0441400) mRNA, complete cds	sp|P24465|C71A1_PERAE	423	2e-118	Cytochrome P450 71A1 OS=Persea americana GN=CYP71A1 PE=1 SV=2	all1361	120	6e-27	COG2124	Cytochrome P450	K05280	5e-118	423	pop:POPTR_823742	flavonoid 3'-monooxygenase [EC:1.14.13.21]	GO:0055114//oxidation-reduction process	GO:0009055//electron carrier activity;GO:0004497//monooxygenase activity;GO:0005506//iron ion binding;GO:0020037//heme binding;GO:0016705//oxidoreductase activity, acting on paired donors, with incorporation or reduction of molecular oxygen	GO:0016023//cytoplasmic membrane-bounded vesicle
CL8578.Contig3_All	381	76A	71	73	11.6316	6	1.0023	-3.53666	2.55e-14	Down	77	12.2475	0.0744377	0.839789	#N/A	gi|414885645|tpg|DAA61659.1|	230.7	5e-60	TPA: putative cytochrome P450 superfamily protein [Zea mays]	gi|115479382|ref|NM_001069820.1|	226	1e-56	Oryza sativa Japonica Group Os09g0441400 (Os09g0441400) mRNA, complete cds	sp|P37121|C76A1_SOLME	154	1e-38	Cytochrome P450 76A1 (Fragment) OS=Solanum melongena GN=CYP76A1 PE=2 SV=1	alr4833	83.6	8e-17	COG2124	Cytochrome P450	K09754	3e-39	157	zma:100191539	coumaroylquinate(coumaroylshikimate) 3'-monooxygenase [EC:1.14.13.36]	GO:0055114//oxidation-reduction process	GO:0020037//heme binding;GO:0016705//oxidoreductase activity, acting on paired donors, with incorporation or reduction of molecular oxygen;GO:0004497//monooxygenase activity;GO:0005506//iron ion binding;GO:0009055//electron carrier activity	-
CL8578.Contig4_All	511	92A	71	133	15.8006	28	3.4874	-2.17976	1.08e-15	Down	39	4.6251	-1.77242	3.02e-12	Down	gi|354802082|gb|AER39771.1|	282.3	2e-75	CYP92A44-1 [Festuca rubra subsp. commutata]	gi|354802081|gb|JF682482.1|	601	1e-169	Festuca rubra subsp. commutata CYP92A44-1 mRNA, complete cds	sp|Q50EK4|C75A1_PINTA	131	2e-31	Cytochrome P450 750A1 OS=Pinus taeda GN=CYP750A1 PE=2 SV=1	SPBC28F2.12	57.4	1e-08	COG0086	DNA-directed RNA polymerase, beta' subunit/160 kD subunit	K05280	4e-31	132	vvi:100232999	flavonoid 3'-monooxygenase [EC:1.14.13.21]	GO:0055114//oxidation-reduction process	GO:0009055//electron carrier activity;GO:0004497//monooxygenase activity;GO:0005506//iron ion binding;GO:0020037//heme binding;GO:0016705//oxidoreductase activity, acting on paired donors, with incorporation or reduction of molecular oxygen	GO:0016023//cytoplasmic membrane-bounded vesicle
CL8578.Contig5_All	1754	92A	71	301	10.4179	67	2.4311	-2.09938	4.62e-33	Down	306	10.5724	0.0212384	0.910808	#N/A	gi|354802088|gb|AER39774.1|	880.6	0	CYP92A44-4 [Festuca rubra subsp. commutata]	gi|354802087|gb|JF682485.1|	1374	0	Festuca rubra subsp. commutata CYP92A44-4 mRNA, complete cds	sp|P24465|C71A1_PERAE	423	2e-118	Cytochrome P450 71A1 OS=Persea americana GN=CYP71A1 PE=1 SV=2	BH0579	127	8e-29	COG2124	Cytochrome P450	K05280	5e-120	429	vvi:100263810	flavonoid 3'-monooxygenase [EC:1.14.13.21]	GO:0055114//oxidation-reduction process	GO:0009055//electron carrier activity;GO:0004497//monooxygenase activity;GO:0005506//iron ion binding;GO:0020037//heme binding;GO:0016705//oxidoreductase activity, acting on paired donors, with incorporation or reduction of molecular oxygen	GO:0016023//cytoplasmic membrane-bounded vesicle
CL877.Contig1_All	1947	71A	71	638	19.8929	51	1.6671	-3.57684	1.47e-122	Down	491	15.2826	-0.380364	7.29e-05	#N/A	gi|326530386|dbj|BAJ97619.1|	953	0	predicted protein [Hordeum vulgare subsp. vulgare]	gi|116633741|emb|CT833523.1|	615	1e-173	Oryza sativa (indica cultivar-group) cDNA clone:OSIGCRA207O17, full insert sequence	sp|C0SJS3|ANGS_PASSA	150	2e-36	Angelicin synthase (Fragment) OS=Pastinaca sativa GN=CYP71AJ4 PE=1 SV=1	BH0579	130	6e-30	COG2124	Cytochrome P450	K00517	9e-161	565	osa:4341325	[EC:1.14.-.-]	GO:0055114//oxidation-reduction process	GO:0020037//heme binding;GO:0016705//oxidoreductase activity, acting on paired donors, with incorporation or reduction of molecular oxygen;GO:0004497//monooxygenase activity;GO:0005506//iron ion binding;GO:0009055//electron carrier activity	-
CL8882.Contig1_All	303	51H	51	5	1.0018	26	5.4612	2.44662	0.000215811	Up	12	2.4	1.26044	0.200593	#N/A	gi|48843849|gb|AAT47108.1|	143.3	1e-33	putative polyprotein [Oryza sativa Japonica Group]	gi|110734748|gb|DQ680849.1|	281	2e-73	Avena strigosa beta-amyrin synthase (Sad1) and cytochrome P450 CYP51H10 (Sad2) genes, complete cds	--	--	--	--	--	--	--	--	--	--	--	--	--	--	GO:0006139//nucleobase-containing compound metabolic process	GO:0097159//organic cyclic compound binding;GO:1901363	-
CL8882.Contig2_All	444	51H	51	16	2.1877	9	1.2901	-0.761932	0.282899	#N/A	11	1.5014	-0.543107	0.505936	#N/A	gi|48843849|gb|AAT47108.1|	170.6	6e-42	putative polyprotein [Oryza sativa Japonica Group]	gi|110734748|gb|DQ680849.1|	363	1e-97	Avena strigosa beta-amyrin synthase (Sad1) and cytochrome P450 CYP51H10 (Sad2) genes, complete cds	sp|P10978|POLX_TOBAC	48.1	2e-06	Retrovirus-related Pol polyprotein from transposon TNT 1-94 OS=Nicotiana tabacum PE=2 SV=1	--	--	--	--	--	--	--	--	--	--	GO:0006139//nucleobase-containing compound metabolic process	GO:0017111//nucleoside-triphosphatase activity;GO:0000166//nucleotide binding	-
CL8882.Contig3_All	1971	51H	51	77	2.3716	314	10.1392	2.09601	2.05e-36	Up	78	2.3982	0.0160913	0.984623	#N/A	gi|440577308|emb|CCI55315.1|	789.3	0	PH01B001I13.11 [Phyllostachys edulis]	gi|110734748|gb|DQ680849.1|	1130	0	Avena strigosa beta-amyrin synthase (Sad1) and cytochrome P450 CYP51H10 (Sad2) genes, complete cds	sp|P10978|POLX_TOBAC	301	1e-81	Retrovirus-related Pol polyprotein from transposon TNT 1-94 OS=Nicotiana tabacum PE=2 SV=1	YDL140c	64.3	7e-10	COG0086	DNA-directed RNA polymerase, beta' subunit/160 kD subunit	K12619	4e-55	214	osa:4349826	5'-3' exoribonuclease 2 [EC:3.1.13.-]	GO:0006139//nucleobase-containing compound metabolic process	GO:0017111//nucleoside-triphosphatase activity;GO:0000166//nucleotide binding	-
CL8945.Contig1_All	1087	89A	71	40	2.2339	27	1.5809	-0.498818	0.232684	#N/A	60	3.3451	0.582485	0.113857	#N/A	gi|326494866|dbj|BAJ94552.1|	62	2e-08	predicted protein [Hordeum vulgare subsp. vulgare]	gi|241988303|dbj|AK335561.1|	196	3e-47	Triticum aestivum cDNA, clone: WT013_D13, cultivar: Chinese Spring	sp|Q9SRQ1|C89A9_ARATH	90.9	1e-18	Cytochrome P450 89A9 OS=Arabidopsis thaliana GN=CYP89A9 PE=2 SV=1	--	--	--	--	--	K00517	3e-36	150	osa:4349111	[EC:1.14.-.-]	GO:0022900//electron transport chain	GO:0020037//heme binding;GO:0016705//oxidoreductase activity, acting on paired donors, with incorporation or reduction of molecular oxygen;GO:0004497//monooxygenase activity;GO:0005506//iron ion binding;GO:0009055//electron carrier activity	-
CL8945.Contig2_All	1669	89A	71	33	1.2003	41	1.5635	0.381384	0.338576	#N/A	46	1.6703	0.476712	0.27325	#N/A	gi|326494866|dbj|BAJ94552.1|	786.6	0	predicted protein [Hordeum vulgare subsp. vulgare]	gi|241988303|dbj|AK335561.1|	1356	0	Triticum aestivum cDNA, clone: WT013_D13, cultivar: Chinese Spring	sp|Q42602|C89A2_ARATH	481	4e-136	Cytochrome P450 89A2 OS=Arabidopsis thaliana GN=CYP89A2 PE=2 SV=2	AGc2890	115	3e-25	COG2124	Cytochrome P450	K00517	0	737	osa:4349111	[EC:1.14.-.-]	GO:0022900//electron transport chain	GO:0020037//heme binding;GO:0016705//oxidoreductase activity, acting on paired donors, with incorporation or reduction of molecular oxygen;GO:0004497//monooxygenase activity;GO:0005506//iron ion binding;GO:0009055//electron carrier activity	-
CL8945.Contig3_All	748	89A	71	52	4.2203	76	6.4665	0.61564	0.0319456	Up	106	8.5879	1.02496	0.000108902	Up	gi|326494866|dbj|BAJ94552.1|	410.2	1e-113	predicted protein [Hordeum vulgare subsp. vulgare]	gi|241988303|dbj|AK335561.1|	722	0	Triticum aestivum cDNA, clone: WT013_D13, cultivar: Chinese Spring	sp|Q42602|C89A2_ARATH	197	5e-51	Cytochrome P450 89A2 OS=Arabidopsis thaliana GN=CYP89A2 PE=2 SV=2	CC2997	53.9	3e-07	COG2124	Cytochrome P450	K00517	4e-107	385	osa:4349111	[EC:1.14.-.-]	GO:0022900//electron transport chain	GO:0020037//heme binding;GO:0016705//oxidoreductase activity, acting on paired donors, with incorporation or reduction of molecular oxygen;GO:0004497//monooxygenase activity;GO:0005506//iron ion binding;GO:0009055//electron carrier activity	-
CL8945.Contig4_All	1597	89A	71	271	10.3016	231	9.2059	-0.162238	0.283262	#N/A	202	7.6653	-0.426454	0.00605848	#N/A	gi|326494866|dbj|BAJ94552.1|	863.2	0	predicted protein [Hordeum vulgare subsp. vulgare]	gi|241988303|dbj|AK335561.1|	1487	0	Triticum aestivum cDNA, clone: WT013_D13, cultivar: Chinese Spring	sp|Q42602|C89A2_ARATH	506	1e-143	Cytochrome P450 89A2 OS=Arabidopsis thaliana GN=CYP89A2 PE=2 SV=2	AGc2890	114	5e-25	COG2124	Cytochrome P450	K00517	0	804	osa:4349111	[EC:1.14.-.-]	GO:0022900//electron transport chain	GO:0020037//heme binding;GO:0016705//oxidoreductase activity, acting on paired donors, with incorporation or reduction of molecular oxygen;GO:0004497//monooxygenase activity;GO:0005506//iron ion binding;GO:0009055//electron carrier activity	-
CL8945.Contig5_All	1599	89A	71	51	1.9363	65	2.5872	0.418089	0.177468	#N/A	87	3.2973	0.767983	0.00898527	Up	gi|326494866|dbj|BAJ94552.1|	830.5	0	predicted protein [Hordeum vulgare subsp. vulgare]	gi|241988303|dbj|AK335561.1|	1398	0	Triticum aestivum cDNA, clone: WT013_D13, cultivar: Chinese Spring	sp|Q42602|C89A2_ARATH	498	3e-141	Cytochrome P450 89A2 OS=Arabidopsis thaliana GN=CYP89A2 PE=2 SV=2	AGc2890	110	7e-24	COG2124	Cytochrome P450	K00517	0	767	osa:4349111	[EC:1.14.-.-]	GO:0022900//electron transport chain	GO:0020037//heme binding;GO:0016705//oxidoreductase activity, acting on paired donors, with incorporation or reduction of molecular oxygen;GO:0004497//monooxygenase activity;GO:0005506//iron ion binding;GO:0009055//electron carrier activity	-
CL8945.Contig6_All	1712	89A	71	16	0.5674	39	1.4498	1.35342	0.00255002	Up	71	2.5133	2.14714	1.44e-08	Up	gi|326494866|dbj|BAJ94552.1|	830.5	0	predicted protein [Hordeum vulgare subsp. vulgare]	gi|241988303|dbj|AK335561.1|	1479	0	Triticum aestivum cDNA, clone: WT013_D13, cultivar: Chinese Spring	sp|Q42602|C89A2_ARATH	486	1e-137	Cytochrome P450 89A2 OS=Arabidopsis thaliana GN=CYP89A2 PE=2 SV=2	AGc2890	106	1e-22	COG2124	Cytochrome P450	K00517	0	743	osa:4349111	[EC:1.14.-.-]	GO:0022900//electron transport chain	GO:0020037//heme binding;GO:0016705//oxidoreductase activity, acting on paired donors, with incorporation or reduction of molecular oxygen;GO:0004497//monooxygenase activity;GO:0005506//iron ion binding;GO:0009055//electron carrier activity	-
CL8945.Contig7_All	1988	89A	71	46	1.4047	96	3.0734	1.12957	2.62e-05	Up	106	3.2313	1.20185	7.79e-06	Up	gi|326494866|dbj|BAJ94552.1|	779.2	0	predicted protein [Hordeum vulgare subsp. vulgare]	gi|241988303|dbj|AK335561.1|	1445	0	Triticum aestivum cDNA, clone: WT013_D13, cultivar: Chinese Spring	sp|Q42602|C89A2_ARATH	467	1e-131	Cytochrome P450 89A2 OS=Arabidopsis thaliana GN=CYP89A2 PE=2 SV=2	AGc2890	110	9e-24	COG2124	Cytochrome P450	K00517	0	707	osa:4349111	[EC:1.14.-.-]	GO:0022900//electron transport chain	GO:0020037//heme binding;GO:0016705//oxidoreductase activity, acting on paired donors, with incorporation or reduction of molecular oxygen;GO:0004497//monooxygenase activity;GO:0005506//iron ion binding;GO:0009055//electron carrier activity	-
CL8947.Contig1_All	680	94A	86	0	0	1	0.0936	6.54844	0.561115	#N/A	6	0.5347	9.06259	0.0469981	Up	gi|357129094|ref|XP_003566202.1|	188.7	6e-47	PREDICTED: cytochrome P450 94A1-like [Brachypodium distachyon]	gi|357129093|ref|XM_003566154.1|	394	1e-107	PREDICTED: Brachypodium distachyon cytochrome P450 94A1-like (LOC100845280), mRNA	sp|P85191|CP450_HELAN	112	2e-25	Cytochrome P450 (Fragment) OS=Helianthus annuus PE=1 SV=1	alr4686	49.3	6e-06	COG2124	Cytochrome P450	K13407	3e-19	93.2	vvi:100259592	cytochrome P450, family 94, subfamily A, polypeptide 1 (fatty acid omega-hydroxylase) [EC:1.14.-.-]	GO:0022900//electron transport chain	GO:0009055//electron carrier activity;GO:0005506//iron ion binding;GO:0020037//heme binding;GO:0018685//alkane 1-monooxygenase activity	GO:0016023//cytoplasmic membrane-bounded vesicle
CL8947.Contig2_All	697	94A	86	18	1.5678	4	0.3652	-2.10198	0.00825162	Down	39	3.3909	1.11293	0.0194124	Up	gi|357129094|ref|XP_003566202.1|	188.7	7e-47	PREDICTED: cytochrome P450 94A1-like [Brachypodium distachyon]	gi|357129093|ref|XM_003566154.1|	394	1e-107	PREDICTED: Brachypodium distachyon cytochrome P450 94A1-like (LOC100845280), mRNA	sp|P85191|CP450_HELAN	112	2e-25	Cytochrome P450 (Fragment) OS=Helianthus annuus PE=1 SV=1	alr4686	49.3	6e-06	COG2124	Cytochrome P450	K13407	3e-19	93.2	vvi:100259592	cytochrome P450, family 94, subfamily A, polypeptide 1 (fatty acid omega-hydroxylase) [EC:1.14.-.-]	GO:0022900//electron transport chain	GO:0009055//electron carrier activity;GO:0005506//iron ion binding;GO:0020037//heme binding;GO:0018685//alkane 1-monooxygenase activity	GO:0016023//cytoplasmic membrane-bounded vesicle
CL9006.Contig1_All	416	51H	51	4	0.5837	26	3.9778	2.76867	7.02e-05	Up	5	0.7284	0.319504	0.840621	#N/A	gi|284434733|gb|ADB85430.1|	204.1	5e-52	putative retrotransposon protein [Phyllostachys edulis]	gi|110734748|gb|DQ680849.1|	276	2e-71	Avena strigosa beta-amyrin synthase (Sad1) and cytochrome P450 CYP51H10 (Sad2) genes, complete cds	sp|P10978|POLX_TOBAC	143	4e-35	Retrovirus-related Pol polyprotein from transposon TNT 1-94 OS=Nicotiana tabacum PE=2 SV=1	--	--	--	--	--	K10760	5e-30	127	vvi:100247527	adenylate isopentenyltransferase (cytokinin synthase)	GO:0015074//DNA integration	GO:0003676//nucleic acid binding;GO:0008270//zinc ion binding	-
CL9006.Contig2_All	577	51H	51	0	0	28	3.0885	11.5927	1.14e-08	Up	0	0	#N/A	#N/A	#N/A	gi|284434733|gb|ADB85430.1|	280	1e-74	putative retrotransposon protein [Phyllostachys edulis]	gi|110734748|gb|DQ680849.1|	444	1e-122	Avena strigosa beta-amyrin synthase (Sad1) and cytochrome P450 CYP51H10 (Sad2) genes, complete cds	sp|P10978|POLX_TOBAC	182	1e-46	Retrovirus-related Pol polyprotein from transposon TNT 1-94 OS=Nicotiana tabacum PE=2 SV=1	--	--	--	--	--	K10760	6e-41	164	vvi:100247527	adenylate isopentenyltransferase (cytokinin synthase)	GO:0015074//DNA integration	GO:0003676//nucleic acid binding;GO:0008270//zinc ion binding	-
CL92.Contig1_All	1102	71C	71	204	11.238	90	5.1978	-1.11241	1.71e-09	Down	80	4.3994	-1.35301	1.16e-12	Down	gi|326524576|dbj|BAK00671.1|	464.5	1e-129	predicted protein [Hordeum vulgare subsp. vulgare]	gi|357142314|ref|XM_003572483.1|	276	5e-71	PREDICTED: Brachypodium distachyon cytochrome P450 71C1-like (LOC100846620), mRNA	sp|Q43257|C71C4_MAIZE	384	4e-107	indole-2-monooxygenase OS=Zea mays GN=CYP71C4 PE=1 SV=1	all1361	90.5	5e-18	COG2124	Cytochrome P450	K13223	2e-108	390	zma:100192631	cytochrome P450, family 71, subfamily C, polypeptide 4 (indole-2-monooxygenase) [EC:1.14.13.137]	-	GO:0046872//metal ion binding;GO:0016705//oxidoreductase activity, acting on paired donors, with incorporation or reduction of molecular oxygen;GO:0004497//monooxygenase activity	GO:0016020//membrane
CL92.Contig2_All	618	71C	71	191	18.7623	98	10.0925	-0.894553	1.53e-06	Down	25	2.4515	-2.9361	1.27e-31	Down	gi|326524576|dbj|BAK00671.1|	303.1	1e-81	predicted protein [Hordeum vulgare subsp. vulgare]	gi|357142319|ref|XM_003572485.1|	240	1e-60	PREDICTED: Brachypodium distachyon cytochrome P450 71C1-like (LOC100821118), mRNA	sp|Q43257|C71C4_MAIZE	259	8e-70	indole-2-monooxygenase OS=Zea mays GN=CYP71C4 PE=1 SV=1	Rv0764c	54.3	2e-07	COG2124	Cytochrome P450	K13223	4e-71	265	zma:100192631	cytochrome P450, family 71, subfamily C, polypeptide 4 (indole-2-monooxygenase) [EC:1.14.13.137]	GO:0055114//oxidation-reduction process	GO:0020037//heme binding;GO:0016705//oxidoreductase activity, acting on paired donors, with incorporation or reduction of molecular oxygen;GO:0004497//monooxygenase activity;GO:0005506//iron ion binding;GO:0009055//electron carrier activity	GO:0016020//membrane
CL9419.Contig1_All	2509	97B	97	158	3.823	87	2.2069	-0.792684	9.78e-05	Down	149	3.5989	-0.0871492	0.729353	#N/A	gi|326510141|dbj|BAJ87287.1|	1093.6	0	predicted protein [Hordeum vulgare subsp. vulgare]	gi|151427331|dbj|AK249380.1|	2757	0	Hordeum vulgare subsp. vulgare cDNA clone: FLbaf31i16, mRNA sequence	sp|O48921|C97B2_SOYBN	857	0	Cytochrome P450 97B2, chloroplastic OS=Glycine max GN=CYP97B2 PE=2 SV=1	VNG0422G	165	4e-40	COG2124	Cytochrome P450	K15747	4e-124	444	ota:Ot13g02550	cytochrome P450, family 97, subfamily A (beta-ring hydroxylase) [EC:1.14.-.-]	GO:0055114//oxidation-reduction process;GO:0019288//isopentenyl diphosphate biosynthetic process, mevalonate-independent pathway	GO:0070330//aromatase activity;GO:0009055//electron carrier activity;GO:0019825//oxygen binding;GO:0020037//heme binding;GO:0005506//iron ion binding	GO:0009570//chloroplast stroma;GO:0031969//chloroplast membrane
CL9419.Contig2_All	2551	97B	97	191	4.5453	127	3.1685	-0.520576	0.00367808	#N/A	170	4.0385	-0.170556	0.41719	#N/A	gi|326510141|dbj|BAJ87287.1|	1083.9	0	predicted protein [Hordeum vulgare subsp. vulgare]	gi|151427331|dbj|AK249380.1|	2773	0	Hordeum vulgare subsp. vulgare cDNA clone: FLbaf31i16, mRNA sequence	sp|O48921|C97B2_SOYBN	858	0	Cytochrome P450 97B2, chloroplastic OS=Glycine max GN=CYP97B2 PE=2 SV=1	AGc2890	165	4e-40	COG2124	Cytochrome P450	K15747	3e-124	444	ota:Ot13g02550	cytochrome P450, family 97, subfamily A (beta-ring hydroxylase) [EC:1.14.-.-]	GO:0055114//oxidation-reduction process;GO:0019288//isopentenyl diphosphate biosynthetic process, mevalonate-independent pathway	GO:0070330//aromatase activity;GO:0009055//electron carrier activity;GO:0019825//oxygen binding;GO:0020037//heme binding;GO:0005506//iron ion binding	GO:0009570//chloroplast stroma;GO:0031969//chloroplast membrane
CL9419.Contig3_All	2402	97B	97	107	2.7043	138	3.6565	0.435208	0.0348179	#N/A	133	3.3555	0.311273	0.199729	#N/A	gi|326510141|dbj|BAJ87287.1|	1077.4	0	predicted protein [Hordeum vulgare subsp. vulgare]	gi|151427331|dbj|AK249380.1|	2724	0	Hordeum vulgare subsp. vulgare cDNA clone: FLbaf31i16, mRNA sequence	sp|O48921|C97B2_SOYBN	855	0	Cytochrome P450 97B2, chloroplastic OS=Glycine max GN=CYP97B2 PE=2 SV=1	AGc2890	166	2e-40	COG2124	Cytochrome P450	K15747	1e-123	442	vcn:VOLCADRAFT_100143	cytochrome P450, family 97, subfamily A (beta-ring hydroxylase) [EC:1.14.-.-]	GO:0055114//oxidation-reduction process;GO:0019288//isopentenyl diphosphate biosynthetic process, mevalonate-independent pathway	GO:0070330//aromatase activity;GO:0009055//electron carrier activity;GO:0019825//oxygen binding;GO:0020037//heme binding;GO:0005506//iron ion binding	GO:0009570//chloroplast stroma;GO:0031969//chloroplast membrane
CL9560.Contig1_All	545	81D	71	59	6.572	53	6.1893	-0.0865562	0.804108	#N/A	71	7.8948	0.26457	0.456865	#N/A	gi|414587811|tpg|DAA38382.1|	204.5	7e-52	TPA: putative cytochrome P450 superfamily protein [Zea mays]	gi|357150621|ref|XM_003575473.1|	184	6e-44	PREDICTED: Brachypodium distachyon isoflavone 2'-hydroxylase-like (LOC100835251), partial mRNA	sp|Q9FG65|C81D1_ARATH	127	4e-30	Cytochrome P450 81D1 OS=Arabidopsis thaliana GN=CYP81D1 PE=2 SV=1	AGc2890	66.6	2e-11	COG2124	Cytochrome P450	K00517	2e-39	159	osa:4334183	[EC:1.14.-.-]	GO:0055114//oxidation-reduction process	GO:0009055//electron carrier activity;GO:0004497//monooxygenase activity;GO:0005506//iron ion binding;GO:0020037//heme binding;GO:0016705//oxidoreductase activity, acting on paired donors, with incorporation or reduction of molecular oxygen	GO:0016023//cytoplasmic membrane-bounded vesicle
CL9560.Contig2_All	1888	81E	71	422	13.5692	221	7.4499	-0.865043	1.25e-12	Down	396	12.7108	-0.0942808	0.513187	#N/A	gi|357150622|ref|XP_003575521.1|	767.7	0	PREDICTED: isoflavone 2&apos;-hydroxylase-like, partial [Brachypodium distachyon]	gi|116011621|dbj|AK242256.1|	617	1e-173	Oryza sativa Japonica Group cDNA, clone: J075183D10, full insert sequence	sp|P93147|C81E1_GLYEC	402	5e-112	Isoflavone 2'-hydroxylase OS=Glycyrrhiza echinata GN=CYP81E1 PE=1 SV=2	CC2997	108	2e-23	COG2124	Cytochrome P450	K00517	3e-128	457	osa:4334183	[EC:1.14.-.-]	GO:0055114//oxidation-reduction process	GO:0020037//heme binding;GO:0016705//oxidoreductase activity, acting on paired donors, with incorporation or reduction of molecular oxygen;GO:0004497//monooxygenase activity;GO:0005506//iron ion binding;GO:0009055//electron carrier activity	-
CL9897.Contig1_All	884	94A	86	1	0.0687	3	0.216	1.65265	0.431351	#N/A	1	0.0686	-0.00210152	1.00069	#N/A	gi|326497823|dbj|BAJ94774.1|	473.4	2e-132	predicted protein [Hordeum vulgare subsp. vulgare]	gi|357125479|ref|XM_003564374.1|	531	1e-148	PREDICTED: Brachypodium distachyon cytochrome P450 94A1-like (LOC100842216), mRNA	sp|P98188|C94A2_VICSA	246	1e-65	Cytochrome P450 94A2 OS=Vicia sativa GN=CYP94A2 PE=2 SV=1	VNG0422G	83.2	5e-16	COG2124	Cytochrome P450	K00517	1e-77	287	aly:ARALYDRAFT_324175	[EC:1.14.-.-]	GO:0055114//oxidation-reduction process	GO:0009055//electron carrier activity;GO:0004497//monooxygenase activity;GO:0005506//iron ion binding;GO:0020037//heme binding;GO:0016705//oxidoreductase activity, acting on paired donors, with incorporation or reduction of molecular oxygen	GO:0016023//cytoplasmic membrane-bounded vesicle
CL9897.Contig2_All	1038	94A	86	7	0.4094	14	0.8584	1.06814	0.160562	#N/A	22	1.2844	1.64951	0.0188844	Up	gi|326496186|dbj|BAJ90714.1|	23.5	2e-126	predicted protein [Hordeum vulgare subsp. vulgare] >gi|326528077|dbj|BAJ89090.1| predicted protein [Hordeum vulgare subsp. vulgare]	gi|115440550|ref|NM_001051090.1|	519	1e-144	Oryza sativa Japonica Group Os01g0804900 (Os01g0804900) mRNA, complete cds	sp|P98188|C94A2_VICSA	226	1e-59	Cytochrome P450 94A2 OS=Vicia sativa GN=CYP94A2 PE=2 SV=1	VNG0422G	119	1e-26	COG2124	Cytochrome P450	K00517	1e-85	315	aly:ARALYDRAFT_324175	[EC:1.14.-.-]	GO:0055114//oxidation-reduction process	GO:0009055//electron carrier activity;GO:0004497//monooxygenase activity;GO:0005506//iron ion binding;GO:0020037//heme binding;GO:0016705//oxidoreductase activity, acting on paired donors, with incorporation or reduction of molecular oxygen	GO:0016023//cytoplasmic membrane-bounded vesicle
CL9897.Contig3_All	986	94A	86	56	3.4479	79	5.0993	0.564581	0.0439608	#N/A	79	4.8555	0.493902	0.118632	#N/A	gi|357131165|ref|XP_003567211.1|	470.7	1e-131	PREDICTED: cytochrome P450 94A1-like [Brachypodium distachyon]	gi|357131164|ref|XM_003567163.1|	688	0	PREDICTED: Brachypodium distachyon cytochrome P450 94A1-like (LOC100830929), mRNA	sp|P98188|C94A2_VICSA	246	1e-65	Cytochrome P450 94A2 OS=Vicia sativa GN=CYP94A2 PE=2 SV=1	VNG0422G	115	1e-25	COG2124	Cytochrome P450	K00517	8e-85	311	aly:ARALYDRAFT_324175	[EC:1.14.-.-]	GO:0055114//oxidation-reduction process	GO:0009055//electron carrier activity;GO:0004497//monooxygenase activity;GO:0005506//iron ion binding;GO:0020037//heme binding;GO:0016705//oxidoreductase activity, acting on paired donors, with incorporation or reduction of molecular oxygen	GO:0016023//cytoplasmic membrane-bounded vesicle
CL9897.Contig4_All	1777	94A	86	63	2.1523	67	2.3996	0.156915	0.6138	#N/A	135	4.6039	1.09698	2.33e-06	Up	gi|326496186|dbj|BAJ90714.1|	25.8	0	predicted protein [Hordeum vulgare subsp. vulgare] >gi|326528077|dbj|BAJ89090.1| predicted protein [Hordeum vulgare subsp. vulgare]	gi|357125479|ref|XM_003564374.1|	1051	0	PREDICTED: Brachypodium distachyon cytochrome P450 94A1-like (LOC100842216), mRNA	sp|P98188|C94A2_VICSA	365	5e-101	Cytochrome P450 94A2 OS=Vicia sativa GN=CYP94A2 PE=2 SV=1	VNG0422G	149	2e-35	COG2124	Cytochrome P450	K00517	3e-142	503	aly:ARALYDRAFT_324175	[EC:1.14.-.-]	GO:0055114//oxidation-reduction process	GO:0009055//electron carrier activity;GO:0004497//monooxygenase activity;GO:0005506//iron ion binding;GO:0020037//heme binding;GO:0016705//oxidoreductase activity, acting on paired donors, with incorporation or reduction of molecular oxygen	GO:0016023//cytoplasmic membrane-bounded vesicle
Unigene10445_All	435	71U	71	64	8.9317	30	4.3893	-1.02494	0.00250405	Down	44	6.1298	-0.543095	0.126575	#N/A	gi|62632229|gb|AAX89134.1|	152.5	1e-36	cytochrome P450 monooxygenase CYP71U4v2 [Hordeum vulgare subsp. vulgare]	gi|62632228|gb|AY989887.1|	155	5e-35	Hordeum vulgare subsp. vulgare cytochrome P450 monooxygenase CYP71U4v2 mRNA, complete cds	sp|O81971|C71D9_SOYBN	99.8	6e-22	Cytochrome P450 71D9 OS=Glycine max GN=CYP71D9 PE=2 SV=1	--	--	--	--	--	K13267	1e-21	99.8	gmx:100814284	cytochrome P450, family 71, subfamily D, polypeptide 9 (flavonoid 6-hydroxylase) [EC:1.14.13.-]	-	GO:0005488//binding;GO:0016491//oxidoreductase activity	GO:0016023//cytoplasmic membrane-bounded vesicle
Unigene10807_All	422			19	2.7333	53	7.9933	1.54815	7.6e-05	Up	16	2.2977	-0.250453	0.742778	#N/A	gi|218193345|gb|EEC75772.1|	122.5	2e-27	hypothetical protein OsI_12678 [Oryza sativa Indica Group]	gi|45357051|gb|AY485644.1|	105	4e-20	Triticum monococcum phosphatidylserine decarboxylase, ZCCT2, ZCCT1, and SNF2P genes, complete cds; nucellin pseudogene, complete sequence; putative transposase, phosphatidylinositol phosphatidylcholine transfer protein sec14 cytosolic-like protein, and phytochrome P450-like protein genes, complete cds; and unknown genes	--	--	--	--	--	--	--	--	--	--	--	--	--	--	-	-	-
Unigene11856_All	2998			270	5.4673	1542	32.7351	2.58194	1.52e-227	Up	442	8.9345	0.708558	1.42e-09	Up	gi|326507956|dbj|BAJ86721.1|	525.8	1e-147	predicted protein [Hordeum vulgare subsp. vulgare]	gi|151419060|dbj|AK250411.1|	977	0	Hordeum vulgare subsp. vulgare cDNA clone: FLbaf76n02, mRNA sequence	sp|Q8H8U5|IN21B_ORYSJ	432	4e-121	Protein IN2-1 homolog B OS=Oryza sativa subsp. japonica GN=GSTZ5 PE=2 SV=1	BH0579	86.7	2e-16	COG2124	Cytochrome P450	K00799	2e-115	415	zma:100282747	glutathione S-transferase [EC:2.5.1.18]	GO:0046686//response to cadmium ion;GO:0010731//protein glutathionylation	GO:0004364//glutathione transferase activity	GO:0009570//chloroplast stroma
Unigene11857_All	1273	71D	71	104	4.9596	299	14.9487	1.59172	5.13e-24	Up	168	7.9976	0.689343	0.000609587	Up	gi|326496054|dbj|BAJ90648.1|	606.3	3e-172	predicted protein [Hordeum vulgare subsp. vulgare] >gi|326509001|dbj|BAJ86893.1| predicted protein [Hordeum vulgare subsp. vulgare] >gi|326510739|dbj|BAJ91717.1| predicted protein [Hordeum vulgare subsp. vulgare]	gi|357138530|ref|XM_003570797.1|	373	1e-100	PREDICTED: Brachypodium distachyon premnaspirodiene oxygenase-like, transcript variant 1 (LOC100821505), mRNA	sp|A6YIH8|C7D55_HYOMU	354	5e-98	Premnaspirodiene oxygenase OS=Hyoscyamus muticus GN=CYP71D55 PE=1 SV=1	BH0579	115	2e-25	COG2124	Cytochrome P450	K16083	2e-91	334	osa:4329725	cytochrome P450, family 71, subfamily Z, polypeptide 6 (ent-isokaurene C2-hydroxylase) [EC:1.14.13.143]	GO:0055114//oxidation-reduction process	GO:0009055//electron carrier activity;GO:0004497//monooxygenase activity;GO:0005506//iron ion binding;GO:0020037//heme binding;GO:0016705//oxidoreductase activity, acting on paired donors, with incorporation or reduction of molecular oxygen	GO:0016023//cytoplasmic membrane-bounded vesicle
Unigene11897_All	1755	71A	71	40	1.3836	31	1.1242	-0.299528	0.476869	#N/A	92	3.1768	1.19915	3.82e-05	Up	gi|148596802|dbj|BAF63628.1|	774.6	0	cytochrome P450 [Lolium rigidum]	gi|148596801|dbj|AB097496.1|	1045	0	Lolium rigidum CYP71R4 mRNA for cytochrome P450, complete cds	sp|P24465|C71A1_PERAE	417	1e-116	Cytochrome P450 71A1 OS=Persea americana GN=CYP71A1 PE=1 SV=2	Cj1411c	115	2e-25	COG2124	Cytochrome P450	K11868	9e-96	349	aly:ARALYDRAFT_481994	cytochrome P450, family 71, subfamily A, polypeptide 13 (indoleacetaldoxime dehydratase) [EC:4.99.1.6]	-	GO:0046872//metal ion binding;GO:0016491//oxidoreductase activity	GO:0016023//cytoplasmic membrane-bounded vesicle
Unigene11898_All	1823	71A	71	31	1.0323	25	0.8728	-0.242139	0.616817	#N/A	69	2.2937	1.15181	0.000757164	Up	gi|148596802|dbj|BAF63628.1|	771.9	0	cytochrome P450 [Lolium rigidum]	gi|148596801|dbj|AB097496.1|	1045	0	Lolium rigidum CYP71R4 mRNA for cytochrome P450, complete cds	sp|P24465|C71A1_PERAE	418	6e-117	Cytochrome P450 71A1 OS=Persea americana GN=CYP71A1 PE=1 SV=2	Cj1411c	117	7e-26	COG2124	Cytochrome P450	K11868	2e-95	348	aly:ARALYDRAFT_481994	cytochrome P450, family 71, subfamily A, polypeptide 13 (indoleacetaldoxime dehydratase) [EC:4.99.1.6]	-	GO:0046872//metal ion binding;GO:0016491//oxidoreductase activity	GO:0016023//cytoplasmic membrane-bounded vesicle
Unigene11899_All	1681	71A	71	14	0.5056	10	0.3786	-0.417322	0.578754	#N/A	21	0.7571	0.582487	0.40062	#N/A	gi|148596802|dbj|BAF63628.1|	886.7	0	cytochrome P450 [Lolium rigidum]	gi|148596801|dbj|AB097496.1|	2153	0	Lolium rigidum CYP71R4 mRNA for cytochrome P450, complete cds	sp|P24465|C71A1_PERAE	451	5e-127	Cytochrome P450 71A1 OS=Persea americana GN=CYP71A1 PE=1 SV=2	Cj1411c	110	1e-23	COG2124	Cytochrome P450	K11868	7e-107	386	aly:ARALYDRAFT_481994	cytochrome P450, family 71, subfamily A, polypeptide 13 (indoleacetaldoxime dehydratase) [EC:4.99.1.6]	GO:0055114//oxidation-reduction process	GO:0016705//oxidoreductase activity, acting on paired donors, with incorporation or reduction of molecular oxygen;GO:0009055//electron carrier activity;GO:0004497//monooxygenase activity;GO:0020037//heme binding;GO:0005506//iron ion binding	GO:0016023//cytoplasmic membrane-bounded vesicle
Unigene11900_All	1756	71A	71	427	14.762	225	8.1549	-0.856149	1.46e-12	Down	368	12.7	-0.21706	0.0886481	#N/A	gi|148596802|dbj|BAF63628.1|	702.6	0	cytochrome P450 [Lolium rigidum]	gi|148596801|dbj|AB097496.1|	557	1e-155	Lolium rigidum CYP71R4 mRNA for cytochrome P450, complete cds	sp|P24465|C71A1_PERAE	416	2e-116	Cytochrome P450 71A1 OS=Persea americana GN=CYP71A1 PE=1 SV=2	Cj1411c	110	8e-24	COG2124	Cytochrome P450	K11868	2e-98	358	aly:ARALYDRAFT_481994	cytochrome P450, family 71, subfamily A, polypeptide 13 (indoleacetaldoxime dehydratase) [EC:4.99.1.6]	GO:0044710	GO:0046872//metal ion binding;GO:0016491//oxidoreductase activity	GO:0016023//cytoplasmic membrane-bounded vesicle
Unigene11901_All	1875	71A	71	177	5.7308	95	3.2247	-0.829572	1.62e-05	Down	241	7.7893	0.442757	0.00767356	#N/A	gi|148596802|dbj|BAF63628.1|	704.5	0	cytochrome P450 [Lolium rigidum]	gi|148596801|dbj|AB097496.1|	613	1e-172	Lolium rigidum CYP71R4 mRNA for cytochrome P450, complete cds	sp|P24465|C71A1_PERAE	423	2e-118	Cytochrome P450 71A1 OS=Persea americana GN=CYP71A1 PE=1 SV=2	Cj1411c	117	7e-26	COG2124	Cytochrome P450	K11868	4e-98	357	aly:ARALYDRAFT_481994	cytochrome P450, family 71, subfamily A, polypeptide 13 (indoleacetaldoxime dehydratase) [EC:4.99.1.6]	-	GO:0046872//metal ion binding;GO:0016491//oxidoreductase activity	GO:0016023//cytoplasmic membrane-bounded vesicle
Unigene11902_All	1626			19	0.7094	15	0.5871	-0.272993	0.666353	#N/A	132	4.9197	2.7939	7.78e-21	Up	gi|148596802|dbj|BAF63628.1|	968.4	0	cytochrome P450 [Lolium rigidum]	gi|148596801|dbj|AB097496.1|	2662	0	Lolium rigidum CYP71R4 mRNA for cytochrome P450, complete cds	sp|P24465|C71A1_PERAE	444	5e-125	Cytochrome P450 71A1 OS=Persea americana GN=CYP71A1 PE=1 SV=2	mlr5192	108	4e-23	COG2124	Cytochrome P450	K00517	6e-104	376	ath:AT5G24960	[EC:1.14.-.-]	GO:0044710	GO:0046872//metal ion binding;GO:0016491//oxidoreductase activity	GO:0016023//cytoplasmic membrane-bounded vesicle
Unigene12109_All	1741	72A	72	266	9.2752	153	5.5931	-0.72973	1.91e-06	Down	228	7.9363	-0.224912	0.179034	#N/A	gi|357135623|ref|XP_003569408.1|	921.8	0	PREDICTED: secologanin synthase-like [Brachypodium distachyon]	gi|357135622|ref|XM_003569360.1|	1411	0	PREDICTED: Brachypodium distachyon secologanin synthase-like (LOC100842753), mRNA	sp|Q05047|C72A1_CATRO	472	3e-133	Secologanin synthase OS=Catharanthus roseus GN=CYP72A1 PE=2 SV=1	AGc2890	161	4e-39	COG2124	Cytochrome P450	K15638	2e-109	394	ath:AT1G17060	cytochrome P450, family 72, subfamily C, polypeptide 1	GO:0016131//brassinosteroid metabolic process;GO:0009826//unidimensional cell growth;GO:0009416//response to light stimulus;GO:0055114//oxidation-reduction process	GO:0009055//electron carrier activity;GO:0004497//monooxygenase activity;GO:0005506//iron ion binding;GO:0020037//heme binding;GO:0016705//oxidoreductase activity, acting on paired donors, with incorporation or reduction of molecular oxygen	GO:0005783//endoplasmic reticulum
Unigene1215_All	1752	73A	71	72	2.4948	366	13.2956	2.41395	2.59e-50	Up	216	7.4714	1.58245	1.06e-16	Up	gi|326500908|dbj|BAJ95120.1|	963	0	predicted protein [Hordeum vulgare subsp. vulgare]	gi|151419190|dbj|AK250541.1|	2252	0	Hordeum vulgare subsp. vulgare cDNA clone: FLbaf84a06, mRNA sequence	sp|P48522|TCMO_CATRO	867	0	Trans-cinnamate 4-monooxygenase OS=Catharanthus roseus GN=CYP73A4 PE=2 SV=1	alr1450	108	3e-23	COG2124	Cytochrome P450	K00487	0	953	bdi:100839986	trans-cinnamate 4-monooxygenase [EC:1.14.13.11]	GO:0009555//pollen development;GO:0009611//response to wounding;GO:0009808//lignin metabolic process;GO:0040007//growth;GO:0009416//response to light stimulus;GO:0055114//oxidation-reduction process;GO:0080167//response to karrikin	GO:0016710//trans-cinnamate 4-monooxygenase activity;GO:0009055//electron carrier activity;GO:0005506//iron ion binding;GO:0020037//heme binding	GO:0009505//plant-type cell wall;GO:0005886//plasma membrane;GO:0005783//endoplasmic reticulum
Unigene12681_All	1043	71D	71	114	6.6353	1	0.061	-6.76521	7.73e-31	Down	37	2.1498	-1.62596	1.94e-09	Down	gi|13661754|gb|AAK38084.1|	671.8	0	putative cytochrome P450 [Lolium rigidum]	gi|241985405|dbj|AK332665.1|	1017	0	Triticum aestivum cDNA, clone: WT004_I23, cultivar: Chinese Spring	sp|A6YIH8|C7D55_HYOMU	321	4e-88	Premnaspirodiene oxygenase OS=Hyoscyamus muticus GN=CYP71D55 PE=1 SV=1	--	--	--	--	--	K13267	1e-64	244	gmx:100814284	cytochrome P450, family 71, subfamily D, polypeptide 9 (flavonoid 6-hydroxylase) [EC:1.14.13.-]	GO:0055114//oxidation-reduction process	GO:0020037//heme binding;GO:0016705//oxidoreductase activity, acting on paired donors, with incorporation or reduction of molecular oxygen;GO:0004497//monooxygenase activity;GO:0005506//iron ion binding;GO:0009055//electron carrier activity	-
Unigene12757_All	595			37	3.7751	46	4.9204	0.382261	0.307845	#N/A	10	1.0185	-1.89007	0.000364516	Down	gi|357162410|ref|XP_003579401.1|	53.5	2e-06	PREDICTED: NADPH--cytochrome P450 reductase-like [Brachypodium distachyon]	gi|357162409|ref|XM_003579353.1|	73.8	2e-10	PREDICTED: Brachypodium distachyon NADPH--cytochrome P450 reductase-like (LOC100837832), mRNA	--	--	--	--	--	--	--	--	--	K00327	2e-07	53.5	bdi:100837832	NADPH-ferrihemoprotein reductase [EC:1.6.2.4]	-	-	-
Unigene128_All	519			70	8.1879	11	1.3489	-2.60171	2.02e-10	Down	40	4.6706	-0.809886	0.0151016	Down	gi|301130790|gb|ADK62367.1|	286.6	1e-76	hexose carrier [Triticum aestivum]	gi|224365600|gb|FJ436983.1|	573	1e-161	Triticum aestivum cultivar Chinese Spring hexose carrier, LR34, cytochrome P450, lectin receptor kinases, and cytochrome P450 genes, complete cds	sp|Q07423|HEX6_RICCO	218	2e-57	Hexose carrier protein HEX6 OS=Ricinus communis GN=HEX6 PE=2 SV=1	CAC1345	61.2	9e-10	COG0477	Permeases of the major facilitator superfamily	K01188	1e-15	80.5	vvi:100255282	beta-glucosidase [EC:3.2.1.21]	GO:0055085//transmembrane transport;GO:0008643//carbohydrate transport	GO:0005351//sugar:hydrogen symporter activity	GO:0016021//integral to membrane
Unigene14120_All	320	51G	51	4	0.7588	16	3.1822	2.06823	0.0111774	Up	10	1.8938	1.31949	0.235581	#N/A	gi|383100790|emb|CCG48021.1|	171	5e-42	cytochrome P450, putative [Triticum aestivum]	gi|300681517|emb|FN564434.1|	250	7e-64	Triticum aestivum chromosome 3B-specific BAC library, contig ctg0954b	sp|P93846|CP51_SORBI	133	2e-32	Obtusifoliol 14-alpha demethylase OS=Sorghum bicolor GN=CYP51 PE=1 SV=1	Rv0764c	60.5	7e-10	COG2124	Cytochrome P450	K05917	1e-39	159	bdi:100830263	cytochrome P450, family 51 (sterol 14-demethylase) [EC:1.14.13.70]	GO:0055114//oxidation-reduction process	GO:0009055//electron carrier activity;GO:0004497//monooxygenase activity;GO:0005506//iron ion binding;GO:0020037//heme binding;GO:0016705//oxidoreductase activity, acting on paired donors, with incorporation or reduction of molecular oxygen	GO:0044464//cell part
Unigene14241_All	325	710A	710	15	2.8019	46	9.0081	1.68482	9.18e-05	Up	6	1.1188	-1.32445	0.123507	#N/A	gi|357127525|ref|XP_003565430.1|	98.6	3e-20	PREDICTED: cytochrome P450 710A1-like [Brachypodium distachyon]	gi|357127524|ref|XM_003565382.1|	155	3e-35	PREDICTED: Brachypodium distachyon cytochrome P450 710A1-like (LOC100827562), mRNA	sp|O64697|C7101_ARATH	69.3	5e-13	Cytochrome P450 710A1 OS=Arabidopsis thaliana GN=CYP710A1 PE=1 SV=1	--	--	--	--	--	K09832	6e-20	93.6	sbi:SORBI_03g002060	cytochrome P450, family 710, subfamily A	GO:0022900//electron transport chain	GO:0000249//C-22 sterol desaturase activity;GO:0009055//electron carrier activity;GO:0004497//monooxygenase activity;GO:0005506//iron ion binding;GO:0020037//heme binding	GO:0016023//cytoplasmic membrane-bounded vesicle
Unigene14268_All	458	51G	51	30	3.9765	0	0	-11.9573	1.18e-08	Down	18	2.3817	-0.739507	0.179656	#N/A	gi|357145963|ref|XP_003573829.1|	250.8	5e-66	PREDICTED: obtusifoliol 14-alpha demethylase-like [Brachypodium distachyon]	gi|357145962|ref|XM_003573781.1|	145	5e-32	PREDICTED: Brachypodium distachyon obtusifoliol 14-alpha demethylase-like (LOC100844692), mRNA	sp|P93846|CP51_SORBI	195	1e-50	Obtusifoliol 14-alpha demethylase OS=Sorghum bicolor GN=CYP51 PE=1 SV=1	Rv0764c	82.8	2e-16	COG2124	Cytochrome P450	K05917	1e-57	219	bdi:100845001	cytochrome P450, family 51 (sterol 14-demethylase) [EC:1.14.13.70]	GO:0055114//oxidation-reduction process	GO:0020037//heme binding;GO:0016705//oxidoreductase activity, acting on paired donors, with incorporation or reduction of molecular oxygen;GO:0004497//monooxygenase activity;GO:0005506//iron ion binding;GO:0009055//electron carrier activity	GO:0005739//mitochondrion
Unigene1498_All	538			78	8.8015	11	1.3013	-2.7578	3.19e-12	Down	45	5.0689	-0.796077	0.0108906	Down	gi|326495474|dbj|BAJ85833.1|	323.9	7e-88	predicted protein [Hordeum vulgare subsp. vulgare]	gi|224365600|gb|FJ436983.1|	581	1e-163	Triticum aestivum cultivar Chinese Spring hexose carrier, LR34, cytochrome P450, lectin receptor kinases, and cytochrome P450 genes, complete cds	sp|Q07423|HEX6_RICCO	264	3e-71	Hexose carrier protein HEX6 OS=Ricinus communis GN=HEX6 PE=2 SV=1	L140856	107	9e-24	COG0477	Permeases of the major facilitator superfamily	K08150	6e-24	108	sbi:SORBI_06g022300	MFS transporter, SP family, solute carrier family 2 (myo-inositol transporter), member 13	GO:0055085//transmembrane transport;GO:0008643//carbohydrate transport;GO:0055114//oxidation-reduction process	GO:0005351//sugar:hydrogen symporter activity;GO:0032440//2-alkenal reductase [NAD(P)] activity	GO:0016021//integral to membrane
Unigene15208_All	670	71D	71	112	10.1481	40	3.7997	-1.41725	9.01e-08	Down	42	3.7989	-1.41756	1.03e-07	Down	gi|357145533|ref|XP_003573676.1|	311.6	6e-84	PREDICTED: premnaspirodiene oxygenase-like [Brachypodium distachyon]	gi|357145532|ref|XM_003573628.1|	135	7e-29	PREDICTED: Brachypodium distachyon premnaspirodiene oxygenase-like (LOC100823280), mRNA	sp|A6YIH8|C7D55_HYOMU	199	2e-51	Premnaspirodiene oxygenase OS=Hyoscyamus muticus GN=CYP71D55 PE=1 SV=1	VNG0422G	79.3	5e-15	COG2124	Cytochrome P450	K16083	4e-47	186	osa:4329725	cytochrome P450, family 71, subfamily Z, polypeptide 6 (ent-isokaurene C2-hydroxylase) [EC:1.14.13.143]	-	GO:0046872//metal ion binding;GO:0016491//oxidoreductase activity	-
Unigene15292_All	1320	75B	71	471	21.6615	507	24.4452	0.174418	0.0951303	#N/A	836	38.3808	0.825252	1.06e-22	Up	gi|414592038|tpg|DAA42609.1|	590.1	2e-167	TPA: putative cytochrome P450 superfamily protein [Zea mays]	gi|238010423|gb|BT085894.1|	440	1e-120	Zea mays full-length cDNA clone ZM_BFc0078A16 mRNA, complete cds	sp|Q9SBQ9|F3PH_PETHY	262	3e-70	Flavonoid 3'-monooxygenase OS=Petunia hybrida GN=CYP75B2 PE=2 SV=1	Rv0764c	68.2	3e-11	COG2124	Cytochrome P450	K05280	3e-71	267	osa:4348304	flavonoid 3'-monooxygenase [EC:1.14.13.21]	-	GO:0046872//metal ion binding;GO:0016491//oxidoreductase activity	-
[truncated: 118 more rows]
