# Supplementary material for: Identification and Expression Profile of CYPome in Perennial Ryegrass and Tall Fescue in Response to Temperature Stress
Source: Front Plant Sci. 2017 Nov 20;8:1519. doi: 10.3389/fpls.2017.01519 (PMC5702011; doi:10.3389/fpls.2017.01519)
Supplement: Table S2 — KEGG enrichment analyses of all identified P450s and differentially expressed P450s in perennial ryegrass and tall fescue. [file Table2.XLSX]

## Sheet: A
TABLE S2 KEGG enrichment analyses of all identified P450s and differentially expressed P450s in perennial ryegrass and tall fescue
A: KEGG enrichment analyses of P450s in perennial ryegrass
	KEGG_A_class	KEGG_B_class	Pathway	out	Transcriptome background	Pvalue	Qvalue	Pathway ID	Genes	K_IDs
All PrP450s	Metabolism	Biosynthesis of other secondary metabolites	Stilbenoid, diarylheptanoid and gingerol biosynthesis	63	153	4.88e-84	5.85e-83	ko00945	CL10363.Contig1_All;CL1048.Contig11_All;CL1048.Contig6_All;CL1048.Contig7_All;CL10772.Contig1_All;CL1894.Contig1_All;CL1894.Contig2_All;CL1894.Contig3_All;CL1894.Contig4_All;CL1894.Contig6_All;CL1894.Contig7_All;CL2380.Contig1_All;CL2380.Contig2_All;CL2448.Contig2_All;CL2570.Contig3_All;CL2586.Contig1_All;CL2586.Contig2_All;CL3026.Contig1_All;CL340.Contig2_All;CL3696.Contig3_All;CL3751.Contig1_Al…	K00517+K00517+K00517+K00517+K09754+K00517+K00517+K00517+K00517+K00517+K00517+K00487+K00487+K09754+K00517+K00517+K00517+K00517+K00517+K00517+K00517+K00517+K00517+K00517+K00517+K00517+K00517+K00517+K00517+K00517+K00517+K00517+K00517+K00517+K09754+K00517+K00517+K00517+K00517+K00517+K00517+K00517+K00517+K00517+K00517+K00517+K00517+K00517+K00517+K00517+K00517+K00517+K00517+K00517+K00517+K00517+K09754+…
	Metabolism	Xenobiotics biodegradation and metabolism	Polycyclic aromatic hydrocarbon degradation	57	87	6.38e-92	3.06e-90	ko00624	CL10363.Contig1_All;CL1048.Contig11_All;CL1048.Contig6_All;CL1048.Contig7_All;CL1894.Contig1_All;CL1894.Contig2_All;CL1894.Contig3_All;CL1894.Contig4_All;CL1894.Contig6_All;CL1894.Contig7_All;CL2570.Contig3_All;CL2586.Contig1_All;CL2586.Contig2_All;CL3026.Contig1_All;CL340.Contig2_All;CL3696.Contig3_All;CL3751.Contig1_All;CL3751.Contig2_All;CL4308.Contig1_All;CL454.Contig1_All;CL454.Contig2_All;C…	K00517+K00517+K00517+K00517+K00517+K00517+K00517+K00517+K00517+K00517+K00517+K00517+K00517+K00517+K00517+K00517+K00517+K00517+K00517+K00517+K00517+K00517+K00517+K00517+K00517+K00517+K00517+K00517+K00517+K00517+K00517+K00517+K00517+K00517+K00517+K00517+K00517+K00517+K00517+K00517+K00517+K00517+K00517+K00517+K00517+K00517+K00517+K00517+K00517+K00517+K00517+K00517+K00517+K00517+K00517+K00517+K00517
	Metabolism	Xenobiotics biodegradation and metabolism	Bisphenol degradation	57	93	2.37e-89	5.69e-88	ko00363	CL10363.Contig1_All;CL1048.Contig11_All;CL1048.Contig6_All;CL1048.Contig7_All;CL1894.Contig1_All;CL1894.Contig2_All;CL1894.Contig3_All;CL1894.Contig4_All;CL1894.Contig6_All;CL1894.Contig7_All;CL2570.Contig3_All;CL2586.Contig1_All;CL2586.Contig2_All;CL3026.Contig1_All;CL340.Contig2_All;CL3696.Contig3_All;CL3751.Contig1_All;CL3751.Contig2_All;CL4308.Contig1_All;CL454.Contig1_All;CL454.Contig2_All;C…	K00517+K00517+K00517+K00517+K00517+K00517+K00517+K00517+K00517+K00517+K00517+K00517+K00517+K00517+K00517+K00517+K00517+K00517+K00517+K00517+K00517+K00517+K00517+K00517+K00517+K00517+K00517+K00517+K00517+K00517+K00517+K00517+K00517+K00517+K00517+K00517+K00517+K00517+K00517+K00517+K00517+K00517+K00517+K00517+K00517+K00517+K00517+K00517+K00517+K00517+K00517+K00517+K00517+K00517+K00517+K00517+K00517
	Metabolism	Xenobiotics biodegradation and metabolism	Aminobenzoate degradation	57	100	1.11e-86	1.78e-85	ko00627	CL10363.Contig1_All;CL1048.Contig11_All;CL1048.Contig6_All;CL1048.Contig7_All;CL1894.Contig1_All;CL1894.Contig2_All;CL1894.Contig3_All;CL1894.Contig4_All;CL1894.Contig6_All;CL1894.Contig7_All;CL2570.Contig3_All;CL2586.Contig1_All;CL2586.Contig2_All;CL3026.Contig1_All;CL340.Contig2_All;CL3696.Contig3_All;CL3751.Contig1_All;CL3751.Contig2_All;CL4308.Contig1_All;CL454.Contig1_All;CL454.Contig2_All;C…	K00517+K00517+K00517+K00517+K00517+K00517+K00517+K00517+K00517+K00517+K00517+K00517+K00517+K00517+K00517+K00517+K00517+K00517+K00517+K00517+K00517+K00517+K00517+K00517+K00517+K00517+K00517+K00517+K00517+K00517+K00517+K00517+K00517+K00517+K00517+K00517+K00517+K00517+K00517+K00517+K00517+K00517+K00517+K00517+K00517+K00517+K00517+K00517+K00517+K00517+K00517+K00517+K00517+K00517+K00517+K00517+K00517
	Metabolism	Metabolism of terpenoids and polyketides	Limonene and pinene degradation	57	110	2.46e-83	2.36e-82	ko00903	CL10363.Contig1_All;CL1048.Contig11_All;CL1048.Contig6_All;CL1048.Contig7_All;CL1894.Contig1_All;CL1894.Contig2_All;CL1894.Contig3_All;CL1894.Contig4_All;CL1894.Contig6_All;CL1894.Contig7_All;CL2570.Contig3_All;CL2586.Contig1_All;CL2586.Contig2_All;CL3026.Contig1_All;CL340.Contig2_All;CL3696.Contig3_All;CL3751.Contig1_All;CL3751.Contig2_All;CL4308.Contig1_All;CL454.Contig1_All;CL454.Contig2_All;C…	K00517+K00517+K00517+K00517+K00517+K00517+K00517+K00517+K00517+K00517+K00517+K00517+K00517+K00517+K00517+K00517+K00517+K00517+K00517+K00517+K00517+K00517+K00517+K00517+K00517+K00517+K00517+K00517+K00517+K00517+K00517+K00517+K00517+K00517+K00517+K00517+K00517+K00517+K00517+K00517+K00517+K00517+K00517+K00517+K00517+K00517+K00517+K00517+K00517+K00517+K00517+K00517+K00517+K00517+K00517+K00517+K00517
	Metabolism	Metabolism of terpenoids and polyketides	Diterpenoid biosynthesis	32	57	3.17e-48	2.53e-47	ko00904	CL10743.Contig1_All;CL1112.Contig1_All;CL2228.Contig1_All;CL2228.Contig2_All;CL2228.Contig3_All;CL2228.Contig4_All;CL2228.Contig6_All;CL4108.Contig1_All;CL4108.Contig2_All;CL4108.Contig3_All;CL685.Contig1_All;CL685.Contig2_All;CL9230.Contig1_All;CL9230.Contig2_All;Unigene13321_All;Unigene15357_All;Unigene1584_All;Unigene18850_All;Unigene19988_All;Unigene19989_All;Unigene25701_All;Unigene27551_All…	K16083+K16085+K16083+K16083+K16083+K16083+K16083+K16083+K16083+K16083+K16083+K16083+K16083+K16083+K16085+K04122+K16084+K16085+K16083+K16083+K16083+K16085+K16083+K16083+K16083+K16084+K16083+K04123+K16084+K04123+K16083+K16085
	Metabolism	Metabolism of terpenoids and polyketides	Brassinosteroid biosynthesis	27	42	3.75e-43	2.57e-42	ko00905	CL10046.Contig1_All;CL10046.Contig2_All;CL11514.Contig1_All;CL11514.Contig2_All;CL4655.Contig1_All;CL634.Contig1_All;CL634.Contig2_All;CL7421.Contig1_All;CL7421.Contig2_All;CL7453.Contig1_All;CL9033.Contig2_All;CL9033.Contig3_All;CL9047.Contig1_All;CL9047.Contig2_All;CL9058.Contig1_All;Unigene11615_All;Unigene13320_All;Unigene15497_All;Unigene20090_All;Unigene23087_All;Unigene347_All;Unigene4137_…	K15639+K15639+K09587+K09587+K15639+K15639+K15639+K15639+K15639+K09589+K15639+K15639+K15639+K15639+K09588+K15639+K15639+K12640+K15639+K15639+K09588+K09589+K15639+K12640+K15639+K09587+K15639
	Metabolism	Biosynthesis of other secondary metabolites	Benzoxazinoid biosynthesis	17	43	1.2e-22	7.21e-22	ko00402	CL1968.Contig1_All;CL1968.Contig2_All;CL1968.Contig3_All;CL2390.Contig1_All;CL2390.Contig2_All;CL2390.Contig3_All;CL4190.Contig1_All;CL4190.Contig2_All;CL4308.Contig2_All;CL4308.Contig3_All;CL4308.Contig4_All;CL4308.Contig5_All;CL4308.Contig6_All;Unigene10177_All;Unigene17968_All;Unigene22804_All;Unigene41265_All	K13225+K13223+K13223+K13225+K13225+K13225+K13225+K13223+K13225+K13225+K13225+K13225+K13225+K13225+K13225+K13225+K13223
	Metabolism	Metabolism of terpenoids and polyketides	Carotenoid biosynthesis	15	119	5e-12	2.4e-11	ko00906	CL10240.Contig1_All;CL1459.Contig1_All;CL1459.Contig2_All;CL1459.Contig3_All;CL1459.Contig4_All;CL1459.Contig5_All;CL1459.Contig6_All;CL8100.Contig1_All;CL8100.Contig2_All;CL9797.Contig1_All;CL9797.Contig2_All;Unigene14076_All;Unigene24156_All;Unigene2897_All;Unigene41354_All	K09843+K09837+K09837+K09837+K09837+K09837+K09837+K15747+K15747+K15747+K15747+K09843+K09843+K09843+K09843
	Metabolism	Biosynthesis of other secondary metabolites	Flavonoid biosynthesis	15	154	2.1e-10	8.41e-10	ko00941	CL1031.Contig1_All;CL10772.Contig1_All;CL2380.Contig1_All;CL2380.Contig2_All;CL2448.Contig2_All;CL340.Contig1_All;CL340.Contig4_All;CL7726.Contig1_All;Unigene10997_All;Unigene21195_All;Unigene22472_All;Unigene22686_All;Unigene27067_All;Unigene3917_All;Unigene5903_All	K05280+K09754+K00487+K00487+K09754+K13083+K05280+K05280+K09754+K13083+K05280+K13083+K13083+K13083+K09754
	Metabolism	Lipid metabolism	Cutin, suberine and wax biosynthesis	13	71	9.95e-13	5.3e-12	ko00073	CL1019.Contig1_All;CL10394.Contig1_All;CL10988.Contig1_All;CL7896.Contig1_All;CL8523.Contig1_All;Unigene1200_All;Unigene15220_All;Unigene18366_All;Unigene31171_All;Unigene37867_All;Unigene42605_All;Unigene5221_All;Unigene9184_All	K15405+K13407+K15405+K15402+K15402+K15402+K13407+K15401+K15405+K13407+K15402+K13407+K13407
	Metabolism	Metabolism of terpenoids and polyketides	Zeatin biosynthesis	13	100	9.15e-11	3.99e-10	ko00908	CL4696.Contig1_All;CL7283.Contig1_All;CL7283.Contig2_All;CL9033.Contig1_All;Unigene11997_All;Unigene12973_All;Unigene15234_All;Unigene19691_All;Unigene33212_All;Unigene42518_All;Unigene6967_All;Unigene8023_All;Unigene8135_All	K10717+K10717+K10717+K10717+K10717+K10717+K10717+K10760+K10760+K10717+K10717+K10717+K10717
	Metabolism	Biosynthesis of other secondary metabolites	Isoflavonoid biosynthesis	11	76	8.11e-10	2.99e-09	ko00943	CL3026.Contig2_All;CL4020.Contig2_All;CL4020.Contig3_All;CL9230.Contig3_All;Unigene11331_All;Unigene23079_All;Unigene25639_All;Unigene25704_All;Unigene2611_All;Unigene28939_All;Unigene3753_All	K13267+K13267+K13267+K13267+K13267+K13267+K13261+K13261+K13261+K13261+K13261
	Metabolism	Lipid metabolism	Steroid biosynthesis	10	108	3.72e-07	1.19e-06	ko00100	CL3531.Contig1_All;CL4288.Contig1_All;CL4288.Contig2_All;CL4288.Contig3_All;CL4288.Contig4_All;Unigene11973_All;Unigene15982_All;Unigene24206_All;Unigene26799_All;Unigene26800_All	K05917+K05917+K05917+K05917+K05917+K09832+K09832+K05917+K05917+K05917
	Metabolism	Amino acid metabolism	Tryptophan metabolism	10	128	1.79e-06	5.38e-06	ko00380	CL1048.Contig1_All;CL1048.Contig10_All;CL1048.Contig2_All;CL1048.Contig3_All;CL1048.Contig5_All;CL1048.Contig8_All;CL1048.Contig9_All;CL2570.Contig1_All;Unigene1033_All;Unigene27122_All	K11868+K11868+K11868+K11868+K11868+K11868+K11868+K11868+K11818+K11868
	Metabolism	Metabolism of other amino acids	Cyanoamino acid metabolism	10	170	2.23e-05	5.95e-05	ko00460	CL10342.Contig1_All;CL10342.Contig2_All;CL5220.Contig1_All;CL5220.Contig2_All;CL5220.Contig3_All;CL7773.Contig1_All;Unigene10880_All;Unigene10982_All;Unigene14520_All;Unigene22332_All	K13029+K13029+K13027+K13027+K13027+K13029+K13029+K13027+K13027+K01188
	Metabolism	Biosynthesis of other secondary metabolites	Flavone and flavonol biosynthesis	9	61	2.44e-08	8.35e-08	ko00944	CL1031.Contig1_All;CL340.Contig1_All;CL340.Contig4_All;CL7726.Contig1_All;Unigene21195_All;Unigene22472_All;Unigene22686_All;Unigene27067_All;Unigene3917_All	K05280+K13083+K05280+K05280+K13083+K05280+K13083+K13083+K13083
	Metabolism	Biosynthesis of other secondary metabolites	Phenylpropanoid biosynthesis	9	313	0.00885406	0.0224	ko00940	CL10772.Contig1_All;CL2380.Contig1_All;CL2380.Contig2_All;CL2448.Contig2_All;CL340.Contig3_All;Unigene10997_All;Unigene22332_All;Unigene5903_All;Unigene686_All	K09754+K00487+K00487+K09754+K09755+K09754+K01188+K09754+K09755
	Metabolism	Biosynthesis of other secondary metabolites	Glucosinolate biosynthesis	6	35	2.26e-06	6.37e-06	ko00966	CL5220.Contig1_All;CL5220.Contig2_All;CL5220.Contig3_All;Unigene1033_All;Unigene10982_All;Unigene14520_All	K13027+K13027+K13027+K11818+K13027+K13027
	Metabolism	Global and Overview	2-Oxocarboxylic acid metabolism	6	190	0.0201548	0.0484	ko01210	CL5220.Contig1_All;CL5220.Contig2_All;CL5220.Contig3_All;Unigene1033_All;Unigene10982_All;Unigene14520_All	K13027+K13027+K13027+K11818+K13027+K13027
Cold DEG	Metabolism	Xenobiotics biodegradation and metabolism	Polycyclic aromatic hydrocarbon degradation	25	87	2.62064e-38	1.02205e-36	ko00624	CL10363.Contig1_All;CL1048.Contig11_All;CL1894.Contig4_All;CL1894.Contig6_All;CL1894.Contig7_All;CL2586.Contig1_All;CL3026.Contig1_All;CL340.Contig2_All;CL4308.Contig1_All;CL454.Contig1_All;CL454.Contig3_All;Unigene11308_All;Unigene1390_All;Unigene14937_All;Unigene16699_All;Unigene17080_All;Unigene17185_All;Unigene25199_All;Unigene25998_All;Unigene26073_All;Unigene5244_All;Unigene8_All;Unigene815…	K00517+K00517+K00517+K00517+K00517+K00517+K00517+K00517+K00517+K00517+K00517+K00517+K00517+K00517+K00517+K00517+K00517+K00517+K00517+K00517+K00517+K00517+K00517+K00517+K00517
	Metabolism	Xenobiotics biodegradation and metabolism	Bisphenol degradation	25	93	1.78605e-37	3.4828e-36	ko00363	CL10363.Contig1_All;CL1048.Contig11_All;CL1894.Contig4_All;CL1894.Contig6_All;CL1894.Contig7_All;CL2586.Contig1_All;CL3026.Contig1_All;CL340.Contig2_All;CL4308.Contig1_All;CL454.Contig1_All;CL454.Contig3_All;Unigene11308_All;Unigene1390_All;Unigene14937_All;Unigene16699_All;Unigene17080_All;Unigene17185_All;Unigene25199_All;Unigene25998_All;Unigene26073_All;Unigene5244_All;Unigene8_All;Unigene815…	K00517+K00517+K00517+K00517+K00517+K00517+K00517+K00517+K00517+K00517+K00517+K00517+K00517+K00517+K00517+K00517+K00517+K00517+K00517+K00517+K00517+K00517+K00517+K00517+K00517
	Metabolism	Xenobiotics biodegradation and metabolism	Aminobenzoate degradation	25	100	1.40459e-36	1.82597e-35	ko00627	CL10363.Contig1_All;CL1048.Contig11_All;CL1894.Contig4_All;CL1894.Contig6_All;CL1894.Contig7_All;CL2586.Contig1_All;CL3026.Contig1_All;CL340.Contig2_All;CL4308.Contig1_All;CL454.Contig1_All;CL454.Contig3_All;Unigene11308_All;Unigene1390_All;Unigene14937_All;Unigene16699_All;Unigene17080_All;Unigene17185_All;Unigene25199_All;Unigene25998_All;Unigene26073_All;Unigene5244_All;Unigene8_All;Unigene815…	K00517+K00517+K00517+K00517+K00517+K00517+K00517+K00517+K00517+K00517+K00517+K00517+K00517+K00517+K00517+K00517+K00517+K00517+K00517+K00517+K00517+K00517+K00517+K00517+K00517
	Metabolism	Metabolism of terpenoids and polyketides	Limonene and pinene degradation	25	110	2.03063e-35	1.97987e-34	ko00903	CL10363.Contig1_All;CL1048.Contig11_All;CL1894.Contig4_All;CL1894.Contig6_All;CL1894.Contig7_All;CL2586.Contig1_All;CL3026.Contig1_All;CL340.Contig2_All;CL4308.Contig1_All;CL454.Contig1_All;CL454.Contig3_All;Unigene11308_All;Unigene1390_All;Unigene14937_All;Unigene16699_All;Unigene17080_All;Unigene17185_All;Unigene25199_All;Unigene25998_All;Unigene26073_All;Unigene5244_All;Unigene8_All;Unigene815…	K00517+K00517+K00517+K00517+K00517+K00517+K00517+K00517+K00517+K00517+K00517+K00517+K00517+K00517+K00517+K00517+K00517+K00517+K00517+K00517+K00517+K00517+K00517+K00517+K00517
	Metabolism	Biosynthesis of other secondary metabolites	Stilbenoid, diarylheptanoid and gingerol biosynthesis	27	153	5.18696e-35	4.04583e-34	ko00945	CL10363.Contig1_All;CL1048.Contig11_All;CL1894.Contig4_All;CL1894.Contig6_All;CL1894.Contig7_All;CL2380.Contig1_All;CL2380.Contig2_All;CL2586.Contig1_All;CL3026.Contig1_All;CL340.Contig2_All;CL4308.Contig1_All;CL454.Contig1_All;CL454.Contig3_All;Unigene11308_All;Unigene1390_All;Unigene14937_All;Unigene16699_All;Unigene17080_All;Unigene17185_All;Unigene25199_All;Unigene25998_All;Unigene26073_All;U…	K00517+K00517+K00517+K00517+K00517+K00487+K00487+K00517+K00517+K00517+K00517+K00517+K00517+K00517+K00517+K00517+K00517+K00517+K00517+K00517+K00517+K00517+K00517+K00517+K00517+K00517+K00517
	Metabolism	Metabolism of terpenoids and polyketides	Brassinosteroid biosynthesis	16	42	4.79233e-27	3.11502e-26	ko00905	CL10046.Contig1_All;CL10046.Contig2_All;CL11514.Contig1_All;CL11514.Contig2_All;CL634.Contig1_All;CL7453.Contig1_All;CL9047.Contig1_All;CL9058.Contig1_All;Unigene11615_All;Unigene20090_All;Unigene347_All;Unigene4137_All;Unigene41511_All;Unigene6204_All;Unigene8232_All;Unigene8398_All	K15639+K15639+K09587+K09587+K15639+K09589+K15639+K09588+K15639+K15639+K09588+K09589+K15639+K15639+K09587+K15639
	Metabolism	Biosynthesis of other secondary metabolites	Benzoxazinoid biosynthesis	11	43	1.11759e-16	6.22657e-16	ko00402	CL1968.Contig1_All;CL1968.Contig2_All;CL1968.Contig3_All;CL2390.Contig2_All;CL2390.Contig3_All;CL4308.Contig2_All;CL4308.Contig4_All;CL4308.Contig6_All;Unigene10177_All;Unigene17968_All;Unigene41265_All	K13225+K13223+K13223+K13225+K13225+K13225+K13225+K13225+K13225+K13225+K13223
	Metabolism	Metabolism of terpenoids and polyketides	Diterpenoid biosynthesis	9	57	8.28794e-12	4.04037e-11	ko00904	CL685.Contig2_All;Unigene15357_All;Unigene19988_All;Unigene19989_All;Unigene25701_All;Unigene27551_All;Unigene41837_All;Unigene44447_All;Unigene9473_All	K16083+K04122+K16083+K16083+K16083+K16085+K16083+K16084+K16085
	Metabolism	Biosynthesis of other secondary metabolites	Isoflavonoid biosynthesis	7	76	9.0044e-08	3.90191e-07	ko00943	CL3026.Contig2_All;CL4020.Contig2_All;CL4020.Contig3_All;Unigene23079_All;Unigene25639_All;Unigene25704_All;Unigene3753_All	K13267+K13267+K13267+K13267+K13261+K13261+K13261
	Metabolism	Biosynthesis of other secondary metabolites	Flavonoid biosynthesis	7	154	1.071e-05	4.1769e-05	ko00941	CL1031.Contig1_All;CL2380.Contig1_All;CL2380.Contig2_All;Unigene21195_All;Unigene22686_All;Unigene27067_All;Unigene3917_All	K05280+K00487+K00487+K13083+K13083+K13083+K13083
	Metabolism	Biosynthesis of other secondary metabolites	Flavone and flavonol biosynthesis	5	61	1.21124e-05	4.29439e-05	ko00944	CL1031.Contig1_All;Unigene21195_All;Unigene22686_All;Unigene27067_All;Unigene3917_All	K05280+K13083+K13083+K13083+K13083
	Metabolism	Biosynthesis of other secondary metabolites	Glucosinolate biosynthesis	4	35	2.50773e-05	7.6507e-05	ko00966	CL5220.Contig2_All;CL5220.Contig3_All;Unigene1033_All;Unigene10982_All	K13027+K13027+K11818+K13027
	Metabolism	Lipid metabolism	Cutin, suberine and wax biosynthesis	5	71	2.55024e-05	7.6507e-05	ko00073	CL10988.Contig1_All;CL7896.Contig1_All;Unigene1200_All;Unigene42605_All;Unigene9184_All	K15405+K15402+K15402+K15402+K13407
	Metabolism	Metabolism of terpenoids and polyketides	Zeatin biosynthesis	5	100	0.000131839	0.000367267	ko00908	Unigene15234_All;Unigene19691_All;Unigene33212_All;Unigene42518_All;Unigene8135_All	K10717+K10760+K10760+K10717+K10717
	Metabolism	Metabolism of other amino acids	Cyanoamino acid metabolism	6	170	0.000189138	0.00049176	ko00460	CL5220.Contig2_All;CL5220.Contig3_All;CL7773.Contig1_All;Unigene10880_All;Unigene10982_All;Unigene22332_All	K13027+K13027+K13029+K13029+K13027+K01188
	Metabolism	Metabolism of terpenoids and polyketides	Carotenoid biosynthesis	5	119	0.000297235	0.000724511	ko00906	CL10240.Contig1_All;Unigene14076_All;Unigene24156_All;Unigene2897_All;Unigene41354_All	K09843+K09843+K09843+K09843+K09843
	Metabolism	Lipid metabolism	Steroid biosynthesis	4	108	0.00195396	0.0044826	ko00100	CL4288.Contig3_All;Unigene24206_All;Unigene26799_All;Unigene26800_All	K05917+K05917+K05917+K05917
	Metabolism	Global and Overview	2-Oxocarboxylic acid metabolism	4	190	0.0141638	0.0306882	ko01210	CL5220.Contig2_All;CL5220.Contig3_All;Unigene1033_All;Unigene10982_All	K13027+K13027+K11818+K13027
Heat DEG	Metabolism	Biosynthesis of other secondary metabolites	Stilbenoid, diarylheptanoid and gingerol biosynthesis	24	153	2.19356e-29	7.23876e-28	ko00945	CL10363.Contig1_All;CL1048.Contig11_All;CL1048.Contig7_All;CL2380.Contig1_All;CL2380.Contig2_All;CL2448.Contig2_All;CL2586.Contig1_All;CL3026.Contig1_All;CL340.Contig2_All;CL3751.Contig2_All;CL4308.Contig1_All;Unigene10997_All;Unigene14937_All;Unigene25199_All;Unigene26073_All;Unigene2804_All;Unigene30889_All;Unigene3287_All;Unigene37467_All;Unigene5244_All;Unigene7_All;Unigene7698_All;Unigene815…	K00517+K00517+K00517+K00487+K00487+K09754+K00517+K00517+K00517+K00517+K00517+K09754+K00517+K00517+K00517+K00517+K00517+K00517+K00517+K00517+K00517+K00517+K00517+K00517
	Metabolism	Xenobiotics biodegradation and metabolism	Polycyclic aromatic hydrocarbon degradation	20	87	3.6463e-28	6.0164e-27	ko00624	CL10363.Contig1_All;CL1048.Contig11_All;CL1048.Contig7_All;CL2586.Contig1_All;CL3026.Contig1_All;CL340.Contig2_All;CL3751.Contig2_All;CL4308.Contig1_All;Unigene14937_All;Unigene25199_All;Unigene26073_All;Unigene2804_All;Unigene30889_All;Unigene3287_All;Unigene37467_All;Unigene5244_All;Unigene7_All;Unigene7698_All;Unigene8157_All;Unigene9186_All	K00517+K00517+K00517+K00517+K00517+K00517+K00517+K00517+K00517+K00517+K00517+K00517+K00517+K00517+K00517+K00517+K00517+K00517+K00517+K00517
	Metabolism	Xenobiotics biodegradation and metabolism	Bisphenol degradation	20	93	1.59432e-27	1.75376e-26	ko00363	CL10363.Contig1_All;CL1048.Contig11_All;CL1048.Contig7_All;CL2586.Contig1_All;CL3026.Contig1_All;CL340.Contig2_All;CL3751.Contig2_All;CL4308.Contig1_All;Unigene14937_All;Unigene25199_All;Unigene26073_All;Unigene2804_All;Unigene30889_All;Unigene3287_All;Unigene37467_All;Unigene5244_All;Unigene7_All;Unigene7698_All;Unigene8157_All;Unigene9186_All	K00517+K00517+K00517+K00517+K00517+K00517+K00517+K00517+K00517+K00517+K00517+K00517+K00517+K00517+K00517+K00517+K00517+K00517+K00517+K00517
	Metabolism	Xenobiotics biodegradation and metabolism	Aminobenzoate degradation	20	100	7.81384e-27	6.44642e-26	ko00627	CL10363.Contig1_All;CL1048.Contig11_All;CL1048.Contig7_All;CL2586.Contig1_All;CL3026.Contig1_All;CL340.Contig2_All;CL3751.Contig2_All;CL4308.Contig1_All;Unigene14937_All;Unigene25199_All;Unigene26073_All;Unigene2804_All;Unigene30889_All;Unigene3287_All;Unigene37467_All;Unigene5244_All;Unigene7_All;Unigene7698_All;Unigene8157_All;Unigene9186_All	K00517+K00517+K00517+K00517+K00517+K00517+K00517+K00517+K00517+K00517+K00517+K00517+K00517+K00517+K00517+K00517+K00517+K00517+K00517+K00517
	Metabolism	Metabolism of terpenoids and polyketides	Diterpenoid biosynthesis	17	57	3.12163e-26	2.06027e-25	ko00904	CL2228.Contig1_All;CL2228.Contig3_All;CL2228.Contig6_All;CL4108.Contig3_All;CL685.Contig1_All;CL9230.Contig1_All;Unigene1584_All;Unigene18850_All;Unigene19988_All;Unigene19989_All;Unigene25701_All;Unigene27551_All;Unigene33360_All;Unigene37418_All;Unigene7981_All;Unigene9333_All;Unigene9473_All	K16083+K16083+K16083+K16083+K16083+K16083+K16084+K16085+K16083+K16083+K16083+K16085+K16083+K16083+K16084+K16083+K16085
	Metabolism	Metabolism of terpenoids and polyketides	Limonene and pinene degradation	20	110	6.15657e-26	3.38611e-25	ko00903	CL10363.Contig1_All;CL1048.Contig11_All;CL1048.Contig7_All;CL2586.Contig1_All;CL3026.Contig1_All;CL340.Contig2_All;CL3751.Contig2_All;CL4308.Contig1_All;Unigene14937_All;Unigene25199_All;Unigene26073_All;Unigene2804_All;Unigene30889_All;Unigene3287_All;Unigene37467_All;Unigene5244_All;Unigene7_All;Unigene7698_All;Unigene8157_All;Unigene9186_All	K00517+K00517+K00517+K00517+K00517+K00517+K00517+K00517+K00517+K00517+K00517+K00517+K00517+K00517+K00517+K00517+K00517+K00517+K00517+K00517
	Metabolism	Metabolism of terpenoids and polyketides	Brassinosteroid biosynthesis	15	42	1.22458e-24	5.77302e-24	ko00905	CL10046.Contig2_All;CL11514.Contig1_All;CL634.Contig1_All;CL634.Contig2_All;CL7421.Contig1_All;CL7421.Contig2_All;CL9047.Contig1_All;CL9047.Contig2_All;CL9058.Contig1_All;Unigene11615_All;Unigene15497_All;Unigene347_All;Unigene6204_All;Unigene8232_All;Unigene8398_All	K15639+K09587+K15639+K15639+K15639+K15639+K15639+K15639+K09588+K15639+K12640+K09588+K15639+K09587+K15639
	Metabolism	Biosynthesis of other secondary metabolites	Benzoxazinoid biosynthesis	10	43	1.23249e-14	5.084e-14	ko00402	CL1968.Contig1_All;CL1968.Contig2_All;CL1968.Contig3_All;CL2390.Contig1_All;CL2390.Contig3_All;CL4190.Contig1_All;CL4308.Contig6_All;Unigene17968_All;Unigene22804_All;Unigene41265_All	K13225+K13223+K13223+K13225+K13225+K13225+K13225+K13225+K13225+K13223
	Metabolism	Lipid metabolism	Steroid biosynthesis	8	108	7.81321e-08	2.86484e-07	ko00100	CL3531.Contig1_All;CL4288.Contig2_All;CL4288.Contig4_All;Unigene11973_All;Unigene15982_All;Unigene24206_All;Unigene26799_All;Unigene26800_All	K05917+K05917+K05917+K09832+K09832+K05917+K05917+K05917
	Metabolism	Lipid metabolism	Cutin, suberine and wax biosynthesis	6	71	1.62441e-06	5.36056e-06	ko00073	CL10394.Contig1_All;CL10988.Contig1_All;CL7896.Contig1_All;Unigene31171_All;Unigene37867_All;Unigene5221_All	K13407+K15405+K15402+K15405+K13407+K13407
	Metabolism	Metabolism of terpenoids and polyketides	Carotenoid biosynthesis	6	119	3.23271e-05	9.69812e-05	ko00906	CL10240.Contig1_All;CL1459.Contig5_All;CL9797.Contig2_All;Unigene14076_All;Unigene24156_All;Unigene2897_All	K09843+K09837+K15747+K09843+K09843+K09843
	Metabolism	Biosynthesis of other secondary metabolites	Isoflavonoid biosynthesis	5	76	4.24751e-05	0.000116807	ko00943	CL3026.Contig2_All;CL4020.Contig2_All;CL4020.Contig3_All;Unigene25639_All;Unigene25704_All	K13267+K13267+K13267+K13261+K13261
	Metabolism	Biosynthesis of other secondary metabolites	Flavonoid biosynthesis	6	154	0.000135525	0.000344025	ko00941	CL1031.Contig1_All;CL2380.Contig1_All;CL2380.Contig2_All;CL2448.Contig2_All;Unigene10997_All;Unigene27067_All	K05280+K00487+K00487+K09754+K09754+K13083
	Metabolism	Biosynthesis of other secondary metabolites	Phenylpropanoid biosynthesis	6	313	0.00526346	0.0124067	ko00940	CL2380.Contig1_All;CL2380.Contig2_All;CL2448.Contig2_All;CL340.Contig3_All;Unigene10997_All;Unigene22332_All	K00487+K00487+K09754+K09755+K09754+K01188
	Metabolism	Metabolism of other amino acids	Cyanoamino acid metabolism	4	170	0.0110577	0.0243269	ko00460	CL10342.Contig2_All;CL7773.Contig1_All;Unigene10880_All;Unigene22332_All	K13029+K13029+K13029+K01188
	Metabolism	Metabolism of terpenoids and polyketides	Zeatin biosynthesis	3	100	0.0143825	0.0296639	ko00908	Unigene15234_All;Unigene19691_All;Unigene8023_All	K10717+K10760+K10717
	Metabolism	Amino acid metabolism	Tryptophan metabolism	3	128	0.0274409	0.0532676	ko00380	CL1048.Contig10_All;CL1048.Contig3_All;Unigene27122_All	K11868+K11868+K11868
	Metabolism	Biosynthesis of other secondary metabolites	Flavone and flavonol biosynthesis	2	61	0.0384275	0.0704505	ko00944	CL1031.Contig1_All;Unigene27067_All	K05280+K13083
Same trend	Metabolism	Biosynthesis of other secondary metabolites	Stilbenoid, diarylheptanoid and gingerol biosynthesis	17	153	2.67849e-23	6.69624e-22	ko00945	CL10363.Contig1_All;CL1048.Contig11_All;CL1894.Contig4_All;CL2380.Contig1_All;CL2380.Contig2_All;CL2448.Contig2_All;CL2586.Contig1_All;CL3026.Contig1_All;CL340.Contig2_All;CL4308.Contig1_All;CL454.Contig3_All;Unigene14937_All;Unigene17080_All;Unigene25199_All;Unigene5244_All;Unigene7698_All;Unigene8157_All	K00517+K00517+K00517+K00487+K00487+K09754+K00517+K00517+K00517+K00517+K00517+K00517+K00517+K00517+K00517+K00517+K00517
	Metabolism	Metabolism of terpenoids and polyketides	Brassinosteroid biosynthesis	12	42	5.77324e-22	7.21655e-21	ko00905	CL10046.Contig1_All;CL10046.Contig2_All;CL11514.Contig2_All;CL634.Contig1_All;CL7421.Contig2_All;CL9058.Contig1_All;Unigene11615_All;Unigene347_All;Unigene41511_All;Unigene6204_All;Unigene8232_All;Unigene8398_All	K15639+K15639+K09587+K15639+K15639+K09588+K15639+K09588+K15639+K15639+K09587+K15639
	Metabolism	Xenobiotics biodegradation and metabolism	Polycyclic aromatic hydrocarbon degradation	14	87	1.21892e-21	1.01576e-20	ko00624	CL10363.Contig1_All;CL1048.Contig11_All;CL1894.Contig4_All;CL2586.Contig1_All;CL3026.Contig1_All;CL340.Contig2_All;CL4308.Contig1_All;CL454.Contig3_All;Unigene14937_All;Unigene17080_All;Unigene25199_All;Unigene5244_All;Unigene7698_All;Unigene8157_All	K00517+K00517+K00517+K00517+K00517+K00517+K00517+K00517+K00517+K00517+K00517+K00517+K00517+K00517
	Metabolism	Xenobiotics biodegradation and metabolism	Bisphenol degradation	14	93	3.30345e-21	2.06466e-20	ko00363	CL10363.Contig1_All;CL1048.Contig11_All;CL1894.Contig4_All;CL2586.Contig1_All;CL3026.Contig1_All;CL340.Contig2_All;CL4308.Contig1_All;CL454.Contig3_All;Unigene14937_All;Unigene17080_All;Unigene25199_All;Unigene5244_All;Unigene7698_All;Unigene8157_All	K00517+K00517+K00517+K00517+K00517+K00517+K00517+K00517+K00517+K00517+K00517+K00517+K00517+K00517
	Metabolism	Xenobiotics biodegradation and metabolism	Aminobenzoate degradation	14	100	9.70715e-21	4.85358e-20	ko00627	CL10363.Contig1_All;CL1048.Contig11_All;CL1894.Contig4_All;CL2586.Contig1_All;CL3026.Contig1_All;CL340.Contig2_All;CL4308.Contig1_All;CL454.Contig3_All;Unigene14937_All;Unigene17080_All;Unigene25199_All;Unigene5244_All;Unigene7698_All;Unigene8157_All	K00517+K00517+K00517+K00517+K00517+K00517+K00517+K00517+K00517+K00517+K00517+K00517+K00517+K00517
	Metabolism	Metabolism of terpenoids and polyketides	Limonene and pinene degradation	14	110	3.95738e-20	1.64891e-19	ko00903	CL10363.Contig1_All;CL1048.Contig11_All;CL1894.Contig4_All;CL2586.Contig1_All;CL3026.Contig1_All;CL340.Contig2_All;CL4308.Contig1_All;CL454.Contig3_All;Unigene14937_All;Unigene17080_All;Unigene25199_All;Unigene5244_All;Unigene7698_All;Unigene8157_All	K00517+K00517+K00517+K00517+K00517+K00517+K00517+K00517+K00517+K00517+K00517+K00517+K00517+K00517
	Metabolism	Biosynthesis of other secondary metabolites	Benzoxazinoid biosynthesis	7	43	2.42836e-11	8.67271e-11	ko00402	CL4308.Contig2_All;CL4308.Contig4_All;CL4308.Contig6_All;Unigene10177_All;Unigene17968_All;Unigene22804_All;Unigene41265_All	K13225+K13225+K13225+K13225+K13225+K13225+K13223
	Metabolism	Biosynthesis of other secondary metabolites	Flavonoid biosynthesis	8	154	9.42939e-09	2.94669e-08	ko00941	CL1031.Contig1_All;CL2380.Contig1_All;CL2380.Contig2_All;CL2448.Contig2_All;Unigene21195_All;Unigene22686_All;Unigene27067_All;Unigene3917_All	K05280+K00487+K00487+K09754+K13083+K13083+K13083+K13083
	Metabolism	Biosynthesis of other secondary metabolites	Flavone and flavonol biosynthesis	5	61	6.9393e-07	1.92758e-06	ko00944	CL1031.Contig1_All;Unigene21195_All;Unigene22686_All;Unigene27067_All;Unigene3917_All	K05280+K13083+K13083+K13083+K13083
	Metabolism	Biosynthesis of other secondary metabolites	Glucosinolate biosynthesis	3	35	0.000120871	0.000302179	ko00966	CL5220.Contig2_All;CL5220.Contig3_All;Unigene1033_All	K13027+K13027+K11818
	Metabolism	Metabolism of other amino acids	Cyanoamino acid metabolism	4	170	0.0012262	0.00278682	ko00460	CL10342.Contig2_All;CL5220.Contig2_All;CL5220.Contig3_All;Unigene10880_All	K13029+K13027+K13027+K13029
	Metabolism	Metabolism of terpenoids and polyketides	Carotenoid biosynthesis	3	119	0.0042954	0.00894875	ko00906	CL10240.Contig1_All;CL1459.Contig5_All;Unigene41354_All	K09843+K09837+K09843
	Metabolism	Biosynthesis of other secondary metabolites	Phenylpropanoid biosynthesis	4	313	0.010723	0.0191711	ko00940	CL2380.Contig1_All;CL2380.Contig2_All;CL2448.Contig2_All;CL340.Contig3_All	K00487+K00487+K09754+K09755
	Metabolism	Metabolism of terpenoids and polyketides	Diterpenoid biosynthesis	2	57	0.0107358	0.0191711	ko00904	Unigene27551_All;Unigene9473_All	K16085+K16085
	Metabolism	Global and Overview	2-Oxocarboxylic acid metabolism	3	190	0.0153934	0.0254867	ko01210	CL5220.Contig2_All;CL5220.Contig3_All;Unigene1033_All	K13027+K13027+K11818
	Metabolism	Lipid metabolism	Cutin, suberine and wax biosynthesis	2	71	0.0163115	0.0254867	ko00073	CL10988.Contig1_All;CL7896.Contig1_All	K15405+K15402
	Metabolism	Biosynthesis of other secondary metabolites	Isoflavonoid biosynthesis	2	76	0.0185447	0.0272716	ko00943	CL3026.Contig2_All;Unigene3753_All	K13267+K13261
	Metabolism	Global and Overview	Degradation of aromatic compounds	2	84	0.0223688	0.0310678	ko01220	CL2380.Contig1_All;CL2380.Contig2_All	K00487+K00487
	Metabolism	Amino acid metabolism	Phenylalanine metabolism	2	92	0.026489	0.034854	ko00360	CL2380.Contig1_All;CL2380.Contig2_All	K00487+K00487
	Metabolism	Metabolism of cofactors and vitamins	Ubiquinone and other terpenoid-quinone biosynthesis	2	103	0.0326116	0.0407645	ko00130	CL2380.Contig1_All;CL2380.Contig2_All	K00487+K00487
	Metabolism	Amino acid metabolism	Tryptophan metabolism	2	128	0.0483225	0.0575268	ko00380	Unigene1033_All;Unigene27122_All	K11818+K11868

## Sheet: B
B: KEGG enrichment analyses of P450s in tall fescue
	KEGG_A_class	KEGG_B_class	Pathway	out	Transcriptome background	Pvalue	Qvalue	Pathway ID	Genes	K_IDs
All TfP450s	Metabolism	Xenobiotics biodegradation and metabolism	Polycyclic aromatic hydrocarbon degradation	70	102	4.7188e-115	2.26503e-113	ko00624	CL10104.Contig1_All;CL10104.Contig2_All;CL10104.Contig3_All;CL10104.Contig4_All;CL1102.Contig1_All;CL1102.Contig2_All;CL1102.Contig3_All;CL1102.Contig5_All;CL15673.Contig1_All;CL15673.Contig2_All;CL15673.Contig3_All;CL15673.Contig4_All;CL15673.Contig5_All;CL15923.Contig1_All;CL15923.Contig2_All;CL1983.Contig1_All;CL1983.Contig4_All;CL1983.Contig6_All;CL1983.Contig7_All;CL1983.Contig8_All;CL2585.C…	K00517+K00517+K00517+K00517+K00517+K00517+K00517+K00517+K00517+K00517+K00517+K00517+K00517+K00517+K00517+K00517+K00517+K00517+K00517+K00517+K00517+K00517+K00517+K00517+K00517+K00517+K00517+K00517+K00517+K00517+K00517+K00517+K00517+K00517+K00517+K00517+K00517+K00517+K00517+K00517+K00517+K00517+K00517+K00517+K00517+K00517+K00517+K00517+K00517+K00517+K00517+K00517+K00517+K00517+K00517+K00517+K00517+…
	Metabolism	Biosynthesis of other secondary metabolites	Stilbenoid, diarylheptanoid and gingerol biosynthesis	83	188	3.7613e-114	9.02713e-113	ko00945	CL10104.Contig1_All;CL10104.Contig2_All;CL10104.Contig3_All;CL10104.Contig4_All;CL1102.Contig1_All;CL1102.Contig2_All;CL1102.Contig3_All;CL1102.Contig5_All;CL11730.Contig1_All;CL11730.Contig2_All;CL14518.Contig1_All;CL15673.Contig1_All;CL15673.Contig2_All;CL15673.Contig3_All;CL15673.Contig4_All;CL15673.Contig5_All;CL15923.Contig1_All;CL15923.Contig2_All;CL1983.Contig1_All;CL1983.Contig4_All;CL198…	K00517+K00517+K00517+K00517+K00517+K00517+K00517+K00517+K09754+K09754+K09754+K00517+K00517+K00517+K00517+K00517+K00517+K00517+K00517+K00517+K00517+K00517+K00517+K00517+K00517+K00517+K00517+K00517+K00517+K00517+K00517+K00517+K00487+K00517+K00517+K00517+K09754+K00517+K00517+K00517+K00517+K00517+K00517+K00517+K00517+K00517+K00517+K00517+K00517+K00517+K00517+K00517+K00487+K00517+K00517+K00517+K00517+…
	Metabolism	Xenobiotics biodegradation and metabolism	Aminobenzoate degradation	70	109	8.62584e-112	1.38013e-110	ko00627	CL10104.Contig1_All;CL10104.Contig2_All;CL10104.Contig3_All;CL10104.Contig4_All;CL1102.Contig1_All;CL1102.Contig2_All;CL1102.Contig3_All;CL1102.Contig5_All;CL15673.Contig1_All;CL15673.Contig2_All;CL15673.Contig3_All;CL15673.Contig4_All;CL15673.Contig5_All;CL15923.Contig1_All;CL15923.Contig2_All;CL1983.Contig1_All;CL1983.Contig4_All;CL1983.Contig6_All;CL1983.Contig7_All;CL1983.Contig8_All;CL2585.C…	K00517+K00517+K00517+K00517+K00517+K00517+K00517+K00517+K00517+K00517+K00517+K00517+K00517+K00517+K00517+K00517+K00517+K00517+K00517+K00517+K00517+K00517+K00517+K00517+K00517+K00517+K00517+K00517+K00517+K00517+K00517+K00517+K00517+K00517+K00517+K00517+K00517+K00517+K00517+K00517+K00517+K00517+K00517+K00517+K00517+K00517+K00517+K00517+K00517+K00517+K00517+K00517+K00517+K00517+K00517+K00517+K00517+…
	Metabolism	Metabolism of terpenoids and polyketides	Limonene and pinene degradation	70	116	7.09032e-109	6.80671e-108	ko00903	CL10104.Contig1_All;CL10104.Contig2_All;CL10104.Contig3_All;CL10104.Contig4_All;CL1102.Contig1_All;CL1102.Contig2_All;CL1102.Contig3_All;CL1102.Contig5_All;CL15673.Contig1_All;CL15673.Contig2_All;CL15673.Contig3_All;CL15673.Contig4_All;CL15673.Contig5_All;CL15923.Contig1_All;CL15923.Contig2_All;CL1983.Contig1_All;CL1983.Contig4_All;CL1983.Contig6_All;CL1983.Contig7_All;CL1983.Contig8_All;CL2585.C…	K00517+K00517+K00517+K00517+K00517+K00517+K00517+K00517+K00517+K00517+K00517+K00517+K00517+K00517+K00517+K00517+K00517+K00517+K00517+K00517+K00517+K00517+K00517+K00517+K00517+K00517+K00517+K00517+K00517+K00517+K00517+K00517+K00517+K00517+K00517+K00517+K00517+K00517+K00517+K00517+K00517+K00517+K00517+K00517+K00517+K00517+K00517+K00517+K00517+K00517+K00517+K00517+K00517+K00517+K00517+K00517+K00517+…
	Metabolism	Xenobiotics biodegradation and metabolism	Bisphenol degradation	70	116	7.09032e-109	6.80671e-108	ko00363	CL10104.Contig1_All;CL10104.Contig2_All;CL10104.Contig3_All;CL10104.Contig4_All;CL1102.Contig1_All;CL1102.Contig2_All;CL1102.Contig3_All;CL1102.Contig5_All;CL15673.Contig1_All;CL15673.Contig2_All;CL15673.Contig3_All;CL15673.Contig4_All;CL15673.Contig5_All;CL15923.Contig1_All;CL15923.Contig2_All;CL1983.Contig1_All;CL1983.Contig4_All;CL1983.Contig6_All;CL1983.Contig7_All;CL1983.Contig8_All;CL2585.C…	K00517+K00517+K00517+K00517+K00517+K00517+K00517+K00517+K00517+K00517+K00517+K00517+K00517+K00517+K00517+K00517+K00517+K00517+K00517+K00517+K00517+K00517+K00517+K00517+K00517+K00517+K00517+K00517+K00517+K00517+K00517+K00517+K00517+K00517+K00517+K00517+K00517+K00517+K00517+K00517+K00517+K00517+K00517+K00517+K00517+K00517+K00517+K00517+K00517+K00517+K00517+K00517+K00517+K00517+K00517+K00517+K00517+…
	Metabolism	Metabolism of terpenoids and polyketides	Diterpenoid biosynthesis	48	104	2.17653e-66	1.74122e-65	ko00904	CL12516.Contig1_All;CL12516.Contig3_All;CL12697.Contig1_All;CL1571.Contig1_All;CL1571.Contig2_All;CL1571.Contig4_All;CL1571.Contig5_All;CL1571.Contig6_All;CL15805.Contig2_All;CL203.Contig1_All;CL3533.Contig2_All;CL3533.Contig3_All;CL3533.Contig4_All;CL587.Contig1_All;CL587.Contig2_All;CL587.Contig5_All;CL587.Contig6_All;CL587.Contig8_All;CL6896.Contig1_All;CL6896.Contig2_All;CL6896.Contig3_All;CL…	K16083+K16083+K16085+K16083+K16083+K16083+K16083+K16083+K16085+K16083+K16085+K16085+K16085+K16083+K16083+K16083+K16083+K16083+K16085+K16083+K16085+K16083+K16083+K16083+K16083+K04122+K04122+K16083+K16083+K04123+K16085+K16084+K16085+K16085+K16084+K16085+K16085+K16083+K04122+K16083+K16083+K16085+K04122+K16083+K16083+K16084+K16084+K16083
	Metabolism	Metabolism of terpenoids and polyketides	Brassinosteroid biosynthesis	26	31	9.30172e-47	6.37832e-46	ko00905	CL10227.Contig1_All;CL11204.Contig2_All;CL13542.Contig1_All;CL13542.Contig2_All;CL13773.Contig1_All;CL13773.Contig2_All;CL15309.Contig1_All;CL15309.Contig2_All;CL15344.Contig2_All;CL15909.Contig1_All;CL15909.Contig2_All;CL5469.Contig1_All;CL5469.Contig2_All;CL5469.Contig3_All;CL5469.Contig4_All;CL5469.Contig5_All;CL616.Contig1_All;CL616.Contig2_All;CL7071.Contig1_All;CL7071.Contig2_All;Unigene209…	K15639+K15639+K09587+K09587+K15639+K15639+K12640+K12640+K15639+K09588+K09588+K15639+K15639+K15639+K15639+K15639+K09588+K09588+K15639+K15639+K15639+K15639+K09589+K12640+K15639+K15639
	Metabolism	Biosynthesis of other secondary metabolites	Flavonoid biosynthesis	26	175	9.70916e-22	5.8255e-21	ko00941	CL11730.Contig1_All;CL11730.Contig2_All;CL14518.Contig1_All;CL6465.Contig1_All;CL6850.Contig1_All;CL6850.Contig2_All;CL8578.Contig1_All;CL8578.Contig3_All;CL8578.Contig4_All;CL8578.Contig5_All;Unigene1215_All;Unigene15292_All;Unigene15705_All;Unigene20450_All;Unigene27943_All;Unigene48945_All;Unigene51666_All;Unigene51922_All;Unigene51923_All;Unigene52136_All;Unigene5855_All;Unigene7978_All;Unige…	K09754+K09754+K09754+K00487+K05280+K05280+K05280+K09754+K05280+K05280+K00487+K05280+K13083+K09754+K09754+K00487+K05280+K13083+K13083+K13083+K09754+K13083+K05280+K00487+K00487+K09754
	Metabolism	Lipid metabolism	Cutin, suberine and wax biosynthesis	21	98	2.96787e-21	1.58287e-20	ko00073	CL1981.Contig1_All;CL1981.Contig2_All;CL5942.Contig2_All;CL5942.Contig3_All;CL7267.Contig1_All;CL8947.Contig1_All;CL8947.Contig2_All;Unigene17070_All;Unigene20256_All;Unigene22034_All;Unigene24678_All;Unigene26924_All;Unigene30901_All;Unigene3243_All;Unigene3919_All;Unigene4353_All;Unigene4544_All;Unigene49637_All;Unigene51373_All;Unigene7716_All;Unigene9833_All	K15405+K15405+K13407+K13407+K13407+K13407+K13407+K15401+K15402+K15402+K13407+K15402+K15401+K15402+K15402+K15402+K15402+K13407+K15398+K15405+K15398
	Metabolism	Biosynthesis of other secondary metabolites	Benzoxazinoid biosynthesis	15	70	1.5629e-15	7.50192e-15	ko00402	CL1508.Contig1_All;CL1508.Contig2_All;CL1508.Contig3_All;CL15358.Contig1_All;CL15358.Contig2_All;CL15923.Contig3_All;CL1607.Contig1_All;CL1607.Contig2_All;CL4298.Contig1_All;CL92.Contig1_All;CL92.Contig2_All;Unigene4593_All;Unigene6486_All;Unigene66_All;Unigene67_All	K13225+K13225+K13225+K13225+K13223+K13225+K13225+K13225+K13225+K13223+K13223+K13225+K13225+K13225+K13225
	Metabolism	Biosynthesis of other secondary metabolites	Flavone and flavonol biosynthesis	13	68	5.98762e-13	2.61278e-12	ko00944	CL6850.Contig1_All;CL6850.Contig2_All;CL8578.Contig1_All;CL8578.Contig4_All;CL8578.Contig5_All;Unigene15292_All;Unigene15705_All;Unigene51666_All;Unigene51922_All;Unigene51923_All;Unigene52136_All;Unigene7978_All;Unigene8971_All	K05280+K05280+K05280+K05280+K05280+K05280+K13083+K05280+K13083+K13083+K13083+K13083+K05280
	Metabolism	Lipid metabolism	Steroid biosynthesis	12	126	1.93282e-08	7.73127e-08	ko00100	CL12069.Contig1_All;CL14966.Contig1_All;CL14966.Contig2_All;CL2848.Contig2_All;CL5554.Contig1_All;CL5554.Contig2_All;Unigene14120_All;Unigene14241_All;Unigene14268_All;Unigene1600_All;Unigene26056_All;Unigene42018_All	K09832+K05917+K05917+K05917+K05917+K05917+K05917+K09832+K05917+K05917+K09832+K05917
	Metabolism	Biosynthesis of other secondary metabolites	Isoflavonoid biosynthesis	10	82	2.78872e-08	1.02968e-07	ko00943	CL1571.Contig3_All;CL1607.Contig3_All;CL203.Contig2_All;CL587.Contig7_All;Unigene10445_All;Unigene12681_All;Unigene30191_All;Unigene43338_All;Unigene4978_All;Unigene5328_All	K13267+K13267+K13267+K13267+K13267+K13267+K13261+K13267+K13267+K13267
	Metabolism	Metabolism of terpenoids and polyketides	Carotenoid biosynthesis	12	132	3.26435e-08	1.11921e-07	ko00906	CL10559.Contig1_All;CL10559.Contig2_All;CL10559.Contig4_All;CL13534.Contig2_All;CL6174.Contig1_All;CL6174.Contig2_All;CL8560.Contig2_All;CL9419.Contig1_All;CL9419.Contig2_All;CL9419.Contig3_All;Unigene41694_All;Unigene9416_All	K09837+K09837+K09837+K15747+K15747+K15747+K09843+K15747+K15747+K15747+K09843+K09843
	Metabolism	Metabolism of terpenoids and polyketides	Zeatin biosynthesis	10	116	7.61434e-07	2.43659e-06	ko00908	CL2585.Contig2_All;CL3709.Contig1_All;CL3709.Contig2_All;CL4170.Contig1_All;CL7483.Contig4_All;CL7483.Contig5_All;CL9006.Contig1_All;CL9006.Contig2_All;Unigene3386_All;Unigene9393_All	K10717+K10717+K10717+K10717+K10760+K10760+K10760+K10760+K10717+K10717
	Metabolism	Biosynthesis of other secondary metabolites	Phenylpropanoid biosynthesis	16	410	1.764e-05	5.292e-05	ko00940	CL11730.Contig1_All;CL11730.Contig2_All;CL1264.Contig1_All;CL1264.Contig2_All;CL14518.Contig1_All;CL6465.Contig1_All;CL8578.Contig3_All;Unigene1215_All;Unigene128_All;Unigene20450_All;Unigene27943_All;Unigene48945_All;Unigene5855_All;Unigene8996_All;Unigene8997_All;Unigene9550_All	K09754+K09754+K09755+K09755+K09754+K00487+K09754+K00487+K01188+K09754+K09754+K00487+K09754+K00487+K00487+K09754
	Metabolism	Amino acid metabolism	Tryptophan metabolism	6	89	0.000500487	0.00141314	ko00380	CL4792.Contig1_All;Unigene11897_All;Unigene11898_All;Unigene11899_All;Unigene11900_All;Unigene11901_All	K11868+K11868+K11868+K11868+K11868+K11868
	Metabolism	Global and Overview	Degradation of aromatic compounds	5	77	0.00174454	0.0046521	ko01220	CL6465.Contig1_All;Unigene1215_All;Unigene48945_All;Unigene8996_All;Unigene8997_All	K00487+K00487+K00487+K00487+K00487
	Metabolism	Amino acid metabolism	Phenylalanine metabolism	5	85	0.00269424	0.0068065	ko00360	CL6465.Contig1_All;Unigene1215_All;Unigene48945_All;Unigene8996_All;Unigene8997_All	K00487+K00487+K00487+K00487+K00487
	Metabolism	Metabolism of other amino acids	Cyanoamino acid metabolism	7	174	0.00356922	0.00827095	ko00460	CL10282.Contig1_All;CL11599.Contig1_All;CL7547.Contig1_All;Unigene128_All;Unigene216_All;Unigene25514_All;Unigene26980_All	K13029+K13029+K13029+K01188+K13027+K13029+K13029
	Metabolism	Metabolism of cofactors and vitamins	Ubiquinone and other terpenoid-quinone biosynthesis	5	91	0.00361854	0.00827095	ko00130	CL6465.Contig1_All;Unigene1215_All;Unigene48945_All;Unigene8996_All;Unigene8997_All	K00487+K00487+K00487+K00487+K00487
Cold DEG	Metabolism	Biosynthesis of other secondary metabolites	Stilbenoid, diarylheptanoid and gingerol biosynthesis	52	188	1.75559e-75	4.03785e-74	ko00945	CL10104.Contig2_All;CL1102.Contig1_All;CL1102.Contig2_All;CL11730.Contig1_All;CL11730.Contig2_All;CL14518.Contig1_All;CL15673.Contig1_All;CL15673.Contig2_All;CL15673.Contig3_All;CL15673.Contig4_All;CL15673.Contig5_All;CL15923.Contig1_All;CL1983.Contig1_All;CL1983.Contig4_All;CL1983.Contig6_All;CL1983.Contig7_All;CL2585.Contig1_All;CL4792.Contig2_All;CL544.Contig1_All;CL544.Contig4_All;CL587.Conti…	K00517+K00517+K00517+K09754+K09754+K09754+K00517+K00517+K00517+K00517+K00517+K00517+K00517+K00517+K00517+K00517+K00517+K00517+K00517+K00517+K00517+K00517+K00487+K00517+K00517+K00517+K00517+K00517+K00517+K00517+K00517+K00487+K00517+K00517+K00517+K09754+K00517+K00517+K00517+K00517+K00517+K00517+K00517+K00517+K00517+K00517+K00487+K00517+K00517+K00517+K00487+K00517
	Metabolism	Xenobiotics biodegradation and metabolism	Polycyclic aromatic hydrocarbon degradation	44	102	9.80945e-74	1.12809e-72	ko00624	CL10104.Contig2_All;CL1102.Contig1_All;CL1102.Contig2_All;CL15673.Contig1_All;CL15673.Contig2_All;CL15673.Contig3_All;CL15673.Contig4_All;CL15673.Contig5_All;CL15923.Contig1_All;CL1983.Contig1_All;CL1983.Contig4_All;CL1983.Contig6_All;CL1983.Contig7_All;CL2585.Contig1_All;CL4792.Contig2_All;CL544.Contig1_All;CL544.Contig4_All;CL587.Contig4_All;CL5984.Contig1_All;CL7321.Contig2_All;CL7321.Contig3_…	K00517+K00517+K00517+K00517+K00517+K00517+K00517+K00517+K00517+K00517+K00517+K00517+K00517+K00517+K00517+K00517+K00517+K00517+K00517+K00517+K00517+K00517+K00517+K00517+K00517+K00517+K00517+K00517+K00517+K00517+K00517+K00517+K00517+K00517+K00517+K00517+K00517+K00517+K00517+K00517+K00517+K00517+K00517+K00517
	Metabolism	Xenobiotics biodegradation and metabolism	Aminobenzoate degradation	44	109	4.08759e-72	3.13382e-71	ko00627	CL10104.Contig2_All;CL1102.Contig1_All;CL1102.Contig2_All;CL15673.Contig1_All;CL15673.Contig2_All;CL15673.Contig3_All;CL15673.Contig4_All;CL15673.Contig5_All;CL15923.Contig1_All;CL1983.Contig1_All;CL1983.Contig4_All;CL1983.Contig6_All;CL1983.Contig7_All;CL2585.Contig1_All;CL4792.Contig2_All;CL544.Contig1_All;CL544.Contig4_All;CL587.Contig4_All;CL5984.Contig1_All;CL7321.Contig2_All;CL7321.Contig3_…	K00517+K00517+K00517+K00517+K00517+K00517+K00517+K00517+K00517+K00517+K00517+K00517+K00517+K00517+K00517+K00517+K00517+K00517+K00517+K00517+K00517+K00517+K00517+K00517+K00517+K00517+K00517+K00517+K00517+K00517+K00517+K00517+K00517+K00517+K00517+K00517+K00517+K00517+K00517+K00517+K00517+K00517+K00517+K00517
	Metabolism	Metabolism of terpenoids and polyketides	Limonene and pinene degradation	44	116	1.25965e-70	5.79441e-70	ko00903	CL10104.Contig2_All;CL1102.Contig1_All;CL1102.Contig2_All;CL15673.Contig1_All;CL15673.Contig2_All;CL15673.Contig3_All;CL15673.Contig4_All;CL15673.Contig5_All;CL15923.Contig1_All;CL1983.Contig1_All;CL1983.Contig4_All;CL1983.Contig6_All;CL1983.Contig7_All;CL2585.Contig1_All;CL4792.Contig2_All;CL544.Contig1_All;CL544.Contig4_All;CL587.Contig4_All;CL5984.Contig1_All;CL7321.Contig2_All;CL7321.Contig3_…	K00517+K00517+K00517+K00517+K00517+K00517+K00517+K00517+K00517+K00517+K00517+K00517+K00517+K00517+K00517+K00517+K00517+K00517+K00517+K00517+K00517+K00517+K00517+K00517+K00517+K00517+K00517+K00517+K00517+K00517+K00517+K00517+K00517+K00517+K00517+K00517+K00517+K00517+K00517+K00517+K00517+K00517+K00517+K00517
	Metabolism	Xenobiotics biodegradation and metabolism	Bisphenol degradation	44	116	1.25965e-70	5.79441e-70	ko00363	CL10104.Contig2_All;CL1102.Contig1_All;CL1102.Contig2_All;CL15673.Contig1_All;CL15673.Contig2_All;CL15673.Contig3_All;CL15673.Contig4_All;CL15673.Contig5_All;CL15923.Contig1_All;CL1983.Contig1_All;CL1983.Contig4_All;CL1983.Contig6_All;CL1983.Contig7_All;CL2585.Contig1_All;CL4792.Contig2_All;CL544.Contig1_All;CL544.Contig4_All;CL587.Contig4_All;CL5984.Contig1_All;CL7321.Contig2_All;CL7321.Contig3_…	K00517+K00517+K00517+K00517+K00517+K00517+K00517+K00517+K00517+K00517+K00517+K00517+K00517+K00517+K00517+K00517+K00517+K00517+K00517+K00517+K00517+K00517+K00517+K00517+K00517+K00517+K00517+K00517+K00517+K00517+K00517+K00517+K00517+K00517+K00517+K00517+K00517+K00517+K00517+K00517+K00517+K00517+K00517+K00517
	Metabolism	Metabolism of terpenoids and polyketides	Diterpenoid biosynthesis	26	104	5.57477e-36	2.13699e-35	ko00904	CL15805.Contig2_All;CL203.Contig1_All;CL3533.Contig2_All;CL587.Contig1_All;CL587.Contig5_All;CL587.Contig6_All;CL587.Contig8_All;CL6896.Contig3_All;CL6922.Contig1_All;CL6922.Contig2_All;CL6922.Contig4_All;CL7177.Contig1_All;Unigene15208_All;Unigene19160_All;Unigene21410_All;Unigene22832_All;Unigene24190_All;Unigene25485_All;Unigene28822_All;Unigene32110_All;Unigene32176_All;Unigene32217_All;Unige…	K16085+K16083+K16085+K16083+K16083+K16083+K16083+K16085+K16083+K16083+K16083+K04122+K16083+K16085+K16085+K16085+K16085+K16085+K16083+K04122+K16083+K16085+K16083+K16083+K16084+K16083
	Metabolism	Metabolism of terpenoids and polyketides	Brassinosteroid biosynthesis	11	31	1.02914e-17	3.38147e-17	ko00905	CL10227.Contig1_All;CL13773.Contig1_All;CL15309.Contig1_All;CL15909.Contig1_All;CL5469.Contig4_All;CL616.Contig1_All;CL616.Contig2_All;Unigene32067_All;Unigene3212_All;Unigene9139_All;Unigene9755_All	K15639+K15639+K12640+K09588+K15639+K09588+K09588+K15639+K09589+K15639+K15639
	Metabolism	Biosynthesis of other secondary metabolites	Flavonoid biosynthesis	16	175	4.17272e-15	1.19966e-14	ko00941	CL11730.Contig1_All;CL11730.Contig2_All;CL14518.Contig1_All;CL6465.Contig1_All;CL8578.Contig4_All;Unigene1215_All;Unigene15705_All;Unigene20450_All;Unigene48945_All;Unigene51666_All;Unigene51922_All;Unigene51923_All;Unigene52136_All;Unigene7978_All;Unigene8971_All;Unigene8996_All	K09754+K09754+K09754+K00487+K05280+K00487+K13083+K09754+K00487+K05280+K13083+K13083+K13083+K13083+K05280+K00487
	Metabolism	Biosynthesis of other secondary metabolites	Benzoxazinoid biosynthesis	11	70	2.17991e-13	5.57088e-13	ko00402	CL1508.Contig1_All;CL1508.Contig2_All;CL1508.Contig3_All;CL15358.Contig1_All;CL15358.Contig2_All;CL15923.Contig3_All;CL1607.Contig1_All;CL92.Contig1_All;CL92.Contig2_All;Unigene4593_All;Unigene6486_All	K13225+K13225+K13225+K13225+K13223+K13225+K13225+K13223+K13223+K13225+K13225
	Metabolism	Biosynthesis of other secondary metabolites	Flavone and flavonol biosynthesis	8	68	4.9381e-09	1.13576e-08	ko00944	CL8578.Contig4_All;Unigene15705_All;Unigene51666_All;Unigene51922_All;Unigene51923_All;Unigene52136_All;Unigene7978_All;Unigene8971_All	K05280+K13083+K05280+K13083+K13083+K13083+K13083+K05280
	Metabolism	Lipid metabolism	Cutin, suberine and wax biosynthesis	8	98	9.11191e-08	1.90522e-07	ko00073	CL8947.Contig1_All;CL8947.Contig2_All;Unigene24678_All;Unigene3243_All;Unigene3919_All;Unigene49637_All;Unigene51373_All;Unigene9833_All	K13407+K13407+K13407+K15402+K15402+K13407+K15398+K15398
	Metabolism	Biosynthesis of other secondary metabolites	Isoflavonoid biosynthesis	6	82	7.43763e-06	1.42554e-05	ko00943	CL1607.Contig3_All;CL587.Contig7_All;Unigene12681_All;Unigene30191_All;Unigene4978_All;Unigene5328_All	K13267+K13267+K13267+K13261+K13267+K13267
	Metabolism	Biosynthesis of other secondary metabolites	Phenylpropanoid biosynthesis	10	410	0.000122973	0.000217567	ko00940	CL11730.Contig1_All;CL11730.Contig2_All;CL1264.Contig1_All;CL1264.Contig2_All;CL14518.Contig1_All;CL6465.Contig1_All;Unigene1215_All;Unigene20450_All;Unigene48945_All;Unigene8996_All	K09754+K09754+K09755+K09755+K09754+K00487+K00487+K09754+K00487+K00487
	Metabolism	Global and Overview	Degradation of aromatic compounds	4	77	0.000981479	0.00161243	ko01220	CL6465.Contig1_All;Unigene1215_All;Unigene48945_All;Unigene8996_All	K00487+K00487+K00487+K00487
	Metabolism	Amino acid metabolism	Phenylalanine metabolism	4	85	0.00141801	0.00217428	ko00360	CL6465.Contig1_All;Unigene1215_All;Unigene48945_All;Unigene8996_All	K00487+K00487+K00487+K00487
	Metabolism	Metabolism of cofactors and vitamins	Ubiquinone and other terpenoid-quinone biosynthesis	4	91	0.00182332	0.00262101	ko00130	CL6465.Contig1_All;Unigene1215_All;Unigene48945_All;Unigene8996_All	K00487+K00487+K00487+K00487
	Metabolism	Metabolism of terpenoids and polyketides	Carotenoid biosynthesis	4	132	0.00689633	0.00933032	ko00906	CL10559.Contig4_All;CL13534.Contig2_All;CL8560.Contig2_All;Unigene9416_All	K09837+K15747+K09843+K09843
	Metabolism	Amino acid metabolism	Tryptophan metabolism	3	89	0.0143075	0.0182818	ko00380	CL4792.Contig1_All;Unigene11897_All;Unigene11898_All	K11868+K11868+K11868
	Metabolism	Metabolism of terpenoids and polyketides	Zeatin biosynthesis	3	116	0.0286075	0.0346302	ko00908	CL2585.Contig2_All;CL4170.Contig1_All;Unigene3386_All	K10717+K10717+K10717
Heat DEG	Metabolism	Biosynthesis of other secondary metabolites	Stilbenoid, diarylheptanoid and gingerol biosynthesis	41	188	1.64445e-52	5.26223e-51	ko00945	CL10104.Contig1_All;CL10104.Contig2_All;CL10104.Contig4_All;CL11730.Contig1_All;CL15673.Contig1_All;CL15923.Contig1_All;CL1983.Contig4_All;CL1983.Contig7_All;CL4792.Contig2_All;CL544.Contig1_All;CL544.Contig2_All;CL544.Contig3_All;CL587.Contig4_All;CL5984.Contig1_All;CL7321.Contig3_All;CL8578.Contig3_All;CL877.Contig1_All;CL8945.Contig6_All;CL8945.Contig7_All;Unigene1215_All;Unigene1550_All;Unige…	K00517+K00517+K00517+K09754+K00517+K00517+K00517+K00517+K00517+K00517+K00517+K00517+K00517+K00517+K00517+K09754+K00517+K00517+K00517+K00487+K00517+K00517+K00517+K00517+K00517+K09754+K00517+K00517+K00517+K00517+K00517+K00517+K00517+K00517+K00517+K00487+K09754+K00517+K00517+K00487+K00517
	Metabolism	Xenobiotics biodegradation and metabolism	Polycyclic aromatic hydrocarbon degradation	34	102	1.3345e-50	2.1352e-49	ko00624	CL10104.Contig1_All;CL10104.Contig2_All;CL10104.Contig4_All;CL15673.Contig1_All;CL15923.Contig1_All;CL1983.Contig4_All;CL1983.Contig7_All;CL4792.Contig2_All;CL544.Contig1_All;CL544.Contig2_All;CL544.Contig3_All;CL587.Contig4_All;CL5984.Contig1_All;CL7321.Contig3_All;CL877.Contig1_All;CL8945.Contig6_All;CL8945.Contig7_All;Unigene1550_All;Unigene16599_All;Unigene1699_All;Unigene18781_All;Unigene191…	K00517+K00517+K00517+K00517+K00517+K00517+K00517+K00517+K00517+K00517+K00517+K00517+K00517+K00517+K00517+K00517+K00517+K00517+K00517+K00517+K00517+K00517+K00517+K00517+K00517+K00517+K00517+K00517+K00517+K00517+K00517+K00517+K00517+K00517
	Metabolism	Metabolism of terpenoids and polyketides	Diterpenoid biosynthesis	34	104	2.9321e-50	3.12758e-49	ko00904	CL12516.Contig1_All;CL12516.Contig3_All;CL12697.Contig1_All;CL1571.Contig4_All;CL1571.Contig5_All;CL1571.Contig6_All;CL15805.Contig2_All;CL587.Contig2_All;CL587.Contig8_All;CL6896.Contig1_All;CL6922.Contig1_All;CL6922.Contig2_All;CL6922.Contig3_All;CL6922.Contig4_All;CL7177.Contig1_All;CL7177.Contig2_All;Unigene11857_All;Unigene15208_All;Unigene19103_All;Unigene19160_All;Unigene19337_All;Unigene2…	K16083+K16083+K16085+K16083+K16083+K16083+K16085+K16083+K16083+K16085+K16083+K16083+K16083+K16083+K04122+K04122+K16083+K16083+K04123+K16085+K16084+K16085+K16085+K16084+K16085+K16085+K16083+K04122+K16083+K16083+K16085+K16084+K16084+K16083
	Metabolism	Xenobiotics biodegradation and metabolism	Aminobenzoate degradation	34	109	1.93885e-49	1.55108e-48	ko00627	CL10104.Contig1_All;CL10104.Contig2_All;CL10104.Contig4_All;CL15673.Contig1_All;CL15923.Contig1_All;CL1983.Contig4_All;CL1983.Contig7_All;CL4792.Contig2_All;CL544.Contig1_All;CL544.Contig2_All;CL544.Contig3_All;CL587.Contig4_All;CL5984.Contig1_All;CL7321.Contig3_All;CL877.Contig1_All;CL8945.Contig6_All;CL8945.Contig7_All;Unigene1550_All;Unigene16599_All;Unigene1699_All;Unigene18781_All;Unigene191…	K00517+K00517+K00517+K00517+K00517+K00517+K00517+K00517+K00517+K00517+K00517+K00517+K00517+K00517+K00517+K00517+K00517+K00517+K00517+K00517+K00517+K00517+K00517+K00517+K00517+K00517+K00517+K00517+K00517+K00517+K00517+K00517+K00517+K00517
	Metabolism	Metabolism of terpenoids and polyketides	Limonene and pinene degradation	34	116	2.30133e-48	1.22737e-47	ko00903	CL10104.Contig1_All;CL10104.Contig2_All;CL10104.Contig4_All;CL15673.Contig1_All;CL15923.Contig1_All;CL1983.Contig4_All;CL1983.Contig7_All;CL4792.Contig2_All;CL544.Contig1_All;CL544.Contig2_All;CL544.Contig3_All;CL587.Contig4_All;CL5984.Contig1_All;CL7321.Contig3_All;CL877.Contig1_All;CL8945.Contig6_All;CL8945.Contig7_All;Unigene1550_All;Unigene16599_All;Unigene1699_All;Unigene18781_All;Unigene191…	K00517+K00517+K00517+K00517+K00517+K00517+K00517+K00517+K00517+K00517+K00517+K00517+K00517+K00517+K00517+K00517+K00517+K00517+K00517+K00517+K00517+K00517+K00517+K00517+K00517+K00517+K00517+K00517+K00517+K00517+K00517+K00517+K00517+K00517
	Metabolism	Xenobiotics biodegradation and metabolism	Bisphenol degradation	34	116	2.30133e-48	1.22737e-47	ko00363	CL10104.Contig1_All;CL10104.Contig2_All;CL10104.Contig4_All;CL15673.Contig1_All;CL15923.Contig1_All;CL1983.Contig4_All;CL1983.Contig7_All;CL4792.Contig2_All;CL544.Contig1_All;CL544.Contig2_All;CL544.Contig3_All;CL587.Contig4_All;CL5984.Contig1_All;CL7321.Contig3_All;CL877.Contig1_All;CL8945.Contig6_All;CL8945.Contig7_All;Unigene1550_All;Unigene16599_All;Unigene1699_All;Unigene18781_All;Unigene191…	K00517+K00517+K00517+K00517+K00517+K00517+K00517+K00517+K00517+K00517+K00517+K00517+K00517+K00517+K00517+K00517+K00517+K00517+K00517+K00517+K00517+K00517+K00517+K00517+K00517+K00517+K00517+K00517+K00517+K00517+K00517+K00517+K00517+K00517
	Metabolism	Metabolism of terpenoids and polyketides	Brassinosteroid biosynthesis	13	31	2.10247e-21	9.61131e-21	ko00905	CL10227.Contig1_All;CL11204.Contig2_All;CL13542.Contig1_All;CL13773.Contig1_All;CL15309.Contig1_All;CL15909.Contig1_All;CL15909.Contig2_All;CL616.Contig1_All;CL616.Contig2_All;Unigene32067_All;Unigene3212_All;Unigene9139_All;Unigene9755_All	K15639+K15639+K09587+K15639+K12640+K09588+K09588+K09588+K09588+K15639+K09589+K15639+K15639
	Metabolism	Lipid metabolism	Cutin, suberine and wax biosynthesis	14	98	1.32838e-15	5.3135e-15	ko00073	CL1981.Contig1_All;CL1981.Contig2_All;CL5942.Contig2_All;CL5942.Contig3_All;CL8947.Contig2_All;Unigene20256_All;Unigene22034_All;Unigene24678_All;Unigene30901_All;Unigene3243_All;Unigene3919_All;Unigene4544_All;Unigene7716_All;Unigene9833_All	K15405+K15405+K13407+K13407+K13407+K15402+K15402+K13407+K15401+K15402+K15402+K15402+K15405+K15398
	Metabolism	Biosynthesis of other secondary metabolites	Flavonoid biosynthesis	12	175	9.77973e-10	3.47724e-09	ko00941	CL11730.Contig1_All;CL8578.Contig1_All;CL8578.Contig3_All;CL8578.Contig4_All;CL8578.Contig5_All;Unigene1215_All;Unigene20450_All;Unigene48945_All;Unigene5855_All;Unigene7978_All;Unigene8971_All;Unigene8997_All	K09754+K05280+K09754+K05280+K05280+K00487+K09754+K00487+K09754+K13083+K05280+K00487
	Metabolism	Biosynthesis of other secondary metabolites	Benzoxazinoid biosynthesis	8	70	1.19886e-08	3.83634e-08	ko00402	CL1508.Contig1_All;CL15358.Contig1_All;CL15358.Contig2_All;CL15923.Contig3_All;CL1607.Contig2_All;CL4298.Contig1_All;CL92.Contig1_All;Unigene6486_All	K13225+K13225+K13223+K13225+K13225+K13225+K13223+K13225
	Metabolism	Biosynthesis of other secondary metabolites	Isoflavonoid biosynthesis	7	82	7.68783e-07	2.23646e-06	ko00943	CL1571.Contig3_All;CL587.Contig7_All;Unigene10445_All;Unigene12681_All;Unigene30191_All;Unigene4978_All;Unigene5328_All	K13267+K13267+K13267+K13267+K13261+K13267+K13267
	Metabolism	Lipid metabolism	Steroid biosynthesis	8	126	1.19205e-06	3.1788e-06	ko00100	CL12069.Contig1_All;CL14966.Contig2_All;CL2848.Contig2_All;CL5554.Contig1_All;Unigene14120_All;Unigene14241_All;Unigene14268_All;Unigene42018_All	K09832+K05917+K05917+K05917+K05917+K09832+K05917+K05917
	Metabolism	Biosynthesis of other secondary metabolites	Flavone and flavonol biosynthesis	5	68	6.40513e-05	0.000157665	ko00944	CL8578.Contig1_All;CL8578.Contig4_All;CL8578.Contig5_All;Unigene7978_All;Unigene8971_All	K05280+K05280+K05280+K13083+K05280
	Metabolism	Metabolism of terpenoids and polyketides	Zeatin biosynthesis	6	116	8.5214e-05	0.000194775	ko00908	CL3709.Contig1_All;CL3709.Contig2_All;CL7483.Contig4_All;CL9006.Contig1_All;CL9006.Contig2_All;Unigene3386_All	K10717+K10717+K10760+K10760+K10760+K10717
	Metabolism	Biosynthesis of other secondary metabolites	Phenylpropanoid biosynthesis	10	410	0.000242193	0.000516679	ko00940	CL11730.Contig1_All;CL1264.Contig1_All;CL1264.Contig2_All;CL8578.Contig3_All;Unigene1215_All;Unigene128_All;Unigene20450_All;Unigene48945_All;Unigene5855_All;Unigene8997_All	K09754+K09755+K09755+K09754+K00487+K01188+K09754+K00487+K09754+K00487
	Metabolism	Metabolism of terpenoids and polyketides	Carotenoid biosynthesis	5	132	0.00138594	0.00277187	ko00906	CL10559.Contig2_All;CL10559.Contig4_All;CL8560.Contig2_All;Unigene41694_All;Unigene9416_All	K09837+K09837+K09843+K09843+K09843
	Metabolism	Global and Overview	Degradation of aromatic compounds	3	77	0.0121028	0.0227817	ko01220	Unigene1215_All;Unigene48945_All;Unigene8997_All	K00487+K00487+K00487
	Metabolism	Amino acid metabolism	Phenylalanine metabolism	3	85	0.0157701	0.0280358	ko00360	Unigene1215_All;Unigene48945_All;Unigene8997_All	K00487+K00487+K00487
	Metabolism	Metabolism of cofactors and vitamins	Ubiquinone and other terpenoid-quinone biosynthesis	3	91	0.018887	0.0318096	ko00130	Unigene1215_All;Unigene48945_All;Unigene8997_All	K00487+K00487+K00487
Same trend	Metabolism	Biosynthesis of other secondary metabolites	Stilbenoid, diarylheptanoid and gingerol biosynthesis	33	188	4.23114e-50	8.8854e-49	ko00945	CL10104.Contig2_All;CL1102.Contig1_All;CL1102.Contig2_All;CL11730.Contig1_All;CL11730.Contig2_All;CL14518.Contig1_All;CL15923.Contig1_All;CL1983.Contig4_All;CL1983.Contig7_All;CL544.Contig1_All;CL544.Contig4_All;CL5984.Contig1_All;CL6465.Contig1_All;CL7321.Contig3_All;CL8945.Contig3_All;CL8945.Contig6_All;CL8945.Contig7_All;CL9897.Contig2_All;Unigene1215_All;Unigene1550_All;Unigene18781_All;Unige…	K00517+K00517+K00517+K09754+K09754+K09754+K00517+K00517+K00517+K00517+K00517+K00517+K00487+K00517+K00517+K00517+K00517+K00517+K00487+K00517+K00517+K09754+K00517+K00517+K00517+K00517+K00517+K00487+K00517+K00517+K00517+K00487+K00517
	Metabolism	Xenobiotics biodegradation and metabolism	Polycyclic aromatic hydrocarbon degradation	25	102	1.30295e-41	1.3681e-40	ko00624	CL10104.Contig2_All;CL1102.Contig1_All;CL1102.Contig2_All;CL15923.Contig1_All;CL1983.Contig4_All;CL1983.Contig7_All;CL544.Contig1_All;CL544.Contig4_All;CL5984.Contig1_All;CL7321.Contig3_All;CL8945.Contig3_All;CL8945.Contig6_All;CL8945.Contig7_All;CL9897.Contig2_All;Unigene1550_All;Unigene18781_All;Unigene25229_All;Unigene30849_All;Unigene32261_All;Unigene32284_All;Unigene3990_All;Unigene8890_All;…	K00517+K00517+K00517+K00517+K00517+K00517+K00517+K00517+K00517+K00517+K00517+K00517+K00517+K00517+K00517+K00517+K00517+K00517+K00517+K00517+K00517+K00517+K00517+K00517+K00517
	Metabolism	Xenobiotics biodegradation and metabolism	Aminobenzoate degradation	25	109	8.44913e-41	5.91439e-40	ko00627	CL10104.Contig2_All;CL1102.Contig1_All;CL1102.Contig2_All;CL15923.Contig1_All;CL1983.Contig4_All;CL1983.Contig7_All;CL544.Contig1_All;CL544.Contig4_All;CL5984.Contig1_All;CL7321.Contig3_All;CL8945.Contig3_All;CL8945.Contig6_All;CL8945.Contig7_All;CL9897.Contig2_All;Unigene1550_All;Unigene18781_All;Unigene25229_All;Unigene30849_All;Unigene32261_All;Unigene32284_All;Unigene3990_All;Unigene8890_All;…	K00517+K00517+K00517+K00517+K00517+K00517+K00517+K00517+K00517+K00517+K00517+K00517+K00517+K00517+K00517+K00517+K00517+K00517+K00517+K00517+K00517+K00517+K00517+K00517+K00517
	Metabolism	Metabolism of terpenoids and polyketides	Limonene and pinene degradation	25	116	4.7978e-40	2.01508e-39	ko00903	CL10104.Contig2_All;CL1102.Contig1_All;CL1102.Contig2_All;CL15923.Contig1_All;CL1983.Contig4_All;CL1983.Contig7_All;CL544.Contig1_All;CL544.Contig4_All;CL5984.Contig1_All;CL7321.Contig3_All;CL8945.Contig3_All;CL8945.Contig6_All;CL8945.Contig7_All;CL9897.Contig2_All;Unigene1550_All;Unigene18781_All;Unigene25229_All;Unigene30849_All;Unigene32261_All;Unigene32284_All;Unigene3990_All;Unigene8890_All;…	K00517+K00517+K00517+K00517+K00517+K00517+K00517+K00517+K00517+K00517+K00517+K00517+K00517+K00517+K00517+K00517+K00517+K00517+K00517+K00517+K00517+K00517+K00517+K00517+K00517
	Metabolism	Xenobiotics biodegradation and metabolism	Bisphenol degradation	25	116	4.7978e-40	2.01508e-39	ko00363	CL10104.Contig2_All;CL1102.Contig1_All;CL1102.Contig2_All;CL15923.Contig1_All;CL1983.Contig4_All;CL1983.Contig7_All;CL544.Contig1_All;CL544.Contig4_All;CL5984.Contig1_All;CL7321.Contig3_All;CL8945.Contig3_All;CL8945.Contig6_All;CL8945.Contig7_All;CL9897.Contig2_All;Unigene1550_All;Unigene18781_All;Unigene25229_All;Unigene30849_All;Unigene32261_All;Unigene32284_All;Unigene3990_All;Unigene8890_All;…	K00517+K00517+K00517+K00517+K00517+K00517+K00517+K00517+K00517+K00517+K00517+K00517+K00517+K00517+K00517+K00517+K00517+K00517+K00517+K00517+K00517+K00517+K00517+K00517+K00517
	Metabolism	Metabolism of terpenoids and polyketides	Brassinosteroid biosynthesis	9	31	3.58067e-16	1.25323e-15	ko00905	CL13773.Contig1_All;CL15309.Contig1_All;CL15909.Contig1_All;CL15909.Contig2_All;CL616.Contig1_All;CL616.Contig2_All;Unigene32067_All;Unigene9139_All;Unigene9755_All	K15639+K12640+K09588+K09588+K09588+K09588+K15639+K15639+K15639
	Metabolism	Metabolism of terpenoids and polyketides	Diterpenoid biosynthesis	11	104	2.53483e-14	7.60449e-14	ko00904	CL1571.Contig5_All;CL15805.Contig2_All;CL6922.Contig4_All;CL7177.Contig1_All;Unigene15208_All;Unigene21410_All;Unigene22832_All;Unigene25485_All;Unigene28822_All;Unigene32110_All;Unigene32217_All	K16083+K16085+K16083+K04122+K16083+K16085+K16085+K16085+K16083+K04122+K16085
	Metabolism	Biosynthesis of other secondary metabolites	Flavonoid biosynthesis	11	175	8.16379e-12	2.143e-11	ko00941	CL11730.Contig1_All;CL11730.Contig2_All;CL14518.Contig1_All;CL6465.Contig1_All;CL8578.Contig4_All;Unigene1215_All;Unigene20450_All;Unigene48945_All;Unigene51666_All;Unigene7978_All;Unigene8996_All	K09754+K09754+K09754+K00487+K05280+K00487+K09754+K00487+K05280+K13083+K00487
	Metabolism	Biosynthesis of other secondary metabolites	Benzoxazinoid biosynthesis	7	70	2.37635e-09	5.54481e-09	ko00402	CL1508.Contig1_All;CL1508.Contig2_All;CL15923.Contig3_All;CL92.Contig1_All;CL92.Contig2_All;Unigene4593_All;Unigene6486_All	K13225+K13225+K13225+K13223+K13223+K13225+K13225
	Metabolism	Biosynthesis of other secondary metabolites	Phenylpropanoid biosynthesis	8	410	4.47449e-05	9.39643e-05	ko00940	CL11730.Contig1_All;CL11730.Contig2_All;CL14518.Contig1_All;CL6465.Contig1_All;Unigene1215_All;Unigene20450_All;Unigene48945_All;Unigene8996_All	K09754+K09754+K09754+K00487+K00487+K09754+K00487+K00487
	Metabolism	Global and Overview	Degradation of aromatic compounds	4	77	0.000103339	0.000197283	ko01220	CL6465.Contig1_All;Unigene1215_All;Unigene48945_All;Unigene8996_All	K00487+K00487+K00487+K00487
	Metabolism	Amino acid metabolism	Phenylalanine metabolism	4	85	0.000151701	0.000265477	ko00360	CL6465.Contig1_All;Unigene1215_All;Unigene48945_All;Unigene8996_All	K00487+K00487+K00487+K00487
	Metabolism	Metabolism of cofactors and vitamins	Ubiquinone and other terpenoid-quinone biosynthesis	4	91	0.000197405	0.000318885	ko00130	CL6465.Contig1_All;Unigene1215_All;Unigene48945_All;Unigene8996_All	K00487+K00487+K00487+K00487
	Metabolism	Metabolism of terpenoids and polyketides	Carotenoid biosynthesis	4	132	0.000809673	0.00121451	ko00906	CL10559.Contig2_All;CL10559.Contig4_All;CL13534.Contig2_All;CL8560.Contig2_All	K09837+K09837+K15747+K09843
	Metabolism	Biosynthesis of other secondary metabolites	Flavone and flavonol biosynthesis	3	68	0.00129897	0.00181855	ko00944	CL8578.Contig4_All;Unigene51666_All;Unigene7978_All	K05280+K05280+K13083
	Metabolism	Biosynthesis of other secondary metabolites	Isoflavonoid biosynthesis	3	82	0.00222414	0.00291918	ko00943	Unigene10445_All;Unigene30191_All;Unigene4978_All	K13267+K13261+K13267
	Metabolism	Lipid metabolism	Cutin, suberine and wax biosynthesis	2	98	0.038307	0.0473205	ko00073	CL8947.Contig1_All;Unigene3243_All	K13407+K15402
