# Supplementary material for: Identification and Expression Profile of CYPome in Perennial Ryegrass and Tall Fescue in Response to Temperature Stress
Source: Front Plant Sci. 2017 Nov 20;8:1519. doi: 10.3389/fpls.2017.01519 (PMC5702011; doi:10.3389/fpls.2017.01519)
Supplement: Table S3 — Expression of P450 transcripts involved in phenylalanine metabolism in perennial ryegrass and tall fescue. [file Table3.XLSX]

## Sheet: PrP450s
TABLE S3 Expression of Phenylalanine Metabolism Involved P450 transcripts in Perennial Ryegrass and Tall Fescue
A: Expression of Phenylalanine Metabolism Involved P450 transcripts in Perennial Ryegrass
Abbreviation	CYP class	geneID	geneLength	Subfamily	RCK_rawfragments	RCK_FPKM	RHEAT_rawfragments	RHEAT_FPKM	RHEAT-log2FC	RHEAT-FDR	RHEAT-diff	RCOLD_rawfragments	RCOLD_FPKM	RCOLD-log2FC	RCOLD-FDR	RCOLD-diff	Nr-ID	Nr-Score	Nr-Evalue	Nr-annotation	Nt-ID	Nt-Score	Nt-Evalue	Nt-annotation	Swissprot-ID	Swissprot-Score	Swissprot-Evalue	Swissprot-annotation	COG-Protein-or-Domain	COG-Score	COG-Evalue	COG-ID	COG-Function-Description	KO_id	KEGG-Evalue	KEGG-Score	KEGG-Gene	ko_definition	GO-BiologicalProcess	GO-MolecularFunction	Go-CellularComponent
C3'H	CYP98A	CL10772.Contig1_All	603	92C	69	6.9116	46	4.8373	-0.514818	0.0961155	#N/A	80	9.4696	0.454284	0.106625	#N/A	gi|414592038|tpg|DAA42609.1|	221.5	7e-57	TPA: putative cytochrome P450 superfamily protein [Zea mays]	gi|195612437|gb|EU955931.1|	244	9e-62	Zea mays clone 1553178 cytochrome P450 CYP92C5 mRNA, complete cds	sp|O48958|C71E1_SORBI	137	3e-33	4-hydroxyphenylacetaldehyde oxime monooxygenase OS=Sorghum bicolor GN=CYP71E1 PE=2 SV=1	SMc02579	53.5	2e-07	COG2124	Cytochrome P450	K09754	4e-33	139	vvi:100263633	coumaroylquinate(coumaroylshikimate) 3'-monooxygenase [EC:1.14.13.36]	GO:0055114//oxidation-reduction process	GO:0009055//electron carrier activity;GO:0004497//monooxygenase activity;GO:0005506//iron ion binding;GO:0020037//heme binding;GO:0016705//oxidoreductase activity, acting on paired donors, with incorporation or reduction of molecular oxygen	GO:0016023//cytoplasmic membrane-bounded vesicle
C3'H	CYP98A	Unigene5903_All	729	98A	50	4.1428	86	7.4806	0.852548	0.00192195	Up	37	3.6227	-0.193541	0.658353	#N/A	gi|357133170|ref|XP_003568200.1|	474.2	9e-133	PREDICTED: cytochrome P450 98A1-like [Brachypodium distachyon]	gi|40641237|emb|AJ583530.1|	1049	0	Triticum aestivum mRNA for cytochrome P450 (CYP98A10 gene)	sp|O48956|C98A1_SORBI	457	2e-129	Cytochrome P450 98A1 OS=Sorghum bicolor GN=CYP98A1 PE=2 SV=1	BH0579	75.5	8e-14	COG2124	Cytochrome P450	K09754	8e-134	474	bdi:100835531	coumaroylquinate(coumaroylshikimate) 3'-monooxygenase [EC:1.14.13.36]	GO:0008216//spermidine metabolic process;GO:0055114//oxidation-reduction process	GO:0020037//heme binding;GO:0016705//oxidoreductase activity, acting on paired donors, with incorporation or reduction of molecular oxygen;GO:0004497//monooxygenase activity;GO:0005506//iron ion binding;GO:0009055//electron carrier activity	-
C3'H	CYP98A	Unigene10997_All	390	92A	40	6.195	16	2.6015	-1.25176	0.00544722	Down	27	4.9415	-0.326155	0.496495	#N/A	gi|354802084|gb|AER39772.1|	226.5	9e-59	CYP92A44-2 [Festuca rubra subsp. commutata]	gi|354802083|gb|JF682483.1|	196	1e-47	Festuca rubra subsp. commutata CYP92A44-2 mRNA, complete cds	sp|O64635|C76C4_ARATH	163	3e-41	Cytochrome P450 76C4 OS=Arabidopsis thaliana GN=CYP76C4 PE=3 SV=1	AGc2890	80.5	7e-16	COG2124	Cytochrome P450	K09754	2e-40	162	zma:100191539	coumaroylquinate(coumaroylshikimate) 3'-monooxygenase [EC:1.14.13.36]	GO:0055114//oxidation-reduction process	GO:0020037//heme binding;GO:0016705//oxidoreductase activity, acting on paired donors, with incorporation or reduction of molecular oxygen;GO:0004497//monooxygenase activity;GO:0005506//iron ion binding;GO:0009055//electron carrier activity	-
C3'H	CYP98A	CL2448.Contig2_All	1854	98A	406	13.227	1075	36.7676	1.47495	9.32e-76	Up	613	23.5999	0.835295	7.64e-19	Up	gi|40641242|emb|CAE47491.1|	917.1	0	cytochrome P450 [Triticum aestivum]	gi|40641241|emb|AJ583532.1|	1754	0	Triticum aestivum mRNA for cytochrome P450 (CYP98A12 gene)	sp|O48956|C98A1_SORBI	833	0	Cytochrome P450 98A1 OS=Sorghum bicolor GN=CYP98A1 PE=2 SV=1	all1361	126	1e-28	COG2124	Cytochrome P450	K09754	0	845	zma:100191539	coumaroylquinate(coumaroylshikimate) 3'-monooxygenase [EC:1.14.13.36]	GO:0008216//spermidine metabolic process;GO:0055114//oxidation-reduction process	GO:0020037//heme binding;GO:0005506//iron ion binding;GO:0009055//electron carrier activity;GO:0016711//flavonoid 3'-monooxygenase activity	-
C4H	CYP73A	CL2380.Contig2_All	1792	73A	143	4.82	1523	53.8925	3.48298	1.99e-304	Up	523	20.8317	2.11168	4.03e-65	Up	gi|326500908|dbj|BAJ95120.1|	285.4	0	predicted protein [Hordeum vulgare subsp. vulgare]	gi|151419190|dbj|AK250541.1|	2258	0	Hordeum vulgare subsp. vulgare cDNA clone: FLbaf84a06, mRNA sequence	sp|P48522|TCMO_CATRO	627	0	Trans-cinnamate 4-monooxygenase OS=Catharanthus roseus GN=CYP73A4 PE=2 SV=1	alr1450	94	8e-19	COG2124	Cytochrome P450	K00487	0	689	bdi:100839986	trans-cinnamate 4-monooxygenase [EC:1.14.13.11]	GO:0009555//pollen development;GO:0009611//response to wounding;GO:0009808//lignin metabolic process;GO:0040007//growth;GO:0009416//response to light stimulus;GO:0055114//oxidation-reduction process;GO:0080167//response to karrikin	GO:0016710//trans-cinnamate 4-monooxygenase activity;GO:0009055//electron carrier activity;GO:0005506//iron ion binding;GO:0020037//heme binding	GO:0009505//plant-type cell wall;GO:0005886//plasma membrane;GO:0005783//endoplasmic reticulum
C4H	CYP73A	CL2380.Contig1_All	2121	73A	753	21.4437	1654	49.4494	1.2054	2.56e-85	Up	1606	54.0462	1.33364	2.8e-103	Up	gi|10442761|gb|AAG17469.1|AF123610_8	959.1	0	cytochrome P450 [Triticum aestivum]	gi|10442760|gb|AF123608.1|AF123608	2066	0	Triticum aestivum clone CYP73-TA cytochrome P450 mRNA, complete cds	sp|Q42797|TCMO_SOYBN	786	0	Trans-cinnamate 4-monooxygenase OS=Glycine max GN=CYP73A11 PE=2 SV=1	alr1450	109	2e-23	COG2124	Cytochrome P450	K00487	0	940	bdi:100833073	trans-cinnamate 4-monooxygenase [EC:1.14.13.11]	GO:0055114//oxidation-reduction process	GO:0009055//electron carrier activity;GO:0004497//monooxygenase activity;GO:0005506//iron ion binding;GO:0020037//heme binding;GO:0016705//oxidoreductase activity, acting on paired donors, with incorporation or reduction of molecular oxygen	GO:0016023//cytoplasmic membrane-bounded vesicle
F3'5'H	CYP75A	CL340.Contig1_All	338	92A	35	6.2546	18	3.3769	-0.889218	0.0544006	Down	30	6.3353	0.0184953	0.964148	#N/A	gi|354802086|gb|AER39773.1|	211.5	3e-54	CYP92A44-3 [Festuca rubra subsp. commutata]	gi|354802087|gb|JF682485.1|	440	1e-121	Festuca rubra subsp. commutata CYP92A44-4 mRNA, complete cds	sp|P48419|C75A3_PETHY	126	3e-30	Flavonoid 3',5'-hydroxylase 2 OS=Petunia hybrida GN=CYP75A3 PE=2 SV=1	SMc02579	54.7	4e-08	COG2124	Cytochrome P450	K13083	3e-30	127	vvi:100248071	cytochrome P450, family 75, subfamily A (flavonoid 3',5'-hydroxylase) [EC:1.14.13.88]	GO:0055114//oxidation-reduction process	GO:0009055//electron carrier activity;GO:0004497//monooxygenase activity;GO:0005506//iron ion binding;GO:0020037//heme binding;GO:0016705//oxidoreductase activity, acting on paired donors, with incorporation or reduction of molecular oxygen	GO:0016023//cytoplasmic membrane-bounded vesicle
F3'5'H	CYP75A	Unigene21195_All	395	75A	20	3.0583	30	4.816	0.655105	0.168118	#N/A	40	7.2281	1.24089	0.00397359	Up	gi|357119767|ref|XP_003561605.1|	226.1	1e-58	PREDICTED: flavonoid 3&apos;,5&apos;-hydroxylase-like [Brachypodium distachyon]	gi|242381879|emb|FP096865.1|	426	1e-117	Phyllostachys edulis cDNA clone: bphyem209i01, full insert sequence	sp|P48419|C75A3_PETHY	137	2e-33	Flavonoid 3',5'-hydroxylase 2 OS=Petunia hybrida GN=CYP75A3 PE=2 SV=1	--	--	--	--	--	K13083	5e-56	213	sbi:SORBI_01g034470	cytochrome P450, family 75, subfamily A (flavonoid 3',5'-hydroxylase) [EC:1.14.13.88]	GO:0055114//oxidation-reduction process	GO:0020037//heme binding;GO:0016705//oxidoreductase activity, acting on paired donors, with incorporation or reduction of molecular oxygen;GO:0004497//monooxygenase activity;GO:0005506//iron ion binding;GO:0009055//electron carrier activity	-
F3'5'H	CYP75A	Unigene3917_All	2171	76C	3807	105.918	5523	161.317	0.606957	1.04e-88	Up	10023	329.532	1.63747	0	Up	gi|326521492|dbj|BAK00322.1|	1000.7	0	predicted protein [Hordeum vulgare subsp. vulgare]	gi|241986519|dbj|AK333780.1|	1808	0	Triticum aestivum cDNA, clone: SET2_C14, cultivar: Chinese Spring	sp|O64638|C76C3_ARATH	343	2e-94	Cytochrome P450 76C3 OS=Arabidopsis thaliana GN=CYP76C3 PE=2 SV=2	BH0579	121	4e-27	COG2124	Cytochrome P450	K13083	3e-95	348	bdi:100832240	cytochrome P450, family 75, subfamily A (flavonoid 3',5'-hydroxylase) [EC:1.14.13.88]	GO:0055114//oxidation-reduction process	GO:0009055//electron carrier activity;GO:0004497//monooxygenase activity;GO:0005506//iron ion binding;GO:0020037//heme binding;GO:0016705//oxidoreductase activity, acting on paired donors, with incorporation or reduction of molecular oxygen	GO:0005886//plasma membrane;GO:0005618//cell wall;GO:0005739//mitochondrion
F3'5'H	CYP75A	Unigene22686_All	1103	75A	52	2.8476	84	4.8291	0.762008	0.00568055	Up	94	6.0829	1.09501	3.48e-05	Up	gi|326505052|dbj|BAK02913.1|	590.9	1e-167	predicted protein [Hordeum vulgare subsp. vulgare]	gi|242381879|emb|FP096865.1|	1251	0	Phyllostachys edulis cDNA clone: bphyem209i01, full insert sequence	sp|Q96418|C75A5_EUSER	400	7e-112	Flavonoid 3',5'-hydroxylase OS=Eustoma exaltatum subsp. russellianum GN=CYP75A5 PE=2 SV=1	alr1450	111	3e-24	COG2124	Cytochrome P450	K13083	3e-157	552	sbi:SORBI_01g034460	cytochrome P450, family 75, subfamily A (flavonoid 3',5'-hydroxylase) [EC:1.14.13.88]	GO:0055114//oxidation-reduction process	GO:0020037//heme binding;GO:0016705//oxidoreductase activity, acting on paired donors, with incorporation or reduction of molecular oxygen;GO:0004497//monooxygenase activity;GO:0005506//iron ion binding;GO:0009055//electron carrier activity	-
F3'5'H	CYP75A	Unigene27067_All	307	71A	37	7.2796	10	2.0655	-1.81737	0.00037592	Down	10	2.325	-1.64663	0.00198625	Down	gi|357160309|ref|XP_003578724.1|	176	1e-43	PREDICTED: cytochrome P450 71A9-like [Brachypodium distachyon]	gi|116632481|emb|CT832285.1|	206	1e-50	Oryza sativa (indica cultivar-group) cDNA clone:OSIGCSA043B11, full insert sequence	sp|A6YIH8|C7D55_HYOMU	82.8	4e-17	Premnaspirodiene oxygenase OS=Hyoscyamus muticus GN=CYP71D55 PE=1 SV=1	--	--	--	--	--	K13083	3e-16	81.3	vvi:100251607	cytochrome P450, family 75, subfamily A (flavonoid 3',5'-hydroxylase) [EC:1.14.13.88]	GO:0055114//oxidation-reduction process	GO:0016709//oxidoreductase activity, acting on paired donors, with incorporation or reduction of molecular oxygen, NAD(P)H as one donor, and incorporation of one atom of oxygen;GO:0020037//heme binding;GO:0005506//iron ion binding;GO:0009055//electron carrier activity	-
F3'H	CYP75B	CL7726.Contig1_All	1295	75B	284	13.2463	214	10.4788	-0.338116	0.0188545	#N/A	310	17.0865	0.367267	0.00588169	#N/A	gi|414592038|tpg|DAA42609.1|	616.7	2e-175	TPA: putative cytochrome P450 superfamily protein [Zea mays]	gi|238010423|gb|BT085894.1|	430	1e-117	Zea mays full-length cDNA clone ZM_BFc0078A16 mRNA, complete cds	sp|Q9SBQ9|F3PH_PETHY	275	5e-74	Flavonoid 3'-monooxygenase OS=Petunia hybrida GN=CYP75B2 PE=2 SV=1	alr1450	73.2	9e-13	COG2124	Cytochrome P450	K05280	4e-75	280	bdi:100840140	flavonoid 3'-monooxygenase [EC:1.14.13.21]	GO:0055114//oxidation-reduction process	GO:0020037//heme binding;GO:0016705//oxidoreductase activity, acting on paired donors, with incorporation or reduction of molecular oxygen;GO:0004497//monooxygenase activity;GO:0005506//iron ion binding;GO:0009055//electron carrier activity	-
F3'H	CYP75B	Unigene22472_All	478	92A	49	6.1918	49	6.5003	0.0701474	0.849819	#N/A	32	4.7784	-0.373831	0.377718	#N/A	gi|354802082|gb|AER39771.1|	253.1	1e-66	CYP92A44-1 [Festuca rubra subsp. commutata]	gi|354802081|gb|JF682482.1|	523	1e-146	Festuca rubra subsp. commutata CYP92A44-1 mRNA, complete cds	sp|Q50EK4|C75A1_PINTA	117	2e-27	Cytochrome P450 750A1 OS=Pinus taeda GN=CYP750A1 PE=2 SV=1	YGR189c	53.9	1e-07	COG2273	Beta-glucanase/Beta-glucan synthetase	K05280	1e-27	120	vvi:100232999	flavonoid 3'-monooxygenase [EC:1.14.13.21]	GO:0055114//oxidation-reduction process	GO:0009055//electron carrier activity;GO:0004497//monooxygenase activity;GO:0005506//iron ion binding;GO:0020037//heme binding;GO:0016705//oxidoreductase activity, acting on paired donors, with incorporation or reduction of molecular oxygen	GO:0016023//cytoplasmic membrane-bounded vesicle
F3'H	CYP75B	CL340.Contig4_All	672	71A	113	10.1568	65	6.1335	-0.727663	0.00257403	Down	132	14.0205	0.465092	0.0287595	#N/A	gi|125563880|gb|EAZ09260.1|	325.5	4e-88	hypothetical protein OsI_31533 [Oryza sativa Indica Group]	gi|115479382|ref|NM_001069820.1|	454	1e-125	Oryza sativa Japonica Group Os09g0441400 (Os09g0441400) mRNA, complete cds	sp|P24465|C71A1_PERAE	204	5e-53	Cytochrome P450 71A1 OS=Persea americana GN=CYP71A1 PE=1 SV=2	AGc2890	91.3	1e-18	COG2124	Cytochrome P450	K05280	1e-50	197	pop:POPTR_823742	flavonoid 3'-monooxygenase [EC:1.14.13.21]	GO:0055114//oxidation-reduction process	GO:0009055//electron carrier activity;GO:0004497//monooxygenase activity;GO:0005506//iron ion binding;GO:0020037//heme binding;GO:0016705//oxidoreductase activity, acting on paired donors, with incorporation or reduction of molecular oxygen	GO:0016023//cytoplasmic membrane-bounded vesicle
F3'H	CYP75B	CL1031.Contig1_All	869	750A	1773	123.235	4291	313.116	1.34528	1.16e-261	Up	3842	315.572	1.35655	4.36e-253	Up	gi|125563879|gb|EAZ09259.1|	419.1	4e-116	hypothetical protein OsI_31532 [Oryza sativa Indica Group]	gi|115479382|ref|NM_001069820.1|	527	1e-147	Oryza sativa Japonica Group Os09g0441400 (Os09g0441400) mRNA, complete cds	sp|Q50EK4|C75A1_PINTA	207	5e-54	Cytochrome P450 750A1 OS=Pinus taeda GN=CYP750A1 PE=2 SV=1	--	--	--	--	--	K05280	8e-54	208	vvi:100263810	flavonoid 3'-monooxygenase [EC:1.14.13.21]	GO:0055114//oxidation-reduction process	GO:0009055//electron carrier activity;GO:0004497//monooxygenase activity;GO:0005506//iron ion binding;GO:0020037//heme binding;GO:0016705//oxidoreductase activity, acting on paired donors, with incorporation or reduction of molecular oxygen	GO:0016023//cytoplasmic membrane-bounded vesicle
F6H	CYP71D	Unigene11331_All	337	71A	18	3.2262	13	2.4461	-0.399352	0.53949	#N/A	21	4.4478	0.463256	0.4364	#N/A	gi|223006906|gb|ACM69385.1|	183	1e-45	putative ferulate 5-hydroxylase [Phyllostachys praecox]	gi|242387929|emb|FP099756.1|	196	1e-47	Phyllostachys edulis cDNA clone: bphyem212a19, full insert sequence	sp|P24465|C71A1_PERAE	130	2e-31	Cytochrome P450 71A1 OS=Persea americana GN=CYP71A1 PE=1 SV=2	CC2997	63.9	7e-11	COG2124	Cytochrome P450	K13267	4e-27	117	gmx:100814284	cytochrome P450, family 71, subfamily D, polypeptide 9 (flavonoid 6-hydroxylase) [EC:1.14.13.-]	GO:0055114//oxidation-reduction process	GO:0009055//electron carrier activity;GO:0004497//monooxygenase activity;GO:0005506//iron ion binding;GO:0020037//heme binding;GO:0016705//oxidoreductase activity, acting on paired donors, with incorporation or reduction of molecular oxygen	GO:0016023//cytoplasmic membrane-bounded vesicle
F6H	CYP71D	CL9230.Contig3_All	716	71D	60	5.0616	65	5.7566	0.185623	0.555516	#N/A	39	3.8879	-0.380602	0.308094	#N/A	gi|326524954|dbj|BAK04413.1|	379.8	2e-104	predicted protein [Hordeum vulgare subsp. vulgare]	gi|357138915|ref|XM_003570984.1|	363	2e-97	PREDICTED: Brachypodium distachyon premnaspirodiene oxygenase-like (LOC100838001), mRNA	sp|A6YIH8|C7D55_HYOMU	189	1e-48	Premnaspirodiene oxygenase OS=Hyoscyamus muticus GN=CYP71D55 PE=1 SV=1	DR2133	48.9	8e-06	COG4372	Uncharacterized protein conserved in bacteria with the myosin-like domain	K13267	2e-44	176	gmx:100814284	cytochrome P450, family 71, subfamily D, polypeptide 9 (flavonoid 6-hydroxylase) [EC:1.14.13.-]	GO:0055114//oxidation-reduction process	GO:0020037//heme binding;GO:0016705//oxidoreductase activity, acting on paired donors, with incorporation or reduction of molecular oxygen;GO:0004497//monooxygenase activity;GO:0005506//iron ion binding;GO:0009055//electron carrier activity	-
F6H	CYP71D	CL4020.Contig2_All	1753	71D	394	13.5756	53	1.9172	-2.82394	1.16e-60	Down	3659	148.984	3.45607	0	Up	gi|326487404|dbj|BAJ89686.1|	804.3	0	predicted protein [Hordeum vulgare subsp. vulgare]	gi|241985405|dbj|AK332665.1|	597	1e-167	Triticum aestivum cDNA, clone: WT004_I23, cultivar: Chinese Spring	sp|A6YIH8|C7D55_HYOMU	452	2e-127	Premnaspirodiene oxygenase OS=Hyoscyamus muticus GN=CYP71D55 PE=1 SV=1	BH0579	102	2e-21	COG2124	Cytochrome P450	K13267	7e-107	386	gmx:100814284	cytochrome P450, family 71, subfamily D, polypeptide 9 (flavonoid 6-hydroxylase) [EC:1.14.13.-]	GO:0055114//oxidation-reduction process	GO:0020037//heme binding;GO:0016705//oxidoreductase activity, acting on paired donors, with incorporation or reduction of molecular oxygen;GO:0004497//monooxygenase activity;GO:0005506//iron ion binding;GO:0009055//electron carrier activity	-
F6H	CYP71D	Unigene23079_All	862	71D	51	3.5736	41	3.0161	-0.244694	0.504878	#N/A	8	0.6624	-2.4316	1.06e-06	Down	gi|242093692|ref|XP_002437336.1|	321.6	1e-86	hypothetical protein SORBIDRAFT_10g025160 [Sorghum bicolor] >gi|241915559|gb|EER88703.1| hypothetical protein SORBIDRAFT_10g025160 [Sorghum bicolor]	gi|156765808|dbj|AK289193.1|	159	6e-36	Oryza sativa Japonica Group cDNA, clone: J100041A07, full insert sequence	sp|Q94FM7|C71DK_TOBAC	206	1e-53	5-epiaristolochene 1,3-dihydroxylase OS=Nicotiana tabacum GN=CYP71D20 PE=1 SV=2	--	--	--	--	--	K13267	7e-50	195	gmx:100814284	cytochrome P450, family 71, subfamily D, polypeptide 9 (flavonoid 6-hydroxylase) [EC:1.14.13.-]	-	GO:0046872//metal ion binding;GO:0016491//oxidoreductase activity	-
F6H	CYP71D	CL4020.Contig3_All	1854	71D	410	13.3574	8	0.2736	-5.60943	2.75e-104	Down	94	3.6189	-1.88402	4.36e-36	Down	gi|13661754|gb|AAK38084.1|	985.7	0	putative cytochrome P450 [Lolium rigidum]	gi|241985405|dbj|AK332665.1|	1461	0	Triticum aestivum cDNA, clone: WT004_I23, cultivar: Chinese Spring	sp|A6YIH8|C7D55_HYOMU	487	8e-138	Premnaspirodiene oxygenase OS=Hyoscyamus muticus GN=CYP71D55 PE=1 SV=1	BH0579	103	1e-21	COG2124	Cytochrome P450	K13267	8e-109	392	gmx:100814284	cytochrome P450, family 71, subfamily D, polypeptide 9 (flavonoid 6-hydroxylase) [EC:1.14.13.-]	GO:0055114//oxidation-reduction process	GO:0009055//electron carrier activity;GO:0004497//monooxygenase activity;GO:0005506//iron ion binding;GO:0020037//heme binding;GO:0016705//oxidoreductase activity, acting on paired donors, with incorporation or reduction of molecular oxygen	GO:0016023//cytoplasmic membrane-bounded vesicle
F6H	CYP71D	CL3026.Contig2_All	1325	71D	731	33.3233	55	2.6322	-3.66219	4.57e-143	Down	101	5.4408	-2.61464	2.2e-95	Down	gi|413954662|gb|AFW87311.1|	542	8e-153	putative cytochrome P450 superfamily protein [Zea mays]	gi|156765808|dbj|AK289193.1|	325	7e-86	Oryza sativa Japonica Group cDNA, clone: J100041A07, full insert sequence	sp|A6YIH8|C7D55_HYOMU	335	4e-92	Premnaspirodiene oxygenase OS=Hyoscyamus muticus GN=CYP71D55 PE=1 SV=1	CC2997	78.6	2e-14	COG2124	Cytochrome P450	K13267	5e-80	296	gmx:100814284	cytochrome P450, family 71, subfamily D, polypeptide 9 (flavonoid 6-hydroxylase) [EC:1.14.13.-]	GO:0055114//oxidation-reduction process	GO:0009055//electron carrier activity;GO:0004497//monooxygenase activity;GO:0005506//iron ion binding;GO:0020037//heme binding;GO:0016705//oxidoreductase activity, acting on paired donors, with incorporation or reduction of molecular oxygen	GO:0016023//cytoplasmic membrane-bounded vesicle
	CYP93A	Unigene28939_All	325	71Y	18	3.3453	12	2.3413	-0.514826	0.427765	#N/A	11	2.4158	-0.469635	0.533703	#N/A	gi|326490377|dbj|BAJ84852.1|	128.3	3e-29	predicted protein [Hordeum vulgare subsp. vulgare]	gi|195616061|gb|EU957743.1|	73.8	1e-10	Zea mays clone 1613544 cytochrome P450 CYP71Y10 mRNA, complete cds	sp|Q9XHE8|C71DI_MENSP	84	2e-17	Cytochrome P450 71D18 OS=Mentha spicata GN=CYP71D18 PE=1 SV=1	--	--	--	--	--	K13261	2e-15	79	gmx:100776878	cytochrome P450, family 93, subfamily A, polypeptide 1 (3,9-dihydroxypterocarpan 6a-monooxygenase) [EC:1.14.13.28]	-	GO:0046872//metal ion binding;GO:0016491//oxidoreductase activity	-
	CYP93A	Unigene3753_All	388	93A	13	2.0238	21	3.4321	0.762025	0.191773	#N/A	30	5.5189	1.44731	0.00520122	Up	gi|326515546|dbj|BAK07019.1|	236.1	1e-61	predicted protein [Hordeum vulgare subsp. vulgare]	gi|241986306|dbj|AK333567.1|	482	1e-133	Triticum aestivum cDNA, clone: WT006_M19, cultivar: Chinese Spring	sp|O81973|C93A3_SOYBN	135	7e-33	Cytochrome P450 93A3 OS=Glycine max GN=CYP93A3 PE=2 SV=1	Rv3876	47	8e-06	COG0455	ATPases involved in chromosome partitioning	K13261	9e-31	129	gmx:100776878	cytochrome P450, family 93, subfamily A, polypeptide 1 (3,9-dihydroxypterocarpan 6a-monooxygenase) [EC:1.14.13.28]	GO:0055114//oxidation-reduction process	GO:0020037//heme binding;GO:0016705//oxidoreductase activity, acting on paired donors, with incorporation or reduction of molecular oxygen;GO:0004497//monooxygenase activity;GO:0005506//iron ion binding;GO:0009055//electron carrier activity	-
	CYP93A	Unigene2611_All	4723	93A	826	10.5635	1234	16.5677	0.649285	6.45e-23	Up	1150	17.3796	0.718307	7.1e-27	Up	gi|357161761|ref|XP_003579196.1|	1823.9	0	PREDICTED: MATH domain-containing protein At5g43560-like [Brachypodium distachyon]	gi|357161760|ref|XM_003579148.1|	3029	0	PREDICTED: Brachypodium distachyon MATH domain-containing protein At5g43560-like (LOC100836292), mRNA	sp|Q8RY18|Y5436_ARATH	762	0	MATH domain-containing protein At5g43560 OS=Arabidopsis thaliana GN=At5g43560 PE=1 SV=1	AGc2890	110	3e-23	COG2124	Cytochrome P450	K13261	2e-75	283	gmx:100776878	cytochrome P450, family 93, subfamily A, polypeptide 1 (3,9-dihydroxypterocarpan 6a-monooxygenase) [EC:1.14.13.28]	-	-	-
	CYP93A	Unigene25704_All	373	93A	23	3.7245	8	1.36	-1.45344	0.0205009	Down	0	0	-11.8628	4.62e-06	Down	gi|242047488|ref|XP_002461490.1|	151	5e-36	hypothetical protein SORBIDRAFT_02g003470 [Sorghum bicolor] >gi|241924867|gb|EER98011.1| hypothetical protein SORBIDRAFT_02g003470 [Sorghum bicolor]	gi|238010423|gb|BT085894.1|	81.8	5e-13	Zea mays full-length cDNA clone ZM_BFc0078A16 mRNA, complete cds	sp|Q42799|C93A2_SOYBN	105	7e-24	Cytochrome P450 93A2 OS=Glycine max GN=CYP93A2 PE=2 SV=1	Rv0764c	52.8	2e-07	COG2124	Cytochrome P450	K13261	2e-22	101	gmx:100776878	cytochrome P450, family 93, subfamily A, polypeptide 1 (3,9-dihydroxypterocarpan 6a-monooxygenase) [EC:1.14.13.28]	-	GO:0046872//metal ion binding;GO:0016491//oxidoreductase activity	GO:0016023//cytoplasmic membrane-bounded vesicle
	CYP93A	Unigene25639_All	325	92A	36	6.6906	5	0.9756	-2.77777	4.22e-06	Down	0	0	-12.7079	2.32e-09	Down	gi|354802088|gb|AER39774.1|	186	1e-46	CYP92A44-4 [Festuca rubra subsp. commutata]	gi|226502603|ref|NM_001154100.1|	327	4e-87	Zea mays flavonoid 3-monooxygenase (LOC100281181), mRNA >gi|195612261|gb|EU955843.1| Zea mays clone 1548596 flavonoid 3-monooxygenase mRNA, complete cds	sp|O81973|C93A3_SOYBN	97.8	1e-21	Cytochrome P450 93A3 OS=Glycine max GN=CYP93A3 PE=2 SV=1	--	--	--	--	--	K13261	1e-20	96.3	gmx:100776878	cytochrome P450, family 93, subfamily A, polypeptide 1 (3,9-dihydroxypterocarpan 6a-monooxygenase) [EC:1.14.13.28]	GO:0055114//oxidation-reduction process	GO:0020037//heme binding;GO:0016705//oxidoreductase activity, acting on paired donors, with incorporation or reduction of molecular oxygen;GO:0004497//monooxygenase activity;GO:0005506//iron ion binding;GO:0009055//electron carrier activity	-

## Sheet: TfP450s
B: Expression of Phenylalanine Metabolism Involved P450 transcripts in Tall Fescue
Abbreviation	CYP class	geneID	geneLength	Subfamily	TCK_rawfragments	TCK_FPKM	THEAT_rawfragments	THEAT_FPKM	HEAT-log2FC	HEAT-FDR	HEAT-diff	TCOLD_rawfragments	TCOLD_FPKM	COLD-log2FC	COLD-FRD	COLD-sig	Nr-ID	Nr-Score	Nr-Evalue	Nr-annotation	Nt-ID	Nt-Score	Nt-Evalue	Nt-annotation	Swissprot-ID	Swissprot-Score	Swissprot-Evalue	Swissprot-annotation	COG-Protein-or-Domain	COG-Score	COG-Evalue	COG-ID	COG-Function-Description	KO_id	KEGG-Evalue	KEGG-Score	KEGG-Gene	ko_definition	GO-BiologicalProcess	GO-MolecularFunction	GO-CellularComponent
C3'H	CYP98A	CL11730.Contig1_All	1888	98A	621	19.9679	2083	70.2179	1.81416	1.04e-196	Up	2206	70.8084	1.82624	5.52e-204	Up	gi|40641242|emb|CAE47491.1|	919.5	0	cytochrome P450 [Triticum aestivum]	gi|40641241|emb|AJ583532.1|	1770	0	Triticum aestivum mRNA for cytochrome P450 (CYP98A12 gene)	sp|O48956|C98A1_SORBI	830	0	Cytochrome P450 98A1 OS=Sorghum bicolor GN=CYP98A1 PE=2 SV=1	all1361	126	1e-28	COG2124	Cytochrome P450	K09754	0	847	zma:100191539	coumaroylquinate(coumaroylshikimate) 3'-monooxygenase [EC:1.14.13.36]	GO:0008216//spermidine metabolic process;GO:0055114//oxidation-reduction process	GO:0020037//heme binding;GO:0005506//iron ion binding;GO:0009055//electron carrier activity;GO:0016711//flavonoid 3'-monooxygenase activity	-
C3'H	CYP98A	Unigene9550_All	784	98A	87	6.7367	80	6.4943	-0.052868	0.855712	#N/A	112	8.6573	0.361875	0.170161	#N/A	gi|357133170|ref|XP_003568200.1|	496.5	1e-139	PREDICTED: cytochrome P450 98A1-like [Brachypodium distachyon]	gi|241986118|dbj|AK333379.1|	1128	0	Triticum aestivum cDNA, clone: WT006_F07, cultivar: Chinese Spring	sp|O48956|C98A1_SORBI	479	6e-136	Cytochrome P450 98A1 OS=Sorghum bicolor GN=CYP98A1 PE=2 SV=1	alr1450	73.9	3e-13	COG2124	Cytochrome P450	K09754	2e-140	496	bdi:100835531	coumaroylquinate(coumaroylshikimate) 3'-monooxygenase [EC:1.14.13.36]	GO:0008216//spermidine metabolic process;GO:0055114//oxidation-reduction process	GO:0020037//heme binding;GO:0016705//oxidoreductase activity, acting on paired donors, with incorporation or reduction of molecular oxygen;GO:0004497//monooxygenase activity;GO:0005506//iron ion binding;GO:0009055//electron carrier activity	-
C3'H	CYP98A	CL14518.Contig1_All	710	92C	186	15.9037	248	22.2307	0.483191	0.00141782	#N/A	397	33.8855	1.09131	2.59e-17	Up	gi|414592038|tpg|DAA42609.1|	229.9	2e-59	TPA: putative cytochrome P450 superfamily protein [Zea mays]	gi|195612437|gb|EU955931.1|	238	6e-60	Zea mays clone 1553178 cytochrome P450 CYP92C5 mRNA, complete cds	sp|O48958|C71E1_SORBI	145	2e-35	4-hydroxyphenylacetaldehyde oxime monooxygenase OS=Sorghum bicolor GN=CYP71E1 PE=2 SV=1	PA3679	54.7	1e-07	COG2124	Cytochrome P450	K09754	3e-35	146	vvi:100263633	coumaroylquinate(coumaroylshikimate) 3'-monooxygenase [EC:1.14.13.36]	GO:0055114//oxidation-reduction process	GO:0009055//electron carrier activity;GO:0004497//monooxygenase activity;GO:0005506//iron ion binding;GO:0020037//heme binding;GO:0016705//oxidoreductase activity, acting on paired donors, with incorporation or reduction of molecular oxygen	GO:0016023//cytoplasmic membrane-bounded vesicle
C3'H	CYP98A	Unigene5855_All	566	76C	39	4.183	2	0.2249	-4.21718	6.28e-09	Down	35	3.7474	-0.158648	0.755839	#N/A	gi|357147796|ref|XP_003574489.1|	220.3	1e-56	PREDICTED: cytochrome P450 76C1-like [Brachypodium distachyon]	gi|297727470|ref|NM_001189170.1|	141	9e-31	Oryza sativa Japonica Group Os10g0351300 (Os10g0351300) mRNA, complete cds	sp|O48956|C98A1_SORBI	163	7e-41	Cytochrome P450 98A1 OS=Sorghum bicolor GN=CYP98A1 PE=2 SV=1	all3746	75.5	5e-14	COG2124	Cytochrome P450	K09754	2e-40	163	sbi:SORBI_09g024210	coumaroylquinate(coumaroylshikimate) 3'-monooxygenase [EC:1.14.13.36]	GO:0022900//electron transport chain	GO:0020037//heme binding;GO:0016705//oxidoreductase activity, acting on paired donors, with incorporation or reduction of molecular oxygen;GO:0004497//monooxygenase activity;GO:0005506//iron ion binding;GO:0009055//electron carrier activity	-
C3'H	CYP98A	CL11730.Contig2_All	441	98A	24	3.3038	45	6.4943	0.975048	0.0134793	Up	61	8.3825	1.34325	0.000321288	Up	gi|326521226|dbj|BAJ96816.1|	269.2	1e-71	predicted protein [Hordeum vulgare subsp. vulgare]	gi|241986118|dbj|AK333379.1|	640	0	Triticum aestivum cDNA, clone: WT006_F07, cultivar: Chinese Spring	sp|O48956|C98A1_SORBI	247	2e-66	Cytochrome P450 98A1 OS=Sorghum bicolor GN=CYP98A1 PE=2 SV=1	XF1267	55.5	3e-08	COG5297	Cellobiohydrolase A (1,4-beta-cellobiosidase A)	K09754	4e-71	264	bdi:100835531	coumaroylquinate(coumaroylshikimate) 3'-monooxygenase [EC:1.14.13.36]	GO:0008216//spermidine metabolic process;GO:0055114//oxidation-reduction process	GO:0020037//heme binding;GO:0016705//oxidoreductase activity, acting on paired donors, with incorporation or reduction of molecular oxygen;GO:0004497//monooxygenase activity;GO:0005506//iron ion binding;GO:0009055//electron carrier activity	-
C3'H	CYP98A	CL8578.Contig3_All	381	76A	73	11.6316	6	1.0023	-3.53666	2.55e-14	Down	77	12.2475	0.0744377	0.839789	#N/A	gi|414885645|tpg|DAA61659.1|	230.7	5e-60	TPA: putative cytochrome P450 superfamily protein [Zea mays]	gi|115479382|ref|NM_001069820.1|	226	1e-56	Oryza sativa Japonica Group Os09g0441400 (Os09g0441400) mRNA, complete cds	sp|P37121|C76A1_SOLME	154	1e-38	Cytochrome P450 76A1 (Fragment) OS=Solanum melongena GN=CYP76A1 PE=2 SV=1	alr4833	83.6	8e-17	COG2124	Cytochrome P450	K09754	3e-39	157	zma:100191539	coumaroylquinate(coumaroylshikimate) 3'-monooxygenase [EC:1.14.13.36]	GO:0055114//oxidation-reduction process	GO:0020037//heme binding;GO:0016705//oxidoreductase activity, acting on paired donors, with incorporation or reduction of molecular oxygen;GO:0004497//monooxygenase activity;GO:0005506//iron ion binding;GO:0009055//electron carrier activity	-
C3'H	CYP98A	Unigene27943_All	316	98A	44	8.4529	48	9.6675	0.193696	0.601617	#N/A	82	15.7256	0.895597	0.00332096	Up	gi|5915857|sp|O48956.1|C98A1_SORBI	131	5e-30	RecName: Full=Cytochrome P450 98A1 >gi|2766448|gb|AAC39316.1| cytochrome P450 CYP98A1 [Sorghum bicolor]	gi|242386331|emb|FP098936.1|	297	3e-78	Phyllostachys edulis cDNA clone: bphyem208a04, full insert sequence	sp|O48956|C98A1_SORBI	130	1e-31	Cytochrome P450 98A1 OS=Sorghum bicolor GN=CYP98A1 PE=2 SV=1	--	--	--	--	--	K09754	4e-31	130	sbi:SORBI_09g024210	coumaroylquinate(coumaroylshikimate) 3'-monooxygenase [EC:1.14.13.36]	GO:0008216//spermidine metabolic process;GO:0055114//oxidation-reduction process	GO:0020037//heme binding;GO:0016705//oxidoreductase activity, acting on paired donors, with incorporation or reduction of molecular oxygen;GO:0004497//monooxygenase activity;GO:0005506//iron ion binding;GO:0009055//electron carrier activity	-
C3'H	CYP98A	Unigene20450_All	302	92A	30	6.0305	8	1.6859	-1.83876	0.00138353	Down	7	1.4047	-2.10202	0.000649346	Down	gi|354802084|gb|AER39772.1|	176.4	1e-43	CYP92A44-2 [Festuca rubra subsp. commutata]	gi|354802087|gb|JF682485.1|	373	1e-101	Festuca rubra subsp. commutata CYP92A44-4 mRNA, complete cds	sp|O48956|C98A1_SORBI	53.1	4e-08	Cytochrome P450 98A1 OS=Sorghum bicolor GN=CYP98A1 PE=2 SV=1	--	--	--	--	--	K09754	2e-09	58.5	zma:100191539	coumaroylquinate(coumaroylshikimate) 3'-monooxygenase [EC:1.14.13.36]	GO:0055114//oxidation-reduction process	GO:0020037//heme binding;GO:0016705//oxidoreductase activity, acting on paired donors, with incorporation or reduction of molecular oxygen;GO:0004497//monooxygenase activity;GO:0005506//iron ion binding;GO:0009055//electron carrier activity	-
C4H	CYP73A	CL6465.Contig1_All	2212		306	8.3981	499	14.3574	0.77366	5.72e-13	Up	992	27.1774	1.69427	8.96e-83	Up	gi|10442761|gb|AAG17469.1|AF123610_8	954.9	0	cytochrome P450 [Triticum aestivum]	gi|10442760|gb|AF123608.1|AF123608	2121	0	Triticum aestivum clone CYP73-TA cytochrome P450 mRNA, complete cds	sp|P48522|TCMO_CATRO	789	0	Trans-cinnamate 4-monooxygenase OS=Catharanthus roseus GN=CYP73A4 PE=2 SV=1	alr1450	107	7e-23	COG2124	Cytochrome P450	K00487	0	942	bdi:100833073	trans-cinnamate 4-monooxygenase [EC:1.14.13.11]	GO:0055114//oxidation-reduction process	GO:0009055//electron carrier activity;GO:0004497//monooxygenase activity;GO:0005506//iron ion binding;GO:0020037//heme binding;GO:0016705//oxidoreductase activity, acting on paired donors, with incorporation or reduction of molecular oxygen	GO:0016023//cytoplasmic membrane-bounded vesicle
C4H	CYP73A	Unigene8997_All	2169	73A	124	3.4706	273	8.0106	1.20673	1.01e-14	Up	143	3.9954	0.203155	0.402721	#N/A	gi|326500908|dbj|BAJ95120.1|	876.3	0	predicted protein [Hordeum vulgare subsp. vulgare]	gi|151419190|dbj|AK250541.1|	1546	0	Hordeum vulgare subsp. vulgare cDNA clone: FLbaf84a06, mRNA sequence	sp|P48522|TCMO_CATRO	850	0	Trans-cinnamate 4-monooxygenase OS=Catharanthus roseus GN=CYP73A4 PE=2 SV=1	alr1450	110	1e-23	COG2124	Cytochrome P450	K00487	0	872	bdi:100839986	trans-cinnamate 4-monooxygenase [EC:1.14.13.11]	GO:0009555//pollen development;GO:0009611//response to wounding;GO:0009808//lignin metabolic process;GO:0040007//growth;GO:0009416//response to light stimulus;GO:0055114//oxidation-reduction process;GO:0080167//response to karrikin	GO:0016710//trans-cinnamate 4-monooxygenase activity;GO:0009055//electron carrier activity;GO:0005506//iron ion binding;GO:0020037//heme binding	GO:0009505//plant-type cell wall;GO:0005886//plasma membrane;GO:0005783//endoplasmic reticulum
C4H	CYP73A	Unigene8996_All	2130		169	4.8167	251	7.4999	0.638826	2.75e-05	Up	801	22.7895	2.24225	5.52e-97	Up	gi|10442761|gb|AAG17469.1|AF123610_8	925.2	0	cytochrome P450 [Triticum aestivum]	gi|10442760|gb|AF123608.1|AF123608	1919	0	Triticum aestivum clone CYP73-TA cytochrome P450 mRNA, complete cds	sp|Q42797|TCMO_SOYBN	791	0	Trans-cinnamate 4-monooxygenase OS=Glycine max GN=CYP73A11 PE=2 SV=1	alr1450	107	6e-23	COG2124	Cytochrome P450	K00487	0	908	bdi:100833073	trans-cinnamate 4-monooxygenase [EC:1.14.13.11]	GO:0055114//oxidation-reduction process	GO:0009055//electron carrier activity;GO:0004497//monooxygenase activity;GO:0005506//iron ion binding;GO:0020037//heme binding;GO:0016705//oxidoreductase activity, acting on paired donors, with incorporation or reduction of molecular oxygen	GO:0016023//cytoplasmic membrane-bounded vesicle
C4H	CYP73A	Unigene1215_All	1752	73A	72	2.4948	366	13.2956	2.41395	2.59e-50	Up	216	7.4714	1.58245	1.06e-16	Up	gi|326500908|dbj|BAJ95120.1|	963	0	predicted protein [Hordeum vulgare subsp. vulgare]	gi|151419190|dbj|AK250541.1|	2252	0	Hordeum vulgare subsp. vulgare cDNA clone: FLbaf84a06, mRNA sequence	sp|P48522|TCMO_CATRO	867	0	Trans-cinnamate 4-monooxygenase OS=Catharanthus roseus GN=CYP73A4 PE=2 SV=1	alr1450	108	3e-23	COG2124	Cytochrome P450	K00487	0	953	bdi:100839986	trans-cinnamate 4-monooxygenase [EC:1.14.13.11]	GO:0009555//pollen development;GO:0009611//response to wounding;GO:0009808//lignin metabolic process;GO:0040007//growth;GO:0009416//response to light stimulus;GO:0055114//oxidation-reduction process;GO:0080167//response to karrikin	GO:0016710//trans-cinnamate 4-monooxygenase activity;GO:0009055//electron carrier activity;GO:0005506//iron ion binding;GO:0020037//heme binding	GO:0009505//plant-type cell wall;GO:0005886//plasma membrane;GO:0005783//endoplasmic reticulum
C4H	CYP73A	Unigene48945_All	1739	73A	87	3.0371	541	19.7997	2.70471	2.49e-84	Up	620	21.606	2.83067	4.16e-98	Up	gi|326500908|dbj|BAJ95120.1|	973.8	0	predicted protein [Hordeum vulgare subsp. vulgare]	gi|151419190|dbj|AK250541.1|	2337	0	Hordeum vulgare subsp. vulgare cDNA clone: FLbaf84a06, mRNA sequence	sp|P48522|TCMO_CATRO	877	0	Trans-cinnamate 4-monooxygenase OS=Catharanthus roseus GN=CYP73A4 PE=2 SV=1	alr1450	108	4e-23	COG2124	Cytochrome P450	K00487	0	964	bdi:100839986	trans-cinnamate 4-monooxygenase [EC:1.14.13.11]	GO:0009555//pollen development;GO:0009611//response to wounding;GO:0009808//lignin metabolic process;GO:0040007//growth;GO:0009416//response to light stimulus;GO:0055114//oxidation-reduction process;GO:0080167//response to karrikin	GO:0016710//trans-cinnamate 4-monooxygenase activity;GO:0009055//electron carrier activity;GO:0005506//iron ion binding;GO:0020037//heme binding	GO:0009505//plant-type cell wall;GO:0005886//plasma membrane;GO:0005783//endoplasmic reticulum
F3'5'H	CYP75A	Unigene15705_All	1200	75A	99	5.0084	95	5.0385	0.00864451	0.970079	#N/A	297	14.9988	1.58243	8.9e-23	Up	gi|326505052|dbj|BAK02913.1|	606.7	2e-172	predicted protein [Hordeum vulgare subsp. vulgare]	gi|242381879|emb|FP096865.1|	1294	0	Phyllostachys edulis cDNA clone: bphyem209i01, full insert sequence	sp|Q96418|C75A5_EUSER	412	3e-115	Flavonoid 3',5'-hydroxylase OS=Eustoma exaltatum subsp. russellianum GN=CYP75A5 PE=2 SV=1	alr1450	111	3e-24	COG2124	Cytochrome P450	K13083	2e-161	566	sbi:SORBI_01g034460	cytochrome P450, family 75, subfamily A (flavonoid 3',5'-hydroxylase) [EC:1.14.13.88]	GO:0055114//oxidation-reduction process	GO:0020037//heme binding;GO:0016705//oxidoreductase activity, acting on paired donors, with incorporation or reduction of molecular oxygen;GO:0004497//monooxygenase activity;GO:0005506//iron ion binding;GO:0009055//electron carrier activity	-
F3'5'H	CYP75A	Unigene52136_All	746	75A	9	0.7324	2	0.1706	-2.10201	0.0779268	#N/A	154	12.5102	4.09433	7.06e-34	Up	gi|326519923|dbj|BAK03886.1|	367.1	1e-100	predicted protein [Hordeum vulgare subsp. vulgare]	gi|357131933|ref|XM_003567540.1|	450	1e-123	PREDICTED: Brachypodium distachyon flavonoid 3',5'-hydroxylase-like (LOC100832240), mRNA	sp|O04773|C75A6_CAMME	293	5e-80	Flavonoid 3',5'-hydroxylase OS=Campanula medium GN=CYP75A6 PE=2 SV=1	all1361	93.6	3e-19	COG2124	Cytochrome P450	K13083	3e-100	362	bdi:100832240	cytochrome P450, family 75, subfamily A (flavonoid 3',5'-hydroxylase) [EC:1.14.13.88]	GO:0055114//oxidation-reduction process	GO:0020037//heme binding;GO:0016705//oxidoreductase activity, acting on paired donors, with incorporation or reduction of molecular oxygen;GO:0004497//monooxygenase activity;GO:0005506//iron ion binding;GO:0009055//electron carrier activity	-
F3'5'H	CYP75A	Unigene51922_All	630	75A	9	0.8672	2	0.202	-2.10201	0.0780005	#N/A	65	6.2525	2.85	1.12e-10	Up	gi|326519923|dbj|BAK03886.1|	249.2	3e-65	predicted protein [Hordeum vulgare subsp. vulgare]	gi|241987906|dbj|AK335163.1|	188	5e-45	Triticum aestivum cDNA, clone: WT012_D13, cultivar: Chinese Spring	sp|O04773|C75A6_CAMME	146	1e-35	Flavonoid 3',5'-hydroxylase OS=Campanula medium GN=CYP75A6 PE=2 SV=1	Rv2839c	64.7	1e-10	COG0532	Translation initiation factor 2 (IF-2; GTPase)	K13083	1e-63	240	bdi:100832240	cytochrome P450, family 75, subfamily A (flavonoid 3',5'-hydroxylase) [EC:1.14.13.88]	-	GO:0016491//oxidoreductase activity;GO:0005488//binding	-
F3'5'H	CYP75A	Unigene7978_All	569	75A	17	1.8138	49	5.4808	1.59537	0.0001035	Up	83	8.8399	2.28501	1.15e-10	Up	gi|357119767|ref|XP_003561605.1|	281.2	6e-75	PREDICTED: flavonoid 3&apos;,5&apos;-hydroxylase-like [Brachypodium distachyon]	gi|242381879|emb|FP096865.1|	573	1e-161	Phyllostachys edulis cDNA clone: bphyem209i01, full insert sequence	sp|P48419|C75A3_PETHY	174	4e-44	Flavonoid 3',5'-hydroxylase 2 OS=Petunia hybrida GN=CYP75A3 PE=2 SV=1	Cgl1939	50.1	2e-06	COG0532	Translation initiation factor 2 (IF-2; GTPase)	K13083	6e-73	271	sbi:SORBI_01g034470	cytochrome P450, family 75, subfamily A (flavonoid 3',5'-hydroxylase) [EC:1.14.13.88]	GO:0055114//oxidation-reduction process	GO:0020037//heme binding;GO:0016705//oxidoreductase activity, acting on paired donors, with incorporation or reduction of molecular oxygen;GO:0004497//monooxygenase activity;GO:0005506//iron ion binding;GO:0009055//electron carrier activity	-
F3'5'H	CYP75A	Unigene51923_All	375	75A	2	0.3238	1	0.1697	-0.932116	0.725909	#N/A	36	5.8177	4.16727	3.26e-08	Up	gi|326519923|dbj|BAK03886.1|	195.3	2e-49	predicted protein [Hordeum vulgare subsp. vulgare]	gi|241987906|dbj|AK335163.1|	188	3e-45	Triticum aestivum cDNA, clone: WT012_D13, cultivar: Chinese Spring	sp|O04773|C75A6_CAMME	114	1e-26	Flavonoid 3',5'-hydroxylase OS=Campanula medium GN=CYP75A6 PE=2 SV=1	--	--	--	--	--	K13083	2e-48	187	bdi:100832240	cytochrome P450, family 75, subfamily A (flavonoid 3',5'-hydroxylase) [EC:1.14.13.88]	GO:0055114//oxidation-reduction process	GO:0020037//heme binding;GO:0016705//oxidoreductase activity, acting on paired donors, with incorporation or reduction of molecular oxygen;GO:0004497//monooxygenase activity;GO:0005506//iron ion binding;GO:0009055//electron carrier activity	-
F3'H	CYP75B	CL6850.Contig1_All	2368	76B	251	6.4348	400	10.7507	0.740463	7.18e-10	Up	426	10.9021	0.760639	2.21e-10	Up	gi|326521492|dbj|BAK00322.1|	1003	0	predicted protein [Hordeum vulgare subsp. vulgare]	gi|241986519|dbj|AK333780.1|	1719	0	Triticum aestivum cDNA, clone: SET2_C14, cultivar: Chinese Spring	sp|D1MI46|C76BA_SWEMU	344	1e-94	Geraniol 8-hydroxylase OS=Swertia mussotii GN=CYP76B10 PE=1 SV=1	BH0579	119	2e-26	COG2124	Cytochrome P450	K05280	3e-95	348	sbi:SORBI_04g024730	flavonoid 3'-monooxygenase [EC:1.14.13.21]	GO:0055114//oxidation-reduction process	GO:0009055//electron carrier activity;GO:0004497//monooxygenase activity;GO:0005506//iron ion binding;GO:0020037//heme binding;GO:0016705//oxidoreductase activity, acting on paired donors, with incorporation or reduction of molecular oxygen	GO:0005886//plasma membrane;GO:0005618//cell wall;GO:0005739//mitochondrion
F3'H	CYP75B	CL6850.Contig2_All	2143	76B	788	22.3227	806	23.9372	0.100743	0.22893	#N/A	841	23.7824	0.0913828	0.348682	#N/A	gi|326521492|dbj|BAK00322.1|	1003	0	predicted protein [Hordeum vulgare subsp. vulgare]	gi|241986519|dbj|AK333780.1|	1707	0	Triticum aestivum cDNA, clone: SET2_C14, cultivar: Chinese Spring	sp|D1MI46|C76BA_SWEMU	344	1e-94	Geraniol 8-hydroxylase OS=Swertia mussotii GN=CYP76B10 PE=1 SV=1	BH0579	119	2e-26	COG2124	Cytochrome P450	K05280	3e-95	348	sbi:SORBI_04g024730	flavonoid 3'-monooxygenase [EC:1.14.13.21]	GO:0055114//oxidation-reduction process	GO:0009055//electron carrier activity;GO:0004497//monooxygenase activity;GO:0005506//iron ion binding;GO:0020037//heme binding;GO:0016705//oxidoreductase activity, acting on paired donors, with incorporation or reduction of molecular oxygen	GO:0005886//plasma membrane;GO:0005618//cell wall;GO:0005739//mitochondrion
F3'H	CYP75B	CL8578.Contig1_All	1808	71A	1627	54.63	449	15.8055	-1.78927	1.41e-142	Down	2411	80.8128	0.56489	2.53e-33	#N/A	gi|125563879|gb|EAZ09259.1|	861.7	0	hypothetical protein OsI_31532 [Oryza sativa Indica Group]	gi|115479382|ref|NM_001069820.1|	1007	0	Oryza sativa Japonica Group Os09g0441400 (Os09g0441400) mRNA, complete cds	sp|P24465|C71A1_PERAE	423	2e-118	Cytochrome P450 71A1 OS=Persea americana GN=CYP71A1 PE=1 SV=2	all1361	120	6e-27	COG2124	Cytochrome P450	K05280	5e-118	423	pop:POPTR_823742	flavonoid 3'-monooxygenase [EC:1.14.13.21]	GO:0055114//oxidation-reduction process	GO:0009055//electron carrier activity;GO:0004497//monooxygenase activity;GO:0005506//iron ion binding;GO:0020037//heme binding;GO:0016705//oxidoreductase activity, acting on paired donors, with incorporation or reduction of molecular oxygen	GO:0016023//cytoplasmic membrane-bounded vesicle
F3'H	CYP75B	CL8578.Contig5_All	1754	92A	301	10.4179	67	2.4311	-2.09938	4.62e-33	Down	306	10.5724	0.0212384	0.910808	#N/A	gi|354802088|gb|AER39774.1|	880.6	0	CYP92A44-4 [Festuca rubra subsp. commutata]	gi|354802087|gb|JF682485.1|	1374	0	Festuca rubra subsp. commutata CYP92A44-4 mRNA, complete cds	sp|P24465|C71A1_PERAE	423	2e-118	Cytochrome P450 71A1 OS=Persea americana GN=CYP71A1 PE=1 SV=2	BH0579	127	8e-29	COG2124	Cytochrome P450	K05280	5e-120	429	vvi:100263810	flavonoid 3'-monooxygenase [EC:1.14.13.21]	GO:0055114//oxidation-reduction process	GO:0009055//electron carrier activity;GO:0004497//monooxygenase activity;GO:0005506//iron ion binding;GO:0020037//heme binding;GO:0016705//oxidoreductase activity, acting on paired donors, with incorporation or reduction of molecular oxygen	GO:0016023//cytoplasmic membrane-bounded vesicle
F3'H	CYP75B	Unigene15292_All	1320	75B	471	21.6615	507	24.4452	0.174418	0.0951303	#N/A	836	38.3808	0.825252	1.06e-22	Up	gi|414592038|tpg|DAA42609.1|	590.1	2e-167	TPA: putative cytochrome P450 superfamily protein [Zea mays]	gi|238010423|gb|BT085894.1|	440	1e-120	Zea mays full-length cDNA clone ZM_BFc0078A16 mRNA, complete cds	sp|Q9SBQ9|F3PH_PETHY	262	3e-70	Flavonoid 3'-monooxygenase OS=Petunia hybrida GN=CYP75B2 PE=2 SV=1	Rv0764c	68.2	3e-11	COG2124	Cytochrome P450	K05280	3e-71	267	osa:4348304	flavonoid 3'-monooxygenase [EC:1.14.13.21]	-	GO:0046872//metal ion binding;GO:0016491//oxidoreductase activity	-
F3'H	CYP75B	CL8578.Contig4_All	511	92A	133	15.8006	28	3.4874	-2.17976	1.08e-15	Down	39	4.6251	-1.77242	3.02e-12	Down	gi|354802082|gb|AER39771.1|	282.3	2e-75	CYP92A44-1 [Festuca rubra subsp. commutata]	gi|354802081|gb|JF682482.1|	601	1e-169	Festuca rubra subsp. commutata CYP92A44-1 mRNA, complete cds	sp|Q50EK4|C75A1_PINTA	131	2e-31	Cytochrome P450 750A1 OS=Pinus taeda GN=CYP750A1 PE=2 SV=1	SPBC28F2.12	57.4	1e-08	COG0086	DNA-directed RNA polymerase, beta' subunit/160 kD subunit	K05280	4e-31	132	vvi:100232999	flavonoid 3'-monooxygenase [EC:1.14.13.21]	GO:0055114//oxidation-reduction process	GO:0009055//electron carrier activity;GO:0004497//monooxygenase activity;GO:0005506//iron ion binding;GO:0020037//heme binding;GO:0016705//oxidoreductase activity, acting on paired donors, with incorporation or reduction of molecular oxygen	GO:0016023//cytoplasmic membrane-bounded vesicle
F3'H	CYP75B	Unigene8971_All	478	92A	166	21.0825	16	2.1304	-3.30685	4.39e-30	Down	63	7.9872	-1.40028	6.19e-11	Down	gi|354802082|gb|AER39771.1|	250.4	8e-66	CYP92A44-1 [Festuca rubra subsp. commutata]	gi|354802087|gb|JF682485.1|	454	1e-125	Festuca rubra subsp. commutata CYP92A44-4 mRNA, complete cds	sp|Q50EK4|C75A1_PINTA	138	1e-33	Cytochrome P450 750A1 OS=Pinus taeda GN=CYP750A1 PE=2 SV=1	L159324_1	53.1	2e-07	COG1705	Muramidase (flagellum-specific)	K05280	1e-32	136	vvi:100232999	flavonoid 3'-monooxygenase [EC:1.14.13.21]	GO:0055114//oxidation-reduction process	GO:0033772;GO:0009055//electron carrier activity;GO:0005506//iron ion binding;GO:0020037//heme binding	GO:0016023//cytoplasmic membrane-bounded vesicle
F3'H	CYP75B	Unigene51666_All	383	75B	10	1.5851	21	3.4896	1.13849	0.0623966	#N/A	39	6.1709	1.96091	0.00015998	Up	gi|326500898|dbj|BAJ95115.1|	198	3e-50	predicted protein [Hordeum vulgare subsp. vulgare]	gi|357148552|ref|XM_003574762.1|	206	1e-50	PREDICTED: Brachypodium distachyon flavonoid 3'-monooxygenase-like (LOC100840140), mRNA	sp|Q9SBQ9|F3PH_PETHY	155	5e-39	Flavonoid 3'-monooxygenase OS=Petunia hybrida GN=CYP75B2 PE=2 SV=1	Rv0764c	70.9	6e-13	COG2124	Cytochrome P450	K05280	6e-50	193	zma:100273383	flavonoid 3'-monooxygenase [EC:1.14.13.21]	GO:0009411//response to UV;GO:0055114//oxidation-reduction process	GO:0020037//heme binding;GO:0016705//oxidoreductase activity, acting on paired donors, with incorporation or reduction of molecular oxygen;GO:0004497//monooxygenase activity;GO:0005506//iron ion binding;GO:0009055//electron carrier activity	-
F6H	CYP71D	Unigene43338_All	1165	71D	4	0.2084	6	0.3278	0.653461	0.57869	#N/A	3	0.1561	-0.416885	0.820459	#N/A	gi|242093686|ref|XP_002437333.1|	47.8	3e-108	hypothetical protein SORBIDRAFT_10g025100 [Sorghum bicolor] >gi|241915556|gb|EER88700.1| hypothetical protein SORBIDRAFT_10g025100 [Sorghum bicolor]	gi|115469133|ref|NM_001064701.1|	311	9e-82	Oryza sativa Japonica Group Os06g0641100 (Os06g0641100) mRNA, complete cds	sp|P93531|C71D7_SOLCH	198	8e-57	Cytochrome P450 71D7 OS=Solanum chacoense GN=CYP71D7 PE=3 SV=1	--	--	--	--	--	K13267	6e-51	182	gmx:100814284	cytochrome P450, family 71, subfamily D, polypeptide 9 (flavonoid 6-hydroxylase) [EC:1.14.13.-]	GO:0055114//oxidation-reduction process	GO:0020037//heme binding;GO:0016705//oxidoreductase activity, acting on paired donors, with incorporation or reduction of molecular oxygen;GO:0004497//monooxygenase activity;GO:0005506//iron ion binding;GO:0009055//electron carrier activity	-
F6H	CYP71D	Unigene12681_All	1043	71D	114	6.6353	1	0.061	-6.76521	7.73e-31	Down	37	2.1498	-1.62596	1.94e-09	Down	gi|13661754|gb|AAK38084.1|	671.8	0	putative cytochrome P450 [Lolium rigidum]	gi|241985405|dbj|AK332665.1|	1017	0	Triticum aestivum cDNA, clone: WT004_I23, cultivar: Chinese Spring	sp|A6YIH8|C7D55_HYOMU	321	4e-88	Premnaspirodiene oxygenase OS=Hyoscyamus muticus GN=CYP71D55 PE=1 SV=1	--	--	--	--	--	K13267	1e-64	244	gmx:100814284	cytochrome P450, family 71, subfamily D, polypeptide 9 (flavonoid 6-hydroxylase) [EC:1.14.13.-]	GO:0055114//oxidation-reduction process	GO:0020037//heme binding;GO:0016705//oxidoreductase activity, acting on paired donors, with incorporation or reduction of molecular oxygen;GO:0004497//monooxygenase activity;GO:0005506//iron ion binding;GO:0009055//electron carrier activity	-
F6H	CYP71D	CL1571.Contig3_All	1029	71D	11	0.649	42	2.5977	2.00094	2.51e-05	Up	16	0.9423	0.537968	0.508892	#N/A	gi|326496054|dbj|BAJ90648.1|	502.7	4e-141	predicted protein [Hordeum vulgare subsp. vulgare] >gi|326509001|dbj|BAJ86893.1| predicted protein [Hordeum vulgare subsp. vulgare] >gi|326510739|dbj|BAJ91717.1| predicted protein [Hordeum vulgare subsp. vulgare]	gi|115444662|ref|NM_001052646.1|	331	9e-88	Oryza sativa Japonica Group Os02g0184700 (Os02g0184700) mRNA, complete cds	sp|P93531|C71D7_SOLCH	254	7e-68	Cytochrome P450 71D7 OS=Solanum chacoense GN=CYP71D7 PE=3 SV=1	CC0042	50.8	4e-06	COG0532	Translation initiation factor 2 (IF-2; GTPase)	K13267	3e-59	227	gmx:100814284	cytochrome P450, family 71, subfamily D, polypeptide 9 (flavonoid 6-hydroxylase) [EC:1.14.13.-]	GO:0055114//oxidation-reduction process	GO:0009055//electron carrier activity;GO:0004497//monooxygenase activity;GO:0005506//iron ion binding;GO:0020037//heme binding;GO:0016705//oxidoreductase activity, acting on paired donors, with incorporation or reduction of molecular oxygen	GO:0016023//cytoplasmic membrane-bounded vesicle
F6H	CYP71D	CL1607.Contig3_All	852	71C	8	0.57	2	0.1494	-1.93178	0.12114	#N/A	26	1.8493	1.69795	0.00788561	Up	gi|357129131|ref|XP_003566220.1|	327.4	1e-88	PREDICTED: cytochrome P450 71C2-like [Brachypodium distachyon]	gi|357129130|ref|XM_003566172.1|	400	1e-109	PREDICTED: Brachypodium distachyon cytochrome P450 71C2-like (LOC100829179), mRNA	sp|P24465|C71A1_PERAE	226	1e-59	Cytochrome P450 71A1 OS=Persea americana GN=CYP71A1 PE=1 SV=2	CC2997	105	1e-22	COG2124	Cytochrome P450	K13267	8e-53	205	gmx:100814284	cytochrome P450, family 71, subfamily D, polypeptide 9 (flavonoid 6-hydroxylase) [EC:1.14.13.-]	GO:0051707//response to other organism;GO:0055114//oxidation-reduction process	GO:0016705//oxidoreductase activity, acting on paired donors, with incorporation or reduction of molecular oxygen;GO:0009055//electron carrier activity;GO:0004497//monooxygenase activity;GO:0020037//heme binding;GO:0005506//iron ion binding	-
F6H	CYP71D	Unigene4978_All	625	71D	76	7.382	23	2.3421	-1.65621	9.58e-07	Down	29	2.8119	-1.39247	2.52e-05	Down	gi|326524954|dbj|BAK04413.1|	329.3	2e-89	predicted protein [Hordeum vulgare subsp. vulgare]	gi|357138915|ref|XM_003570984.1|	357	9e-96	PREDICTED: Brachypodium distachyon premnaspirodiene oxygenase-like (LOC100838001), mRNA	sp|O22307|C71DB_LOTJA	163	6e-41	Cytochrome P450 71D11 (Fragment) OS=Lotus japonicus GN=CYP71D11 PE=2 SV=1	DR2133	49.3	5e-06	COG4372	Uncharacterized protein conserved in bacteria with the myosin-like domain	K13267	3e-38	156	gmx:100814284	cytochrome P450, family 71, subfamily D, polypeptide 9 (flavonoid 6-hydroxylase) [EC:1.14.13.-]	GO:0055114//oxidation-reduction process	GO:0009055//electron carrier activity;GO:0004497//monooxygenase activity;GO:0005506//iron ion binding;GO:0020037//heme binding;GO:0016705//oxidoreductase activity, acting on paired donors, with incorporation or reduction of molecular oxygen	GO:0016023//cytoplasmic membrane-bounded vesicle
F6H	CYP71D	Unigene10445_All	435	71U	64	8.9317	30	4.3893	-1.02494	0.00250405	Down	44	6.1298	-0.543095	0.126575	#N/A	gi|62632229|gb|AAX89134.1|	152.5	1e-36	cytochrome P450 monooxygenase CYP71U4v2 [Hordeum vulgare subsp. vulgare]	gi|62632228|gb|AY989887.1|	155	5e-35	Hordeum vulgare subsp. vulgare cytochrome P450 monooxygenase CYP71U4v2 mRNA, complete cds	sp|O81971|C71D9_SOYBN	99.8	6e-22	Cytochrome P450 71D9 OS=Glycine max GN=CYP71D9 PE=2 SV=1	--	--	--	--	--	K13267	1e-21	99.8	gmx:100814284	cytochrome P450, family 71, subfamily D, polypeptide 9 (flavonoid 6-hydroxylase) [EC:1.14.13.-]	-	GO:0005488//binding;GO:0016491//oxidoreductase activity	GO:0016023//cytoplasmic membrane-bounded vesicle
F6H	CYP71D	Unigene5328_All	308	71D	75	14.7827	2	0.4133	-5.16058	1.4e-18	Down	36	7.0833	-1.06142	0.00103297	Down	gi|357117157|ref|XP_003560340.1|	134	6e-31	PREDICTED: premnaspirodiene oxygenase-like [Brachypodium distachyon]	gi|151421325|dbj|AK248309.1|	143	1e-31	Hordeum vulgare subsp. vulgare cDNA clone: FLbaf51j21, mRNA sequence	sp|D5J9U8|GAO_LACSA	98.6	7e-22	Germacrene A oxidase OS=Lactuca sativa GN=GAO1 PE=1 SV=1	--	--	--	--	--	K13267	1e-17	85.9	gmx:100814284	cytochrome P450, family 71, subfamily D, polypeptide 9 (flavonoid 6-hydroxylase) [EC:1.14.13.-]	GO:0055114//oxidation-reduction process	GO:0009055//electron carrier activity;GO:0004497//monooxygenase activity;GO:0005506//iron ion binding;GO:0020037//heme binding;GO:0016705//oxidoreductase activity, acting on paired donors, with incorporation or reduction of molecular oxygen	GO:0016023//cytoplasmic membrane-bounded vesicle
F6H	CYP71D	CL203.Contig2_All	1912	71D	291	9.2395	240	7.9888	-0.209836	0.144525	#N/A	326	10.3326	0.161317	0.300553	#N/A	gi|242093692|ref|XP_002437336.1|	704.1	0	hypothetical protein SORBIDRAFT_10g025160 [Sorghum bicolor] >gi|241915559|gb|EER88703.1| hypothetical protein SORBIDRAFT_10g025160 [Sorghum bicolor]	gi|357168443|ref|XM_003581602.1|	452	1e-124	PREDICTED: Brachypodium distachyon cytochrome P450 71D11-like (LOC100828667), mRNA	sp|A6YIH8|C7D55_HYOMU	439	3e-123	Premnaspirodiene oxygenase OS=Hyoscyamus muticus GN=CYP71D55 PE=1 SV=1	CC2997	101	4e-21	COG2124	Cytochrome P450	K13267	2e-107	388	gmx:100814284	cytochrome P450, family 71, subfamily D, polypeptide 9 (flavonoid 6-hydroxylase) [EC:1.14.13.-]	GO:0055114//oxidation-reduction process	GO:0009055//electron carrier activity;GO:0004497//monooxygenase activity;GO:0005506//iron ion binding;GO:0020037//heme binding;GO:0016705//oxidoreductase activity, acting on paired donors, with incorporation or reduction of molecular oxygen	GO:0016023//cytoplasmic membrane-bounded vesicle
F6H	CYP71D	CL587.Contig7_All	1881	71D	30	0.9682	10	0.3384	-1.51658	0.00561436	Down	99	3.1895	1.71995	6.86e-09	Up	gi|51536369|dbj|BAD37500.1|	694.5	0	putative cytochrome P450 [Oryza sativa Japonica Group]	gi|115469133|ref|NM_001064701.1|	311	1e-81	Oryza sativa Japonica Group Os06g0641100 (Os06g0641100) mRNA, complete cds	sp|A6YIH8|C7D55_HYOMU	411	8e-115	Premnaspirodiene oxygenase OS=Hyoscyamus muticus GN=CYP71D55 PE=1 SV=1	alr1450	107	9e-23	COG2124	Cytochrome P450	K13267	3e-107	387	gmx:100814284	cytochrome P450, family 71, subfamily D, polypeptide 9 (flavonoid 6-hydroxylase) [EC:1.14.13.-]	GO:0055114//oxidation-reduction process	GO:0009055//electron carrier activity;GO:0004497//monooxygenase activity;GO:0005506//iron ion binding;GO:0020037//heme binding;GO:0016705//oxidoreductase activity, acting on paired donors, with incorporation or reduction of molecular oxygen	GO:0016023//cytoplasmic membrane-bounded vesicle
	CYP93A	Unigene30191_All	592	71U	63	6.4604	21	2.2577	-1.51677	3.46e-05	Down	11	1.126	-2.52042	3.62e-09	Down	gi|326496240|dbj|BAJ94582.1|	172.9	2e-42	predicted protein [Hordeum vulgare subsp. vulgare]	gi|62632228|gb|AY989887.1|	182	3e-43	Hordeum vulgare subsp. vulgare cytochrome P450 monooxygenase CYP71U4v2 mRNA, complete cds	sp|O81974|C71D8_SOYBN	93.6	7e-20	Cytochrome P450 71D8 OS=Glycine max GN=CYP71D8 PE=2 SV=1	--	--	--	--	--	K13261	1e-16	84.3	gmx:100776878	cytochrome P450, family 93, subfamily A, polypeptide 1 (3,9-dihydroxypterocarpan 6a-monooxygenase) [EC:1.14.13.28]	-	GO:0046872//metal ion binding;GO:0016491//oxidoreductase activity	GO:0016023//cytoplasmic membrane-bounded vesicle
