# Supplementary material for: Identification and Expression Profile of CYPome in Perennial Ryegrass and Tall Fescue in Response to Temperature Stress
Source: Front Plant Sci. 2017 Nov 20;8:1519. doi: 10.3389/fpls.2017.01519 (PMC5702011; doi:10.3389/fpls.2017.01519)
Supplement: Table S4 — Expression of P450 transcripts involved in brassinosteroid metabolism in perennial ryegrass and tall fescue. [file Table4.XLSX]

## Sheet: Pr
TABLE S4 Expression of Brassinosteroid Metabolism Involved P450 transcripts in Perennial Ryegrass and Tall Fescue
A: Expression of Brassinosteroid Metabolism Involved P450 transcripts in Perennial Ryegrass
geneID	geneLength	Subfamily	Clan	RCK_rawfragments	RCK_FPKM	RHEAT_rawfragments	RHEAT_FPKM	RHEAT-log2FC	RHEAT-FDR	RHEAT-sig	RCOLD_rawfragments	RCOLD_FPKM	RCOLD-log2FC	RCOLD-FDR	RCOLD-sig	Nr-ID	Nr-Score	Nr-Evalue	Nr-annotation	Nt-ID	Nt-Score	Nt-Evalue	Nt-annotation	Swissprot-ID	Swissprot-Score	Swissprot-Evalue	Swissprot-annotation	COG-Protein-or-Domain	COG-Score	COG-Evalue	COG-ID	COG-Function-Description	KO_id	KEGG-Evalue	KEGG-Score	KEGG-Gene	ko_definition	GO-BiologicalProcess	GO-MolecularFunction	Go-CellularComponent
Unigene41511_All	595	734A	72	17	1.7258	26	2.7709	0.683089	0.18478	#N/A	70	8.3973	2.28266	3.57e-10	Up	gi|38112707|gb|AAR11387.1|	242.3	3e-63	cytochrome P450 [Triticum aestivum]	gi|38112706|gb|AY437442.1|	377	1e-102	Triticum aestivum cultivar Ning 7840 cytochrome P450 mRNA, complete cds	sp|O48786|C734A_ARATH	140	7e-34	Cytochrome P450 734A1 OS=Arabidopsis thaliana GN=CYP734A1 PE=2 SV=1	AGc2890	83.6	2e-16	COG2124	Cytochrome P450	K15639	2e-33	140	aly:ARALYDRAFT_901457	cytochrome P450, family 734, subfamily A, polypeptide 1 (PHYB activation tagged suppressor 1) [EC:1.14.-.-]	GO:0055114//oxidation-reduction process	GO:0009055//electron carrier activity;GO:0004497//monooxygenase activity;GO:0005506//iron ion binding;GO:0020037//heme binding;GO:0016705//oxidoreductase activity, acting on paired donors, with incorporation or reduction of molecular oxygen	GO:0016023//cytoplasmic membrane-bounded vesicle
Unigene6204_All	740	72A	72	10	0.8162	78	6.6839	3.0337	3.15e-14	Up	40	3.8582	2.24093	5.02e-06	Up	gi|326526041|dbj|BAJ93197.1|	309.7	3e-83	predicted protein [Hordeum vulgare subsp. vulgare]	gi|357130542|ref|XM_003566859.1|	369	3e-99	PREDICTED: Brachypodium distachyon secologanin synthase-like (LOC100826339), mRNA	sp|Q05047|C72A1_CATRO	207	5e-54	Secologanin synthase OS=Catharanthus roseus GN=CYP72A1 PE=2 SV=1	AGc2890	101	1e-21	COG2124	Cytochrome P450	K15639	1e-48	191	aly:ARALYDRAFT_901457	cytochrome P450, family 734, subfamily A, polypeptide 1 (PHYB activation tagged suppressor 1) [EC:1.14.-.-]	GO:0055114//oxidation-reduction process	GO:0009055//electron carrier activity;GO:0004497//monooxygenase activity;GO:0005506//iron ion binding;GO:0020037//heme binding;GO:0016705//oxidoreductase activity, acting on paired donors, with incorporation or reduction of molecular oxygen	GO:0005783//endoplasmic reticulum
Unigene8398_All	948	709C	72	30	1.9114	65	4.3478	1.18566	0.000368854	Up	114	8.5833	2.1669	3.72e-15	Up	gi|49660018|gb|AAT68297.1|	589	3e-167	cytochrome P450 CYP709C1 [Triticum aestivum]	gi|38112706|gb|AY437442.1|	983	0	Triticum aestivum cultivar Ning 7840 cytochrome P450 mRNA, complete cds	sp|B9X287|C7346_ORYSJ	259	2e-69	Cytochrome P450 734A6 OS=Oryza sativa subsp. japonica GN=CYP734A6 PE=2 SV=1	Cj1411c	121	2e-27	COG2124	Cytochrome P450	K15639	6e-68	255	ath:AT2G26710	cytochrome P450, family 734, subfamily A, polypeptide 1 (PHYB activation tagged suppressor 1) [EC:1.14.-.-]	GO:0055114//oxidation-reduction process	GO:0009055//electron carrier activity;GO:0004497//monooxygenase activity;GO:0005506//iron ion binding;GO:0020037//heme binding;GO:0016705//oxidoreductase activity, acting on paired donors, with incorporation or reduction of molecular oxygen	GO:0016023//cytoplasmic membrane-bounded vesicle
Unigene4137_All	436	90D	85	26	3.6019	34	4.9449	0.457183	0.298312	#N/A	85	13.9153	1.94984	4.16e-10	Up	gi|326510517|dbj|BAJ87475.1|	155.2	2e-37	predicted protein [Hordeum vulgare subsp. vulgare]	gi|293334254|ref|NM_001177193.1|	224	6e-56	Zea mays uncharacterized LOC100384722 (LOC100384722), mRNA >gi|238006729|gb|BT084047.1| Zea mays full-length cDNA clone ZM_BFb0068H04 mRNA, complete cds	sp|Q94IW5|C90D2_ORYSJ	110	2e-25	Cytochrome P450 90D2 OS=Oryza sativa subsp. japonica GN=CYP90D2 PE=1 SV=1	--	--	--	--	--	K09589	2e-25	112	sbi:SORBI_03g002870	cytochrome P450, family 90, subfamily D, polypeptide 2 (steroid 3-oxidase) [EC:1.14.-.-]	GO:0006629//lipid metabolic process;GO:0022900//electron transport chain	GO:0009055//electron carrier activity;GO:0004497//monooxygenase activity;GO:0005506//iron ion binding;GO:0020037//heme binding;GO:0016705//oxidoreductase activity, acting on paired donors, with incorporation or reduction of molecular oxygen	-
Unigene11615_All	722	72A	72	15	1.2549	83	7.2897	2.53829	1.24e-12	Up	49	4.8442	1.94869	3.67e-06	Up	gi|326526041|dbj|BAJ93197.1|	409.5	2e-113	predicted protein [Hordeum vulgare subsp. vulgare]	gi|357130542|ref|XM_003566859.1|	343	2e-91	PREDICTED: Brachypodium distachyon secologanin synthase-like (LOC100826339), mRNA	sp|Q05047|C72A1_CATRO	222	2e-58	Secologanin synthase OS=Catharanthus roseus GN=CYP72A1 PE=2 SV=1	Cj1411c	75.5	8e-14	COG2124	Cytochrome P450	K15639	2e-45	180	ath:AT2G26710	cytochrome P450, family 734, subfamily A, polypeptide 1 (PHYB activation tagged suppressor 1) [EC:1.14.-.-]	GO:0022900//electron transport chain;GO:0016131//brassinosteroid metabolic process;GO:0009416//response to light stimulus;GO:0009826//unidimensional cell growth	GO:0016705//oxidoreductase activity, acting on paired donors, with incorporation or reduction of molecular oxygen;GO:0009055//electron carrier activity;GO:0004497//monooxygenase activity;GO:0020037//heme binding;GO:0005506//iron ion binding	GO:0016023//cytoplasmic membrane-bounded vesicle;GO:0005783//endoplasmic reticulum
CL9047.Contig1_All	1807	72A	72	93	3.1086	1899	66.6397	4.42205	0	Up	226	8.9271	1.52193	2.72e-18	Up	gi|326496354|dbj|BAJ94639.1|	907.5	0	predicted protein [Hordeum vulgare subsp. vulgare] >gi|326530410|dbj|BAJ97631.1| predicted protein [Hordeum vulgare subsp. vulgare]	gi|357135602|ref|XM_003569350.1|	1090	0	PREDICTED: Brachypodium distachyon secologanin synthase-like (LOC100839700), mRNA	sp|Q05047|C72A1_CATRO	484	7e-137	Secologanin synthase OS=Catharanthus roseus GN=CYP72A1 PE=2 SV=1	AGc2890	155	2e-37	COG2124	Cytochrome P450	K15639	3e-114	410	aly:ARALYDRAFT_901457	cytochrome P450, family 734, subfamily A, polypeptide 1 (PHYB activation tagged suppressor 1) [EC:1.14.-.-]	GO:0016131//brassinosteroid metabolic process;GO:0009826//unidimensional cell growth;GO:0009416//response to light stimulus;GO:0055114//oxidation-reduction process	GO:0009055//electron carrier activity;GO:0004497//monooxygenase activity;GO:0005506//iron ion binding;GO:0020037//heme binding;GO:0016705//oxidoreductase activity, acting on paired donors, with incorporation or reduction of molecular oxygen	GO:0005783//endoplasmic reticulum
CL7453.Contig1_All	1759	90D	85	166	5.7002	124	4.4702	-0.350673	0.0675326	#N/A	378	15.3386	1.42808	1.89e-27	Up	gi|357127583|ref|XP_003565459.1|	729.2	0	PREDICTED: cytochrome P450 90D2-like [Brachypodium distachyon]	gi|116876025|gb|EF025184.1|	1590	0	Hordeum vulgare subsp. vulgare brassinosteroid C-3 oxidase mRNA, complete cds	sp|Q94IW5|C90D2_ORYSJ	674	0	Cytochrome P450 90D2 OS=Oryza sativa subsp. japonica GN=CYP90D2 PE=1 SV=1	slr0574	123	1e-27	COG2124	Cytochrome P450	K09589	0	704	sbi:SORBI_03g002870	cytochrome P450, family 90, subfamily D, polypeptide 2 (steroid 3-oxidase) [EC:1.14.-.-]	GO:0016132//brassinosteroid biosynthetic process;GO:0022900//electron transport chain	GO:0009055//electron carrier activity;GO:0004497//monooxygenase activity;GO:0005506//iron ion binding;GO:0020037//heme binding;GO:0016705//oxidoreductase activity, acting on paired donors, with incorporation or reduction of molecular oxygen	GO:0016021//integral to membrane
CL634.Contig1_All	2195	72A	72	1459	40.1483	3065	88.5446	1.14107	1.98e-144	Up	2766	89.9452	1.16371	3.04e-143	Up	gi|13661772|gb|AAK38093.1|	1058.5	0	putative cytochrome P450 [Lolium rigidum]	gi|357135600|ref|XM_003569349.1|	1711	0	PREDICTED: Brachypodium distachyon secologanin synthase-like (LOC100839399), mRNA	sp|Q05047|C72A1_CATRO	535	4e-152	Secologanin synthase OS=Catharanthus roseus GN=CYP72A1 PE=2 SV=1	AGc2890	179	2e-44	COG2124	Cytochrome P450	K15639	5e-123	440	ath:AT2G26710	cytochrome P450, family 734, subfamily A, polypeptide 1 (PHYB activation tagged suppressor 1) [EC:1.14.-.-]	GO:0022900//electron transport chain;GO:0016131//brassinosteroid metabolic process;GO:0009416//response to light stimulus;GO:0009826//unidimensional cell growth	GO:0016705//oxidoreductase activity, acting on paired donors, with incorporation or reduction of molecular oxygen;GO:0009055//electron carrier activity;GO:0004497//monooxygenase activity;GO:0020037//heme binding;GO:0005506//iron ion binding	GO:0016023//cytoplasmic membrane-bounded vesicle;GO:0005783//endoplasmic reticulum
CL10046.Contig2_All	1880	734A	72	123	3.9518	320	10.7934	1.44957	1.76e-22	Up	220	8.3527	1.07973	9.46e-11	Up	gi|357112155|ref|XP_003557875.1|	417.5	0	PREDICTED: cytochrome P450 734A6-like [Brachypodium distachyon]	gi|357112154|ref|XM_003557827.1|	914	0	PREDICTED: Brachypodium distachyon cytochrome P450 734A6-like (LOC100823608), mRNA	sp|B9X287|C7346_ORYSJ	241	3e-108	Cytochrome P450 734A6 OS=Oryza sativa subsp. japonica GN=CYP734A6 PE=2 SV=1	Cj1411c	123	1e-27	COG2124	Cytochrome P450	K15639	1e-106	233	ath:AT2G26710	cytochrome P450, family 734, subfamily A, polypeptide 1 (PHYB activation tagged suppressor 1) [EC:1.14.-.-]	GO:0055114//oxidation-reduction process	GO:0020037//heme binding;GO:0016705//oxidoreductase activity, acting on paired donors, with incorporation or reduction of molecular oxygen;GO:0004497//monooxygenase activity;GO:0005506//iron ion binding;GO:0009055//electron carrier activity	-
CL10046.Contig1_All	1808	734A	72	230	7.6838	287	10.0658	0.38957	0.00516539	#N/A	406	16.0283	1.06073	1.19e-18	Up	gi|357112155|ref|XP_003557875.1|	879.4	0	PREDICTED: cytochrome P450 734A6-like [Brachypodium distachyon]	gi|357112154|ref|XM_003557827.1|	1542	0	PREDICTED: Brachypodium distachyon cytochrome P450 734A6-like (LOC100823608), mRNA	sp|B9X287|C7346_ORYSJ	401	6e-112	Cytochrome P450 734A6 OS=Oryza sativa subsp. japonica GN=CYP734A6 PE=2 SV=1	Cj1411c	154	4e-37	COG2124	Cytochrome P450	K15639	4e-111	400	ath:AT2G26710	cytochrome P450, family 734, subfamily A, polypeptide 1 (PHYB activation tagged suppressor 1) [EC:1.14.-.-]	GO:0022900//electron transport chain	GO:0009055//electron carrier activity;GO:0004497//monooxygenase activity;GO:0005506//iron ion binding;GO:0020037//heme binding;GO:0016705//oxidoreductase activity, acting on paired donors, with incorporation or reduction of molecular oxygen	GO:0016023//cytoplasmic membrane-bounded vesicle;GO:0005739//mitochondrion
CL7421.Contig2_All	2132	72A	72	55	1.5582	151	4.4911	1.52719	7.22e-12	Up	90	3.0131	0.951368	0.000370848	Up	gi|326534038|dbj|BAJ89369.1|	943	0	predicted protein [Hordeum vulgare subsp. vulgare]	gi|357135608|ref|XM_003569353.1|	674	0	PREDICTED: Brachypodium distachyon secologanin synthase-like (LOC100840622), mRNA	sp|Q05047|C72A1_CATRO	498	6e-141	Secologanin synthase OS=Catharanthus roseus GN=CYP72A1 PE=2 SV=1	AGc2890	142	2e-33	COG2124	Cytochrome P450	K15639	2e-114	411	aly:ARALYDRAFT_901457	cytochrome P450, family 734, subfamily A, polypeptide 1 (PHYB activation tagged suppressor 1) [EC:1.14.-.-]	GO:0055114//oxidation-reduction process	GO:0009055//electron carrier activity;GO:0004497//monooxygenase activity;GO:0005506//iron ion binding;GO:0020037//heme binding;GO:0016705//oxidoreductase activity, acting on paired donors, with incorporation or reduction of molecular oxygen	GO:0005783//endoplasmic reticulum
CL7421.Contig1_All	1872	72A	72	85	2.7426	233	7.8925	1.52494	8.09e-18	Up	120	4.5755	0.738385	0.00101101	Up	gi|326534038|dbj|BAJ89369.1|	963.4	0	predicted protein [Hordeum vulgare subsp. vulgare]	gi|357135608|ref|XM_003569353.1|	902	0	PREDICTED: Brachypodium distachyon secologanin synthase-like (LOC100840622), mRNA	sp|Q05047|C72A1_CATRO	518	3e-147	Secologanin synthase OS=Catharanthus roseus GN=CYP72A1 PE=2 SV=1	AGc2890	162	2e-39	COG2124	Cytochrome P450	K15639	2e-120	431	aly:ARALYDRAFT_901457	cytochrome P450, family 734, subfamily A, polypeptide 1 (PHYB activation tagged suppressor 1) [EC:1.14.-.-]	GO:0055114//oxidation-reduction process	GO:0020037//heme binding;GO:0016705//oxidoreductase activity, acting on paired donors, with incorporation or reduction of molecular oxygen;GO:0004497//monooxygenase activity;GO:0005506//iron ion binding;GO:0009055//electron carrier activity	GO:0005783//endoplasmic reticulum
CL634.Contig2_All	1610	72A	72	764	28.6625	1681	66.2076	1.20783	5.63e-87	Up	837	37.1073	0.372539	1.46e-06	#N/A	gi|13661768|gb|AAK38091.1|	984.9	0	putative cytochrome P450 [Lolium rigidum]	gi|357135600|ref|XM_003569349.1|	1511	0	PREDICTED: Brachypodium distachyon secologanin synthase-like (LOC100839399), mRNA	sp|Q05047|C72A1_CATRO	517	6e-147	Secologanin synthase OS=Catharanthus roseus GN=CYP72A1 PE=2 SV=1	AGc2890	186	8e-47	COG2124	Cytochrome P450	K15639	3e-121	433	ath:AT2G26710	cytochrome P450, family 734, subfamily A, polypeptide 1 (PHYB activation tagged suppressor 1) [EC:1.14.-.-]	GO:0022900//electron transport chain;GO:0016131//brassinosteroid metabolic process;GO:0009416//response to light stimulus;GO:0009826//unidimensional cell growth	GO:0016705//oxidoreductase activity, acting on paired donors, with incorporation or reduction of molecular oxygen;GO:0009055//electron carrier activity;GO:0004497//monooxygenase activity;GO:0020037//heme binding;GO:0005506//iron ion binding	GO:0016023//cytoplasmic membrane-bounded vesicle;GO:0005783//endoplasmic reticulum
Unigene23087_All	1166	734A	72	214	11.0857	172	9.354	-0.245045	0.145616	#N/A	213	13.0389	0.234122	0.166785	#N/A	gi|326528299|dbj|BAJ93331.1|	525	9e-148	predicted protein [Hordeum vulgare subsp. vulgare]	gi|357133744|ref|XM_003568436.1|	835	0	PREDICTED: Brachypodium distachyon cytochrome P450 734A1-like (LOC100844772), mRNA	sp|O48786|C734A_ARATH	283	2e-76	Cytochrome P450 734A1 OS=Arabidopsis thaliana GN=CYP734A1 PE=2 SV=1	AGc2890	157	3e-38	COG2124	Cytochrome P450	K15639	5e-76	283	aly:ARALYDRAFT_901457	cytochrome P450, family 734, subfamily A, polypeptide 1 (PHYB activation tagged suppressor 1) [EC:1.14.-.-]	GO:0055114//oxidation-reduction process	GO:0020037//heme binding;GO:0016705//oxidoreductase activity, acting on paired donors, with incorporation or reduction of molecular oxygen;GO:0004497//monooxygenase activity;GO:0005506//iron ion binding;GO:0009055//electron carrier activity	-
CL9047.Contig2_All	1797	72A	72	62	2.084	346	12.2094	2.55057	8.96e-51	Up	59	2.3435	0.16931	0.63096	#N/A	gi|326502660|dbj|BAJ98958.1|	860.5	0	predicted protein [Hordeum vulgare subsp. vulgare]	gi|357130556|ref|XM_003566866.1|	765	0	PREDICTED: Brachypodium distachyon secologanin synthase-like (LOC100828487), mRNA	sp|Q05047|C72A1_CATRO	479	2e-135	Secologanin synthase OS=Catharanthus roseus GN=CYP72A1 PE=2 SV=1	BH0579	146	1e-34	COG2124	Cytochrome P450	K15639	2e-115	414	aly:ARALYDRAFT_901457	cytochrome P450, family 734, subfamily A, polypeptide 1 (PHYB activation tagged suppressor 1) [EC:1.14.-.-]	GO:0016131//brassinosteroid metabolic process;GO:0009826//unidimensional cell growth;GO:0009416//response to light stimulus;GO:0055114//oxidation-reduction process	GO:0009055//electron carrier activity;GO:0004497//monooxygenase activity;GO:0005506//iron ion binding;GO:0020037//heme binding;GO:0016705//oxidoreductase activity, acting on paired donors, with incorporation or reduction of molecular oxygen	GO:0005783//endoplasmic reticulum
CL9033.Contig2_All	1880	734A	72	311	9.9919	369	12.4461	0.316863	0.0092896	#N/A	275	10.4408	0.0634013	0.688343	#N/A	gi|357119755|ref|XP_003561599.1|	803.1	0	PREDICTED: LOW QUALITY PROTEIN: secologanin synthase-like [Brachypodium distachyon]	gi|151418382|dbj|AK249734.1|	781	0	Hordeum vulgare subsp. vulgare cDNA clone: FLbaf48j16, mRNA sequence	sp|B9X287|C7346_ORYSJ	389	4e-108	Cytochrome P450 734A6 OS=Oryza sativa subsp. japonica GN=CYP734A6 PE=2 SV=1	Cj1411c	147	8e-35	COG2124	Cytochrome P450	K15639	3e-103	374	ath:AT2G26710	cytochrome P450, family 734, subfamily A, polypeptide 1 (PHYB activation tagged suppressor 1) [EC:1.14.-.-]	GO:0022900//electron transport chain	GO:0009055//electron carrier activity;GO:0004497//monooxygenase activity;GO:0005506//iron ion binding;GO:0020037//heme binding;GO:0016705//oxidoreductase activity, acting on paired donors, with incorporation or reduction of molecular oxygen	GO:0005739//mitochondrion
Unigene15497_All	808	85A	85	40	2.9902	98	7.691	1.36293	6.51e-07	Up	35	3.0918	0.048205	0.909326	#N/A	gi|357121195|ref|XP_003562306.1|	479.9	1e-134	PREDICTED: cytochrome P450 85A1-like [Brachypodium distachyon]	gi|357121194|ref|XM_003562258.1|	926	0	PREDICTED: Brachypodium distachyon cytochrome P450 85A1-like (LOC100837653), mRNA	sp|Q8GSQ1|C85A1_ORYSJ	445	1e-125	Cytochrome P450 85A1 OS=Oryza sativa subsp. japonica GN=CYP85A1 PE=1 SV=1	slr0574	99	8e-21	COG2124	Cytochrome P450	K12640	3e-125	445	osa:4333399	cytochrome P450, family 85, subfamily A, polypeptide 2 (brassinosteroid-6-oxidase 2) [EC:1.14.-.-]	GO:0016132//brassinosteroid biosynthetic process;GO:0022900//electron transport chain;GO:0001578//microtubule bundle formation;GO:0010268//brassinosteroid homeostasis;GO:0009647//skotomorphogenesis	GO:0016705//oxidoreductase activity, acting on paired donors, with incorporation or reduction of molecular oxygen;GO:0009055//electron carrier activity;GO:0004497//monooxygenase activity;GO:0020037//heme binding;GO:0005506//iron ion binding	GO:0016021//integral to membrane
Unigene13320_All	925	734A	72	143	9.3377	151	10.3515	0.148701	0.460395	#N/A	120	9.2598	-0.0120862	0.966998	#N/A	gi|357133745|ref|XP_003568484.1|	354.4	1e-96	PREDICTED: cytochrome P450 734A1-like [Brachypodium distachyon]	gi|357133744|ref|XM_003568436.1|	529	1e-147	PREDICTED: Brachypodium distachyon cytochrome P450 734A1-like (LOC100844772), mRNA	sp|B9X287|C7346_ORYSJ	162	2e-40	Cytochrome P450 734A6 OS=Oryza sativa subsp. japonica GN=CYP734A6 PE=2 SV=1	DR0400	52.4	1e-06	COG1674	DNA segregation ATPase FtsK/SpoIIIE and related proteins	K15639	3e-39	160	aly:ARALYDRAFT_901457	cytochrome P450, family 734, subfamily A, polypeptide 1 (PHYB activation tagged suppressor 1) [EC:1.14.-.-]	GO:0055114//oxidation-reduction process	GO:0020037//heme binding;GO:0016705//oxidoreductase activity, acting on paired donors, with incorporation or reduction of molecular oxygen;GO:0004497//monooxygenase activity;GO:0005506//iron ion binding;GO:0009055//electron carrier activity	-
CL9033.Contig3_All	1515	734A	72	275	10.9639	248	10.3802	-0.0789268	0.608261	#N/A	192	9.0458	-0.277441	0.0837994	#N/A	gi|357119755|ref|XP_003561599.1|	690.6	0	PREDICTED: LOW QUALITY PROTEIN: secologanin synthase-like [Brachypodium distachyon]	gi|151418382|dbj|AK249734.1|	710	0	Hordeum vulgare subsp. vulgare cDNA clone: FLbaf48j16, mRNA sequence	sp|B9X287|C7346_ORYSJ	321	6e-88	Cytochrome P450 734A6 OS=Oryza sativa subsp. japonica GN=CYP734A6 PE=2 SV=1	Cj1411c	115	3e-25	COG2124	Cytochrome P450	K15639	4e-84	310	ath:AT2G26710	cytochrome P450, family 734, subfamily A, polypeptide 1 (PHYB activation tagged suppressor 1) [EC:1.14.-.-]	GO:0022900//electron transport chain	GO:0009055//electron carrier activity;GO:0004497//monooxygenase activity;GO:0005506//iron ion binding;GO:0020037//heme binding;GO:0016705//oxidoreductase activity, acting on paired donors, with incorporation or reduction of molecular oxygen	GO:0005739//mitochondrion
CL4655.Contig1_All	1921	72A	72	2351	73.9216	1345	44.3978	-0.735508	1.29e-50	Down	1298	48.2289	-0.616098	9.35e-35	Down	gi|357130563|ref|XP_003566917.1|	898.3	0	PREDICTED: secologanin synthase-like [Brachypodium distachyon]	gi|357130562|ref|XM_003566869.1|	1221	0	PREDICTED: Brachypodium distachyon secologanin synthase-like (LOC100829389), mRNA	sp|Q05047|C72A1_CATRO	509	2e-144	Secologanin synthase OS=Catharanthus roseus GN=CYP72A1 PE=2 SV=1	BH0579	143	9e-34	COG2124	Cytochrome P450	K15639	1e-117	422	aly:ARALYDRAFT_901457	cytochrome P450, family 734, subfamily A, polypeptide 1 (PHYB activation tagged suppressor 1) [EC:1.14.-.-]	GO:0022900//electron transport chain	GO:0016705//oxidoreductase activity, acting on paired donors, with incorporation or reduction of molecular oxygen;GO:0009055//electron carrier activity;GO:0004497//monooxygenase activity;GO:0020037//heme binding;GO:0005506//iron ion binding	GO:0016023//cytoplasmic membrane-bounded vesicle;GO:0005783//endoplasmic reticulum
Unigene4733_All	616	85A	85	33	3.2358	54	5.5588	0.780651	0.0255981	Up	17	1.9698	-0.716073	0.170194	#N/A	gi|218193282|gb|EEC75709.1|	235	6e-61	hypothetical protein OsI_12535 [Oryza sativa Indica Group]	gi|357121194|ref|XM_003562258.1|	482	1e-133	PREDICTED: Brachypodium distachyon cytochrome P450 85A1-like (LOC100837653), mRNA	sp|Q8GSQ1|C85A1_ORYSJ	234	2e-62	Cytochrome P450 85A1 OS=Oryza sativa subsp. japonica GN=CYP85A1 PE=1 SV=1	slr0574	64.3	1e-10	COG2124	Cytochrome P450	K12640	6e-62	234	osa:4333399	cytochrome P450, family 85, subfamily A, polypeptide 2 (brassinosteroid-6-oxidase 2) [EC:1.14.-.-]	GO:0016132//brassinosteroid biosynthetic process;GO:0022900//electron transport chain;GO:0001578//microtubule bundle formation;GO:0010268//brassinosteroid homeostasis;GO:0009647//skotomorphogenesis	GO:0016705//oxidoreductase activity, acting on paired donors, with incorporation or reduction of molecular oxygen;GO:0009055//electron carrier activity;GO:0004497//monooxygenase activity;GO:0020037//heme binding;GO:0005506//iron ion binding	GO:0016021//integral to membrane
CL9058.Contig1_All	642	716B	85	83	7.8089	26	2.5681	-1.60442	5.28e-07	Down	32	3.5577	-1.13417	0.000348939	Down	gi|357122630|ref|XP_003563018.1|	335.5	3e-91	PREDICTED: cytochrome P450 716B1-like [Brachypodium distachyon]	gi|357122629|ref|XM_003562970.1|	505	1e-140	PREDICTED: Brachypodium distachyon cytochrome P450 716B1-like (LOC100846787), mRNA	sp|Q6WG30|T5H_TAXCU	139	1e-33	Taxadiene 5-alpha hydroxylase OS=Taxus cuspidata PE=1 SV=2	slr0574	87	2e-17	COG2124	Cytochrome P450	K09588	1e-22	104	vvi:100258692	cytochrome P450, family 90, subfamily A, polypeptide 1 [EC:1.14.-.-]	GO:0055114//oxidation-reduction process	GO:0020037//heme binding;GO:0016705//oxidoreductase activity, acting on paired donors, with incorporation or reduction of molecular oxygen;GO:0004497//monooxygenase activity;GO:0005506//iron ion binding;GO:0009055//electron carrier activity	-
Unigene347_All	2023	90A	85	1496	44.6665	700	21.9416	-1.02552	1.71e-56	Down	283	9.9851	-2.16134	8.65e-156	Down	gi|357161002|ref|XP_003578946.1|	911	0	PREDICTED: cytochrome P450 90A1-like [Brachypodium distachyon]	gi|241987495|dbj|AK334752.1|	1951	0	Triticum aestivum cDNA, clone: WT010_O19, cultivar: Chinese Spring	sp|Q42569|C90A1_ARATH	540	2e-153	Cytochrome P450 90A1 OS=Arabidopsis thaliana GN=CYP90A1 PE=2 SV=1	slr0574	141	4e-33	COG2124	Cytochrome P450	K09588	0	910	bdi:100831598	cytochrome P450, family 90, subfamily A, polypeptide 1 [EC:1.14.-.-]	GO:0055114//oxidation-reduction process	GO:0009055//electron carrier activity;GO:0004497//monooxygenase activity;GO:0005506//iron ion binding;GO:0020037//heme binding;GO:0016705//oxidoreductase activity, acting on paired donors, with incorporation or reduction of molecular oxygen	GO:0016023//cytoplasmic membrane-bounded vesicle
Unigene20090_All	2076	72A	72	703	20.4538	489	14.9365	-0.453527	3.88e-07	#N/A	111	3.8164	-2.42208	3.79e-84	Down	gi|357130563|ref|XP_003566917.1|	639.4	0	PREDICTED: secologanin synthase-like [Brachypodium distachyon]	gi|357130562|ref|XM_003566869.1|	301	2e-78	PREDICTED: Brachypodium distachyon secologanin synthase-like (LOC100829389), mRNA	sp|Q05047|C72A1_CATRO	400	1e-111	Secologanin synthase OS=Catharanthus roseus GN=CYP72A1 PE=2 SV=1	VNG0422G	145	3e-34	COG2124	Cytochrome P450	K15639	9e-101	366	ath:AT2G26710	cytochrome P450, family 734, subfamily A, polypeptide 1 (PHYB activation tagged suppressor 1) [EC:1.14.-.-]	GO:0055114//oxidation-reduction process	GO:0020037//heme binding;GO:0016705//oxidoreductase activity, acting on paired donors, with incorporation or reduction of molecular oxygen;GO:0004497//monooxygenase activity;GO:0005506//iron ion binding;GO:0009055//electron carrier activity	GO:0005783//endoplasmic reticulum
Unigene8232_All	1480	90B	85	176	7.1829	63	2.6993	-1.41198	1.22e-11	Down	26	1.2539	-2.51814	2.24e-22	Down	gi|326533280|dbj|BAJ93612.1|	793.5	0	predicted protein [Hordeum vulgare subsp. vulgare]	gi|357113269|ref|XM_003558379.1|	1516	0	PREDICTED: Brachypodium distachyon cytochrome P450 90B1-like (LOC100837605), mRNA	sp|O64989|C90B1_ARATH	610	9e-175	Cytochrome P450 90B1 OS=Arabidopsis thaliana GN=CYP90B1 PE=1 SV=2	slr0574	149	9e-36	COG2124	Cytochrome P450	K09587	0	782	bdi:100837605	cytochrome P450, family 90, subfamily B, polypeptide 1 (steroid 22-alpha-hydroxylase) [EC:1.14.13.-]	GO:0016132//brassinosteroid biosynthetic process;GO:0055114//oxidation-reduction process;GO:0009867//jasmonic acid mediated signaling pathway;GO:0010358//leaf shaping;GO:0009741//response to brassinosteroid stimulus;GO:0009826//unidimensional cell growth;GO:0016126//sterol biosynthetic process	GO:0010012//steroid 22-alpha hydroxylase activity;GO:0016705//oxidoreductase activity, acting on paired donors, with incorporation or reduction of molecular oxygen;GO:0009055//electron carrier activity;GO:0020037//heme binding;GO:0005506//iron ion binding	GO:0016023//cytoplasmic membrane-bounded vesicle;GO:0016020//membrane;GO:0005783//endoplasmic reticulum
CL11514.Contig2_All	370	90B	85	7	1.1427	1	0.1714	-2.73701	0.0767451	#N/A	0	0	-10.1582	0.0351225	Down	gi|326533280|dbj|BAJ93612.1|	153.3	1e-36	predicted protein [Hordeum vulgare subsp. vulgare]	gi|357113269|ref|XM_003558379.1|	190	7e-46	PREDICTED: Brachypodium distachyon cytochrome P450 90B1-like (LOC100837605), mRNA	sp|O64989|C90B1_ARATH	65.1	1e-11	Cytochrome P450 90B1 OS=Arabidopsis thaliana GN=CYP90B1 PE=1 SV=2	--	--	--	--	--	K09587	3e-35	144	bdi:100837605	cytochrome P450, family 90, subfamily B, polypeptide 1 (steroid 22-alpha-hydroxylase) [EC:1.14.13.-]	GO:0016132//brassinosteroid biosynthetic process;GO:0055114//oxidation-reduction process;GO:0048366//leaf development	GO:0016705//oxidoreductase activity, acting on paired donors, with incorporation or reduction of molecular oxygen;GO:0009055//electron carrier activity;GO:0004497//monooxygenase activity;GO:0020037//heme binding;GO:0005506//iron ion binding	GO:0016023//cytoplasmic membrane-bounded vesicle;GO:0016020//membrane
CL11514.Contig1_All	469	90B	85	30	3.8636	4	0.5408	-2.83678	2.58e-05	Down	0	0	-11.9157	7.86e-08	Down	gi|326533280|dbj|BAJ93612.1|	153.3	1e-36	predicted protein [Hordeum vulgare subsp. vulgare]	gi|357113269|ref|XM_003558379.1|	190	9e-46	PREDICTED: Brachypodium distachyon cytochrome P450 90B1-like (LOC100837605), mRNA	sp|O64989|C90B1_ARATH	65.1	2e-11	Cytochrome P450 90B1 OS=Arabidopsis thaliana GN=CYP90B1 PE=1 SV=2	--	--	--	--	--	K09587	6e-35	144	bdi:100837605	cytochrome P450, family 90, subfamily B, polypeptide 1 (steroid 22-alpha-hydroxylase) [EC:1.14.13.-]	GO:0016132//brassinosteroid biosynthetic process;GO:0055114//oxidation-reduction process;GO:0048366//leaf development	GO:0016705//oxidoreductase activity, acting on paired donors, with incorporation or reduction of molecular oxygen;GO:0009055//electron carrier activity;GO:0004497//monooxygenase activity;GO:0020037//heme binding;GO:0005506//iron ion binding	GO:0016023//cytoplasmic membrane-bounded vesicle;GO:0016020//membrane

## Sheet: Tf
B: Expression of Brassinosteroid Metabolism Involved P450 transcripts in Tall Fescue
geneID	geneLength	Subfamily	Clan	RCK_rawfragments	RCK_FPKM	RHEAT_rawfragments	RHEAT_FPKM	RHEAT-log2FC	RHEAT-FDR	RHEAT-sig	RCOLD_rawfragments	RCOLD_FPKM	RCOLD-log2FC	RCOLD-FDR	RCOLD-sig	Nr-ID	Nr-Score	Nr-Evalue	Nr-annotation	Nt-ID	Nt-Score	Nt-Evalue	Nt-annotation	Swissprot-ID	Swissprot-Score	Swissprot-Evalue	Swissprot-annotation	COG-Protein-or-Domain	COG-Score	COG-Evalue	COG-ID	COG-Function-Description	KO_id	KEGG-Evalue	KEGG-Score	KEGG-Gene	ko_definition	GO-BiologicalProcess	GO-MolecularFunction	Go-CellularComponent
CL13542.Contig2_All	324	90B	85	0	0	0	0	#N/A	#N/A	#N/A	2	0.3741	8.54728	0.401919	#N/A	gi|326533280|dbj|BAJ93612.1|	204.1	5e-52	predicted protein [Hordeum vulgare subsp. vulgare]	gi|357113269|ref|XM_003558379.1|	420	1e-115	PREDICTED: Brachypodium distachyon cytochrome P450 90B1-like (LOC100837605), mRNA	sp|O64989|C90B1_ARATH	163	2e-41	Cytochrome P450 90B1 OS=Arabidopsis thaliana GN=CYP90B1 PE=1 SV=2	slr0574	52.8	2e-07	COG2124	Cytochrome P450	K09587	1e-52	202	bdi:100837605	cytochrome P450, family 90, subfamily B, polypeptide 1 (steroid 22-alpha-hydroxylase) [EC:1.14.13.-]	GO:0016132//brassinosteroid biosynthetic process;GO:0055114//oxidation-reduction process;GO:0009867//jasmonic acid mediated signaling pathway;GO:0010358//leaf shaping;GO:0009741//response to brassinosteroid stimulus;GO:0009826//unidimensional cell growth;GO:0016126//sterol biosynthetic process	GO:0010012//steroid 22-alpha hydroxylase activity;GO:0016705//oxidoreductase activity, acting on paired donors, with incorporation or reduction of molecular oxygen;GO:0009055//electron carrier activity;GO:0020037//heme binding;GO:0005506//iron ion binding	GO:0016023//cytoplasmic membrane-bounded vesicle;GO:0016020//membrane;GO:0005783//endoplasmic reticulum
Unigene9755_All	1882	72A	72	214	6.903	936	31.6531	2.19705	5.1e-114	Up	1519	48.9125	2.82491	1.19e-239	Up	gi|326534038|dbj|BAJ89369.1|	966.1	0	predicted protein [Hordeum vulgare subsp. vulgare]	gi|357135608|ref|XM_003569353.1|	894	0	PREDICTED: Brachypodium distachyon secologanin synthase-like (LOC100840622), mRNA	sp|Q05047|C72A1_CATRO	520	2e-147	Secologanin synthase OS=Catharanthus roseus GN=CYP72A1 PE=2 SV=1	AGc2890	161	3e-39	COG2124	Cytochrome P450	K15639	3e-120	430	aly:ARALYDRAFT_901457	cytochrome P450, family 734, subfamily A, polypeptide 1 (PHYB activation tagged suppressor 1) [EC:1.14.-.-]	GO:0055114//oxidation-reduction process	GO:0020037//heme binding;GO:0016705//oxidoreductase activity, acting on paired donors, with incorporation or reduction of molecular oxygen;GO:0004497//monooxygenase activity;GO:0005506//iron ion binding;GO:0009055//electron carrier activity	GO:0005783//endoplasmic reticulum
CL10227.Contig1_All	1324	734A	72	62	2.8428	26	1.2498	-1.18562	0.000767928	Down	200	9.1543	1.68714	6.1e-17	Up	gi|357135796|ref|XP_003569494.1|	787.3	0	PREDICTED: cytochrome P450 734A6-like [Brachypodium distachyon]	gi|357135795|ref|XM_003569446.1|	1600	0	PREDICTED: Brachypodium distachyon cytochrome P450 734A6-like (LOC100843159), mRNA	sp|B9X287|C7346_ORYSJ	743	0	Cytochrome P450 734A6 OS=Oryza sativa subsp. japonica GN=CYP734A6 PE=2 SV=1	AGc2890	155	1e-37	COG2124	Cytochrome P450	K15639	6e-163	572	ath:AT2G26710	cytochrome P450, family 734, subfamily A, polypeptide 1 (PHYB activation tagged suppressor 1) [EC:1.14.-.-]	GO:0010268//brassinosteroid homeostasis;GO:0016131//brassinosteroid metabolic process;GO:0009741//response to brassinosteroid stimulus;GO:0040008//regulation of growth;GO:0009416//response to light stimulus;GO:0055114//oxidation-reduction process	GO:0009055//electron carrier activity;GO:0005506//iron ion binding;GO:0020037//heme binding;GO:0016705//oxidoreductase activity, acting on paired donors, with incorporation or reduction of molecular oxygen;GO:0008395//steroid hydroxylase activity	GO:0016021//integral to membrane
Unigene3212_All	2062	90D	85	130	3.8273	42	1.2963	-1.56193	4.25e-10	Down	399	11.7264	1.61536	2.46e-31	Up	gi|326510517|dbj|BAJ87475.1|	867.8	0	predicted protein [Hordeum vulgare subsp. vulgare]	gi|357127582|ref|XM_003565411.1|	1746	0	PREDICTED: Brachypodium distachyon cytochrome P450 90D2-like (LOC100837364), mRNA	sp|Q94IW5|C90D2_ORYSJ	770	0	Cytochrome P450 90D2 OS=Oryza sativa subsp. japonica GN=CYP90D2 PE=1 SV=1	slr0574	152	2e-36	COG2124	Cytochrome P450	K09589	0	796	sbi:SORBI_03g002870	cytochrome P450, family 90, subfamily D, polypeptide 2 (steroid 3-oxidase) [EC:1.14.-.-]	GO:0016132//brassinosteroid biosynthetic process;GO:0022900//electron transport chain	GO:0009055//electron carrier activity;GO:0004497//monooxygenase activity;GO:0005506//iron ion binding;GO:0020037//heme binding;GO:0016705//oxidoreductase activity, acting on paired donors, with incorporation or reduction of molecular oxygen	GO:0016021//integral to membrane
CL5469.Contig4_All	1796	72A	72	993	33.5649	836	29.6251	-0.180133	0.0159279	#N/A	2035	68.6656	1.03263	2.69e-79	Up	gi|13661772|gb|AAK38093.1|	1033.9	0	putative cytochrome P450 [Lolium rigidum]	gi|357135600|ref|XM_003569349.1|	1830	0	PREDICTED: Brachypodium distachyon secologanin synthase-like (LOC100839399), mRNA	sp|Q05047|C72A1_CATRO	534	7e-152	Secologanin synthase OS=Catharanthus roseus GN=CYP72A1 PE=2 SV=1	AGc2890	181	4e-45	COG2124	Cytochrome P450	K15639	1e-123	442	ath:AT2G26710	cytochrome P450, family 734, subfamily A, polypeptide 1 (PHYB activation tagged suppressor 1) [EC:1.14.-.-]	GO:0022900//electron transport chain;GO:0016131//brassinosteroid metabolic process;GO:0009416//response to light stimulus;GO:0009826//unidimensional cell growth	GO:0016705//oxidoreductase activity, acting on paired donors, with incorporation or reduction of molecular oxygen;GO:0009055//electron carrier activity;GO:0004497//monooxygenase activity;GO:0020037//heme binding;GO:0005506//iron ion binding	GO:0016023//cytoplasmic membrane-bounded vesicle;GO:0005783//endoplasmic reticulum
CL5469.Contig3_All	2001	72A	72	230	6.9779	303	9.6373	0.465836	0.000611006	#N/A	450	13.6285	0.965762	4.25e-16	Up	gi|13661770|gb|AAK38092.1|	996.5	0	putative cytochrome P450 [Lolium rigidum]	gi|357135600|ref|XM_003569349.1|	1639	0	PREDICTED: Brachypodium distachyon secologanin synthase-like (LOC100839399), mRNA	sp|Q05047|C72A1_CATRO	536	1e-152	Secologanin synthase OS=Catharanthus roseus GN=CYP72A1 PE=2 SV=1	AGc2890	183	8e-46	COG2124	Cytochrome P450	K15639	2e-122	437	aly:ARALYDRAFT_901457	cytochrome P450, family 734, subfamily A, polypeptide 1 (PHYB activation tagged suppressor 1) [EC:1.14.-.-]	GO:0022900//electron transport chain;GO:0016131//brassinosteroid metabolic process;GO:0009416//response to light stimulus;GO:0009826//unidimensional cell growth	GO:0016705//oxidoreductase activity, acting on paired donors, with incorporation or reduction of molecular oxygen;GO:0009055//electron carrier activity;GO:0004497//monooxygenase activity;GO:0020037//heme binding;GO:0005506//iron ion binding	GO:0016023//cytoplasmic membrane-bounded vesicle;GO:0005783//endoplasmic reticulum
CL11204.Contig2_All	1805	72A	72	141	4.7422	1088	38.363	3.01609	9.73e-190	Up	247	8.2928	0.806303	6.73e-07	Up	gi|326496354|dbj|BAJ94639.1|	907.9	0	predicted protein [Hordeum vulgare subsp. vulgare] >gi|326530410|dbj|BAJ97631.1| predicted protein [Hordeum vulgare subsp. vulgare]	gi|357135602|ref|XM_003569350.1|	1066	0	PREDICTED: Brachypodium distachyon secologanin synthase-like (LOC100839700), mRNA	sp|Q05047|C72A1_CATRO	486	1e-137	Secologanin synthase OS=Catharanthus roseus GN=CYP72A1 PE=2 SV=1	AGc2890	154	4e-37	COG2124	Cytochrome P450	K15639	2e-114	411	aly:ARALYDRAFT_901457	cytochrome P450, family 734, subfamily A, polypeptide 1 (PHYB activation tagged suppressor 1) [EC:1.14.-.-]	GO:0016131//brassinosteroid metabolic process;GO:0009826//unidimensional cell growth;GO:0009416//response to light stimulus;GO:0055114//oxidation-reduction process	GO:0009055//electron carrier activity;GO:0004497//monooxygenase activity;GO:0005506//iron ion binding;GO:0020037//heme binding;GO:0016705//oxidoreductase activity, acting on paired donors, with incorporation or reduction of molecular oxygen	GO:0005783//endoplasmic reticulum
CL5469.Contig2_All	1359	72A	72	251	11.2123	290	13.5812	0.276529	0.0466504	#N/A	344	15.3398	0.452197	0.000816359	#N/A	gi|13661770|gb|AAK38092.1|	732.6	0	putative cytochrome P450 [Lolium rigidum]	gi|357135600|ref|XM_003569349.1|	1211	0	PREDICTED: Brachypodium distachyon secologanin synthase-like (LOC100839399), mRNA	sp|Q05047|C72A1_CATRO	364	7e-101	Secologanin synthase OS=Catharanthus roseus GN=CYP72A1 PE=2 SV=1	AGc2890	107	6e-23	COG2124	Cytochrome P450	K15639	2e-75	281	aly:ARALYDRAFT_901457	cytochrome P450, family 734, subfamily A, polypeptide 1 (PHYB activation tagged suppressor 1) [EC:1.14.-.-]	GO:0022900//electron transport chain;GO:0016131//brassinosteroid metabolic process;GO:0009416//response to light stimulus;GO:0009826//unidimensional cell growth	GO:0016705//oxidoreductase activity, acting on paired donors, with incorporation or reduction of molecular oxygen;GO:0009055//electron carrier activity;GO:0004497//monooxygenase activity;GO:0020037//heme binding;GO:0005506//iron ion binding	GO:0016023//cytoplasmic membrane-bounded vesicle;GO:0005783//endoplasmic reticulum
Unigene7375_All	514	85A	85	41	4.8424	37	4.5814	-0.0799337	0.852649	#N/A	52	6.1309	0.340377	0.414185	#N/A	gi|218193282|gb|EEC75709.1|	228.4	4e-59	hypothetical protein OsI_12535 [Oryza sativa Indica Group]	gi|357121194|ref|XM_003562258.1|	486	1e-134	PREDICTED: Brachypodium distachyon cytochrome P450 85A1-like (LOC100837653), mRNA	sp|Q8GSQ1|C85A1_ORYSJ	228	1e-60	Cytochrome P450 85A1 OS=Oryza sativa subsp. japonica GN=CYP85A1 PE=1 SV=1	slr0574	64.3	1e-10	COG2124	Cytochrome P450	K12640	4e-60	228	osa:4333399	cytochrome P450, family 85, subfamily A, polypeptide 2 (brassinosteroid-6-oxidase 2) [EC:1.14.-.-]	GO:0016132//brassinosteroid biosynthetic process;GO:0022900//electron transport chain;GO:0001578//microtubule bundle formation;GO:0010268//brassinosteroid homeostasis;GO:0009647//skotomorphogenesis	GO:0016705//oxidoreductase activity, acting on paired donors, with incorporation or reduction of molecular oxygen;GO:0009055//electron carrier activity;GO:0004497//monooxygenase activity;GO:0020037//heme binding;GO:0005506//iron ion binding	GO:0016021//integral to membrane
CL5469.Contig5_All	2157	72A	72	173	4.869	162	4.78	-0.0266149	0.902407	#N/A	195	5.4786	0.170182	0.412951	#N/A	gi|13661772|gb|AAK38093.1|	472.6	1e-131	putative cytochrome P450 [Lolium rigidum]	gi|357135600|ref|XM_003569349.1|	944	0	PREDICTED: Brachypodium distachyon secologanin synthase-like (LOC100839399), mRNA	sp|Q05047|C72A1_CATRO	325	7e-89	Secologanin synthase OS=Catharanthus roseus GN=CYP72A1 PE=2 SV=1	AGc2890	135	2e-31	COG2124	Cytochrome P450	K15639	9e-70	263	aly:ARALYDRAFT_901457	cytochrome P450, family 734, subfamily A, polypeptide 1 (PHYB activation tagged suppressor 1) [EC:1.14.-.-]	GO:0022900//electron transport chain;GO:0016131//brassinosteroid metabolic process;GO:0009416//response to light stimulus;GO:0009826//unidimensional cell growth	GO:0016705//oxidoreductase activity, acting on paired donors, with incorporation or reduction of molecular oxygen;GO:0009055//electron carrier activity;GO:0004497//monooxygenase activity;GO:0020037//heme binding;GO:0005506//iron ion binding	GO:0016023//cytoplasmic membrane-bounded vesicle;GO:0005783//endoplasmic reticulum
CL15344.Contig2_All	2170	734A	72	518	14.4915	399	11.7024	-0.308402	0.00321283	#N/A	577	16.1138	0.15309	0.170924	#N/A	gi|326528299|dbj|BAJ93331.1|	864	0	predicted protein [Hordeum vulgare subsp. vulgare]	gi|357133744|ref|XM_003568436.1|	1380	0	PREDICTED: Brachypodium distachyon cytochrome P450 734A1-like (LOC100844772), mRNA	sp|O48786|C734A_ARATH	423	2e-118	Cytochrome P450 734A1 OS=Arabidopsis thaliana GN=CYP734A1 PE=2 SV=1	AGc2890	169	2e-41	COG2124	Cytochrome P450	K15639	5e-118	423	aly:ARALYDRAFT_901457	cytochrome P450, family 734, subfamily A, polypeptide 1 (PHYB activation tagged suppressor 1) [EC:1.14.-.-]	GO:0055114//oxidation-reduction process	GO:0020037//heme binding;GO:0016705//oxidoreductase activity, acting on paired donors, with incorporation or reduction of molecular oxygen;GO:0004497//monooxygenase activity;GO:0005506//iron ion binding;GO:0009055//electron carrier activity	-
CL7071.Contig2_All	1730	734A	72	294	10.3168	171	6.2909	-0.713657	8.62e-07	Down	263	9.2128	-0.163284	0.321524	#N/A	gi|357112155|ref|XP_003557875.1|	39.3	0	PREDICTED: cytochrome P450 734A6-like [Brachypodium distachyon]	gi|357112154|ref|XM_003557827.1|	1481	0	PREDICTED: Brachypodium distachyon cytochrome P450 734A6-like (LOC100823608), mRNA	sp|B9X287|C7346_ORYSJ	210	2e-109	Cytochrome P450 734A6 OS=Oryza sativa subsp. japonica GN=CYP734A6 PE=2 SV=1	BH0579	108	2e-33	COG2124	Cytochrome P450	K15639	6e-108	211	ath:AT2G26710	cytochrome P450, family 734, subfamily A, polypeptide 1 (PHYB activation tagged suppressor 1) [EC:1.14.-.-]	GO:0055114//oxidation-reduction process	GO:0009055//electron carrier activity;GO:0004497//monooxygenase activity;GO:0005506//iron ion binding;GO:0020037//heme binding;GO:0016705//oxidoreductase activity, acting on paired donors, with incorporation or reduction of molecular oxygen	GO:0016023//cytoplasmic membrane-bounded vesicle
CL5469.Contig1_All	1738	72A	72	1751	61.1616	1174	42.9911	-0.508588	5.41e-20	#N/A	1556	54.2552	-0.172865	0.00274756	#N/A	gi|13661770|gb|AAK38092.1|	1013.5	0	putative cytochrome P450 [Lolium rigidum]	gi|357135600|ref|XM_003569349.1|	1647	0	PREDICTED: Brachypodium distachyon secologanin synthase-like (LOC100839399), mRNA	sp|Q05047|C72A1_CATRO	528	4e-150	Secologanin synthase OS=Catharanthus roseus GN=CYP72A1 PE=2 SV=1	AGc2890	189	2e-47	COG2124	Cytochrome P450	K15639	9e-123	439	aly:ARALYDRAFT_901457	cytochrome P450, family 734, subfamily A, polypeptide 1 (PHYB activation tagged suppressor 1) [EC:1.14.-.-]	GO:0022900//electron transport chain;GO:0016131//brassinosteroid metabolic process;GO:0009416//response to light stimulus;GO:0009826//unidimensional cell growth	GO:0016705//oxidoreductase activity, acting on paired donors, with incorporation or reduction of molecular oxygen;GO:0009055//electron carrier activity;GO:0004497//monooxygenase activity;GO:0020037//heme binding;GO:0005506//iron ion binding	GO:0016023//cytoplasmic membrane-bounded vesicle;GO:0005783//endoplasmic reticulum
CL15309.Contig2_All	1083	85A	85	84	4.7086	60	3.526	-0.417266	0.133331	#N/A	73	4.0848	-0.205033	0.539064	#N/A	gi|357121195|ref|XP_003562306.1|	647.9	0	PREDICTED: cytochrome P450 85A1-like [Brachypodium distachyon]	gi|357121194|ref|XM_003562258.1|	1271	0	PREDICTED: Brachypodium distachyon cytochrome P450 85A1-like (LOC100837653), mRNA	sp|Q8GSQ1|C85A1_ORYSJ	602	9e-173	Cytochrome P450 85A1 OS=Oryza sativa subsp. japonica GN=CYP85A1 PE=1 SV=1	slr0574	130	5e-30	COG2124	Cytochrome P450	K12640	3e-172	602	osa:4333399	cytochrome P450, family 85, subfamily A, polypeptide 2 (brassinosteroid-6-oxidase 2) [EC:1.14.-.-]	GO:0016132//brassinosteroid biosynthetic process;GO:0022900//electron transport chain;GO:0001578//microtubule bundle formation;GO:0010268//brassinosteroid homeostasis;GO:0009647//skotomorphogenesis	GO:0016705//oxidoreductase activity, acting on paired donors, with incorporation or reduction of molecular oxygen;GO:0009055//electron carrier activity;GO:0004497//monooxygenase activity;GO:0020037//heme binding;GO:0005506//iron ion binding	GO:0016021//integral to membrane
CL13542.Contig1_All	1953	90B	85	270	8.3927	128	4.1713	-1.00864	1.35e-10	Down	230	7.1369	-0.233837	0.155891	#N/A	gi|326533280|dbj|BAJ93612.1|	950.3	0	predicted protein [Hordeum vulgare subsp. vulgare]	gi|357113269|ref|XM_003558379.1|	1782	0	PREDICTED: Brachypodium distachyon cytochrome P450 90B1-like (LOC100837605), mRNA	sp|O64989|C90B1_ARATH	676	0	Cytochrome P450 90B1 OS=Arabidopsis thaliana GN=CYP90B1 PE=1 SV=2	slr0574	169	2e-41	COG2124	Cytochrome P450	K09587	0	933	bdi:100837605	cytochrome P450, family 90, subfamily B, polypeptide 1 (steroid 22-alpha-hydroxylase) [EC:1.14.13.-]	GO:0016132//brassinosteroid biosynthetic process;GO:0055114//oxidation-reduction process;GO:0009867//jasmonic acid mediated signaling pathway;GO:0010358//leaf shaping;GO:0009741//response to brassinosteroid stimulus;GO:0009826//unidimensional cell growth;GO:0016126//sterol biosynthetic process	GO:0010012//steroid 22-alpha hydroxylase activity;GO:0016705//oxidoreductase activity, acting on paired donors, with incorporation or reduction of molecular oxygen;GO:0009055//electron carrier activity;GO:0020037//heme binding;GO:0005506//iron ion binding	GO:0016023//cytoplasmic membrane-bounded vesicle;GO:0016020//membrane;GO:0005783//endoplasmic reticulum
Unigene20947_All	1049	734A	72	91	5.2663	45	2.7302	-0.947783	0.000650724	Down	66	3.8129	-0.465901	0.10977	#N/A	gi|326498317|dbj|BAJ98586.1|	549.3	4e-155	predicted protein [Hordeum vulgare subsp. vulgare]	gi|357133744|ref|XM_003568436.1|	920	0	PREDICTED: Brachypodium distachyon cytochrome P450 734A1-like (LOC100844772), mRNA	sp|O48786|C734A_ARATH	284	5e-77	Cytochrome P450 734A1 OS=Arabidopsis thaliana GN=CYP734A1 PE=2 SV=1	AGc2890	149	8e-36	COG2124	Cytochrome P450	K15639	1e-76	285	aly:ARALYDRAFT_901457	cytochrome P450, family 734, subfamily A, polypeptide 1 (PHYB activation tagged suppressor 1) [EC:1.14.-.-]	GO:0055114//oxidation-reduction process	GO:0020037//heme binding;GO:0016705//oxidoreductase activity, acting on paired donors, with incorporation or reduction of molecular oxygen;GO:0004497//monooxygenase activity;GO:0005506//iron ion binding;GO:0009055//electron carrier activity	-
CL7071.Contig1_All	860	734A	72	11	0.7765	10	0.7401	-0.0692657	0.942132	#N/A	7	0.4933	-0.654521	0.521173	#N/A	gi|357112155|ref|XP_003557875.1|	93.6	3e-124	PREDICTED: cytochrome P450 734A6-like [Brachypodium distachyon]	gi|357112154|ref|XM_003557827.1|	882	0	PREDICTED: Brachypodium distachyon cytochrome P450 734A6-like (LOC100823608), mRNA	sp|B9X287|C7346_ORYSJ	210	5e-61	Cytochrome P450 734A6 OS=Oryza sativa subsp. japonica GN=CYP734A6 PE=2 SV=1	AGc2890	116	4e-26	COG2124	Cytochrome P450	K15639	4e-59	211	aly:ARALYDRAFT_901457	cytochrome P450, family 734, subfamily A, polypeptide 1 (PHYB activation tagged suppressor 1) [EC:1.14.-.-]	GO:0022900//electron transport chain	GO:0009055//electron carrier activity;GO:0004497//monooxygenase activity;GO:0005506//iron ion binding;GO:0020037//heme binding;GO:0016705//oxidoreductase activity, acting on paired donors, with incorporation or reduction of molecular oxygen	GO:0016023//cytoplasmic membrane-bounded vesicle;GO:0005739//mitochondrion
CL13773.Contig2_All	1888	72A	72	1648	52.9904	961	32.3953	-0.709947	1.33e-33	Down	927	29.7549	-0.832604	5.22e-45	Down	gi|357130563|ref|XP_003566917.1|	906	0	PREDICTED: secologanin synthase-like [Brachypodium distachyon]	gi|357130562|ref|XM_003566869.1|	1380	0	PREDICTED: Brachypodium distachyon secologanin synthase-like (LOC100829389), mRNA	sp|Q05047|C72A1_CATRO	507	1e-143	Secologanin synthase OS=Catharanthus roseus GN=CYP72A1 PE=2 SV=1	AGc2890	145	2e-34	COG2124	Cytochrome P450	K15639	2e-116	418	aly:ARALYDRAFT_901457	cytochrome P450, family 734, subfamily A, polypeptide 1 (PHYB activation tagged suppressor 1) [EC:1.14.-.-]	GO:0022900//electron transport chain	GO:0016705//oxidoreductase activity, acting on paired donors, with incorporation or reduction of molecular oxygen;GO:0009055//electron carrier activity;GO:0004497//monooxygenase activity;GO:0020037//heme binding;GO:0005506//iron ion binding	GO:0016023//cytoplasmic membrane-bounded vesicle;GO:0005783//endoplasmic reticulum
CL15909.Contig2_All	1892	90A	85	232	7.444	76	2.5565	-1.54191	4.67e-17	Down	127	4.0678	-0.871829	2.3e-07	Down	gi|357161002|ref|XP_003578946.1|	912.9	0	PREDICTED: cytochrome P450 90A1-like [Brachypodium distachyon]	gi|357161001|ref|XM_003578898.1|	2006	0	PREDICTED: Brachypodium distachyon cytochrome P450 90A1-like (LOC100831598), mRNA	sp|Q42569|C90A1_ARATH	543	1e-154	Cytochrome P450 90A1 OS=Arabidopsis thaliana GN=CYP90A1 PE=2 SV=1	slr0574	142	2e-33	COG2124	Cytochrome P450	K09588	0	912	bdi:100831598	cytochrome P450, family 90, subfamily A, polypeptide 1 [EC:1.14.-.-]	GO:0055114//oxidation-reduction process	GO:0009055//electron carrier activity;GO:0004497//monooxygenase activity;GO:0005506//iron ion binding;GO:0020037//heme binding;GO:0016705//oxidoreductase activity, acting on paired donors, with incorporation or reduction of molecular oxygen	GO:0016023//cytoplasmic membrane-bounded vesicle
CL616.Contig2_All	1745	716B	85	195	6.7839	33	1.2036	-2.49476	1.59e-26	Down	69	2.3963	-1.50131	4.43e-14	Down	gi|357122630|ref|XP_003563018.1|	307.8	0	PREDICTED: cytochrome P450 716B1-like [Brachypodium distachyon]	gi|242381382|emb|FP096853.1|	706	0	Phyllostachys edulis cDNA clone: bphyem207b18, full insert sequence	sp|Q50EK1|C16B1_PICSI	174	2e-88	Cytochrome P450 716B1 OS=Picea sitchensis GN=CYP716B1 PE=2 SV=1	slr0574	116	1e-25	COG2124	Cytochrome P450	K09588	3e-62	144	aly:ARALYDRAFT_908485	cytochrome P450, family 90, subfamily A, polypeptide 1 [EC:1.14.-.-]	GO:0055114//oxidation-reduction process	GO:0020037//heme binding;GO:0016705//oxidoreductase activity, acting on paired donors, with incorporation or reduction of molecular oxygen;GO:0004497//monooxygenase activity;GO:0005506//iron ion binding;GO:0009055//electron carrier activity	-
CL616.Contig1_All	1651	716B	85	284	10.4427	34	1.3107	-2.99409	1.46e-46	Down	99	3.6339	-1.5229	1.11e-20	Down	gi|357122630|ref|XP_003563018.1|	762.3	0	PREDICTED: cytochrome P450 716B1-like [Brachypodium distachyon]	gi|357122629|ref|XM_003562970.1|	1063	0	PREDICTED: Brachypodium distachyon cytochrome P450 716B1-like (LOC100846787), mRNA	sp|Q50EK1|C16B1_PICSI	341	8e-94	Cytochrome P450 716B1 OS=Picea sitchensis GN=CYP716B1 PE=2 SV=1	slr0574	213	6e-55	COG2124	Cytochrome P450	K09588	5e-69	260	aly:ARALYDRAFT_908485	cytochrome P450, family 90, subfamily A, polypeptide 1 [EC:1.14.-.-]	GO:0055114//oxidation-reduction process	GO:0020037//heme binding;GO:0016705//oxidoreductase activity, acting on paired donors, with incorporation or reduction of molecular oxygen;GO:0004497//monooxygenase activity;GO:0005506//iron ion binding;GO:0009055//electron carrier activity	-
Unigene9139_All	1135	72A	72	202	10.8043	69	3.8691	-1.48154	3.77e-14	Down	62	3.3104	-1.70653	2.06e-17	Down	gi|326526041|dbj|BAJ93197.1|	54.7	2e-127	predicted protein [Hordeum vulgare subsp. vulgare]	gi|357130542|ref|XM_003566859.1|	414	1e-113	PREDICTED: Brachypodium distachyon secologanin synthase-like (LOC100826339), mRNA	sp|Q05047|C72A1_CATRO	312	3e-91	Secologanin synthase OS=Catharanthus roseus GN=CYP72A1 PE=2 SV=1	AGc2890	129	1e-29	COG2124	Cytochrome P450	K15639	5e-72	254	aly:ARALYDRAFT_901457	cytochrome P450, family 734, subfamily A, polypeptide 1 (PHYB activation tagged suppressor 1) [EC:1.14.-.-]	GO:0055114//oxidation-reduction process	GO:0020037//heme binding;GO:0016705//oxidoreductase activity, acting on paired donors, with incorporation or reduction of molecular oxygen;GO:0004497//monooxygenase activity;GO:0005506//iron ion binding;GO:0009055//electron carrier activity	GO:0005783//endoplasmic reticulum
CL15309.Contig1_All	479	85A	85	15	1.9011	3	0.3986	-2.25382	0.0126804	Down	4	0.5061	-1.90934	0.0368675	Down	gi|357121195|ref|XP_003562306.1|	270	1e-71	PREDICTED: cytochrome P450 85A1-like [Brachypodium distachyon]	gi|357121194|ref|XM_003562258.1|	470	1e-130	PREDICTED: Brachypodium distachyon cytochrome P450 85A1-like (LOC100837653), mRNA	sp|Q8GSQ1|C85A1_ORYSJ	247	3e-66	Cytochrome P450 85A1 OS=Oryza sativa subsp. japonica GN=CYP85A1 PE=1 SV=1	slr0574	50.4	1e-06	COG2124	Cytochrome P450	K12640	3e-67	251	zma:100193331	cytochrome P450, family 85, subfamily A, polypeptide 2 (brassinosteroid-6-oxidase 2) [EC:1.14.-.-]	GO:0016132//brassinosteroid biosynthetic process;GO:0022900//electron transport chain;GO:0001578//microtubule bundle formation;GO:0010268//brassinosteroid homeostasis;GO:0009647//skotomorphogenesis	GO:0016705//oxidoreductase activity, acting on paired donors, with incorporation or reduction of molecular oxygen;GO:0009055//electron carrier activity;GO:0004497//monooxygenase activity;GO:0020037//heme binding;GO:0005506//iron ion binding	GO:0016021//integral to membrane
CL13773.Contig1_All	905	72A	72	199	13.3489	70	4.9228	-1.43917	2.13e-13	Down	37	2.4776	-2.42971	7.8e-27	Down	gi|357130563|ref|XP_003566917.1|	444.5	1e-123	PREDICTED: secologanin synthase-like [Brachypodium distachyon]	gi|357130562|ref|XM_003566869.1|	234	1e-58	PREDICTED: Brachypodium distachyon secologanin synthase-like (LOC100829389), mRNA	sp|Q05047|C72A1_CATRO	287	5e-78	Secologanin synthase OS=Catharanthus roseus GN=CYP72A1 PE=2 SV=1	BH0579	117	2e-26	COG2124	Cytochrome P450	K15639	1e-70	264	ath:AT2G26710	cytochrome P450, family 734, subfamily A, polypeptide 1 (PHYB activation tagged suppressor 1) [EC:1.14.-.-]	GO:0055114//oxidation-reduction process	GO:0020037//heme binding;GO:0016705//oxidoreductase activity, acting on paired donors, with incorporation or reduction of molecular oxygen;GO:0004497//monooxygenase activity;GO:0005506//iron ion binding;GO:0009055//electron carrier activity	GO:0005783//endoplasmic reticulum
CL15909.Contig1_All	1742	90A	85	363	12.6503	79	2.8863	-2.13188	1.61e-40	Down	56	1.9481	-2.69903	8.65e-55	Down	gi|357161002|ref|XP_003578946.1|	896.7	0	PREDICTED: cytochrome P450 90A1-like [Brachypodium distachyon]	gi|357161001|ref|XM_003578898.1|	1974	0	PREDICTED: Brachypodium distachyon cytochrome P450 90A1-like (LOC100831598), mRNA	sp|Q42569|C90A1_ARATH	544	7e-155	Cytochrome P450 90A1 OS=Arabidopsis thaliana GN=CYP90A1 PE=2 SV=1	slr0574	143	8e-34	COG2124	Cytochrome P450	K09588	0	896	bdi:100831598	cytochrome P450, family 90, subfamily A, polypeptide 1 [EC:1.14.-.-]	GO:0055114//oxidation-reduction process	GO:0009055//electron carrier activity;GO:0004497//monooxygenase activity;GO:0005506//iron ion binding;GO:0020037//heme binding;GO:0016705//oxidoreductase activity, acting on paired donors, with incorporation or reduction of molecular oxygen	GO:0016023//cytoplasmic membrane-bounded vesicle
Unigene32067_All	540	72A	72	84	9.4434	22	2.5929	-1.86474	1.68e-08	Down	9	1.01	-3.22495	2.09e-15	Down	gi|125571262|gb|EAZ12777.1|	218.4	4e-56	hypothetical protein OsJ_02694 [Oryza sativa Japonica Group]	gi|116012391|dbj|AK243026.1|	165	6e-38	Oryza sativa Japonica Group cDNA, clone: J100002I07, full insert sequence	sp|Q05047|C72A1_CATRO	118	2e-27	Secologanin synthase OS=Catharanthus roseus GN=CYP72A1 PE=2 SV=1	VNG0422G	52.4	4e-07	COG2124	Cytochrome P450	K15639	1e-25	114	aly:ARALYDRAFT_901457	cytochrome P450, family 734, subfamily A, polypeptide 1 (PHYB activation tagged suppressor 1) [EC:1.14.-.-]	GO:0055114//oxidation-reduction process	GO:0009055//electron carrier activity;GO:0004497//monooxygenase activity;GO:0005506//iron ion binding;GO:0020037//heme binding;GO:0016705//oxidoreductase activity, acting on paired donors, with incorporation or reduction of molecular oxygen	GO:0005783//endoplasmic reticulum
